# Supplementary material for: Concurrent lipidomics and proteomics on malignant plasma cells from multiple myeloma patients: Probing the lipid metabolome
Source: PLoS One. 2020 Jan 8;15(1):e0227455. doi: 10.1371/journal.pone.0227455 (PMC6948732; doi:10.1371/journal.pone.0227455)
Supplement: S1 File — (XLSX) [file pone.0227455.s001.xlsx]

## Sheet: Participant details
Supplementary File S1. Participant details
Study ID	Risk	Disease Status
1	low risk	New
3	low risk-relapse	Relapse
4	low risk	New
6	low risk-relapse	Relapse
9	high risk	New
10	high risk	New
11	high risk	New
