# Supplementary material for: Concurrent lipidomics and proteomics on malignant plasma cells from multiple myeloma patients: Probing the lipid metabolome
Source: PLoS One. 2020 Jan 8;15(1):e0227455. doi: 10.1371/journal.pone.0227455 (PMC6948732; doi:10.1371/journal.pone.0227455)
Supplement: S3 File — Differential analysis results and lipid identification of untargeted lipidomics data. (XLSX) [file pone.0227455.s003.xlsx]

## Sheet: Contents
Supplementary File S3	Untargeted lipidomics datasets
Tables	Description
Risk Groups - Positive mode	Differential analysis for untargeted lipidomics (positive mode) comparing high- and low-risk multiple myeloma patients
Risk Groups - Negative mode	Differential analysis for untargeted lipidomics (negative mode) comparing high- and low-risk multiple myeloma patients
Relapse - Positive mode	Differential analysis for untargeted lipidomics (positive mode) comparing relapse and newly diagnosed multiple myeloma patients
Relapse - Negative mode	Differential analysis for untargeted lipidomics (negative mode) comparing relapse and newly diagnosed multiple myeloma patients
MS_MS Matched_lipids	Tandem MS identification for differentially expressed peaks
MS1_only Lipids - Positive	Lipids matched using exact mass only (positive mode)
MS1_only Lipids - Negative	Lipids matched using exact mass only (negative mode)

## Sheet: Risk Groups - Positive mode
contrast	ion	logFC	P.Value	adj.P.Val	RT.avg	Mass.avg	Height.avg	logFC.level
high.low	739.4506|0.34	1.84129	4.73273e-07	0.00130097	0.34	739.451	28714	>1.5
high.low	827.5019|0.34	2.05504	1.54746e-06	0.00130097	0.34	827.502	9973	>1.5
high.low	573.5393|6.8	2.21528	1.65508e-06	0.00130097	6.8	573.539	8843	>1.5
high.low	695.4237|0.34	1.74384	1.91009e-06	0.00130097	0.34	695.424	45978	>1.5
high.low	505.483|5.49	1.34159	2.09495e-06	0.00130097	5.49	505.483	11020	-1.5~1.5
high.low	783.477|0.35	1.98441	2.96342e-06	0.00142706	0.35	783.477	16750	>1.5
high.low	634.3732|0.32	1.53812	3.67007e-06	0.00142706	0.32	634.373	101748	>1.5
high.low	813.5414|5.73	3.87785	3.67682e-06	0.00142706	5.73	813.541	46158	>1.5
high.low	822.6342|5.04	-1.67186	4.22056e-06	0.00145609	5.04	822.634	15667	<-1.5
high.low	705.5322|5.03	-1.74955	5.60519e-06	0.00174041	5.03	705.532	1281951	<-1.5
high.low	827.5897|6.85	-1.83507	6.94745e-06	0.00196108	6.85	827.59	6936	<-1.5
high.low	607.3767|0.35	1.34927	9.56669e-06	0.00247538	0.35	607.377	97314	-1.5~1.5
high.low	523.491|5.49	1.88314	1.264e-05	0.00284189	5.49	523.491	7642	>1.5
high.low	443.3583|0.52	-1.74698	1.30008e-05	0.00284189	0.52	443.358	5661	<-1.5
high.low	563.5253|6.04	1.83871	1.37289e-05	0.00284189	6.04	563.525	8863	>1.5
high.low	591.5572|6.81	1.67313	1.97757e-05	0.00383773	6.81	591.557	21683	>1.5
high.low	1487.0912|5.07	-1.786	2.46862e-05	0.00439646	5.07	1487.09	28595	<-1.5
high.low	519.5004|5.87	1.53956	2.54867e-05	0.00439646	5.87	519.5	180404	>1.5
high.low	625.5766|7.02	1.49559	3.29333e-05	0.00538199	7.02	625.577	5695	-1.5~1.5
high.low	324.2184|1.23	1.54684	3.64282e-05	0.00565548	1.23	324.218	8595	>1.5
high.low	753.5332|4.52	-2.39246	4.49437e-05	0.00664525	4.52	753.533	63196	<-1.5
high.low	501.4891|5.87	1.48954	4.92429e-05	0.00694996	5.87	501.489	11730	-1.5~1.5
high.low	862.5025|4.76	-2.31875	5.82141e-05	0.0078589	4.76	862.503	8160	<-1.5
high.low	717.5288|4.84	-1.87429	7.15071e-05	0.00921523	4.84	717.529	118179	<-1.5
high.low	819.6845|11.18	-3.24599	7.41967e-05	0.00921523	11.18	819.684	15458	<-1.5
high.low	517.4843|5.27	1.59414	0.000100942	0.0117747	5.27	517.484	19446	>1.5
high.low	1503.0991|5.39	-2.04991	0.000102389	0.0117747	5.39	1503.1	7209	<-1.5
high.low	836.6443|5.03	-1.33341	0.000109602	0.0118209	5.03	836.644	9077	-1.5~1.5
high.low	545.5128|6.03	1.4917	0.000110404	0.0118209	6.03	545.513	11629	-1.5~1.5
high.low	532.3745|3.15	1.28545	0.000137108	0.0141906	3.15	532.375	5849	-1.5~1.5
high.low	743.4839|5.04	-1.50296	0.000159598	0.0159855	5.04	743.484	68061	<-1.5
high.low	1466.9146|9.57	-1.19913	0.000219155	0.0206254	9.57	1466.91	9640	-1.5~1.5
high.low	1515.1065|5.1	-1.38015	0.000219207	0.0206254	5.1	1515.11	47121	-1.5~1.5
high.low	768.4896|4.17	-1.3586	0.000227123	0.0207417	4.17	768.49	8424	-1.5~1.5
high.low	347.0721|0.29	-2.83832	0.000237017	0.0210268	0.29	347.072	38870	<-1.5
high.low	765.5602|12.39	3.79796	0.000251891	0.0217256	12.39	765.56	55065	>1.5
high.low	617.5789|6.86	1.29287	0.000264009	0.0221554	6.86	617.579	14170	-1.5~1.5
high.low	643.5951|7.02	1.49423	0.000394335	0.0322213	7.02	643.595	14971	-1.5~1.5
high.low	143.1671|0.32	1.88821	0.000406899	0.0323954	0.32	143.167	9667	>1.5
high.low	282.2565|1.26	-2.12311	0.000476919	0.0370209	1.26	282.257	9351	<-1.5
high.low	719.5466|5.34	-1.03452	0.00049743	0.0376712	5.34	719.547	641543	-1.5~1.5
high.low	401.3504|1.25	-2.46099	0.000530421	0.0383726	1.25	401.35	210686	<-1.5
high.low	902.4783|4.73	-1.34311	0.00055946	0.0383726	4.73	902.478	8403	-1.5~1.5
high.low	1515.0439|5.08	-1.30217	0.000562856	0.0383726	5.08	1515.04	20001	-1.5~1.5
high.low	427.2465|0.34	1.58264	0.000567995	0.0383726	0.34	427.247	17563	>1.5
high.low	491.467|5.12	1.25299	0.000575363	0.0383726	5.12	491.467	9884	-1.5~1.5
high.low	728.396|0.33	0.921305	0.000600203	0.0383726	0.33	728.396	8438	-1.5~1.5
high.low	1513.1011|5.11	-1.36591	0.000601793	0.0383726	5.11	1513.1	144133	-1.5~1.5
high.low	546.3208|0.32	0.92129	0.000605557	0.0383726	0.32	546.321	194526	-1.5~1.5
high.low	1246.7355|4.75	0.939291	0.000631928	0.0392427	4.75	1246.74	6357	-1.5~1.5
high.low	627.5925|7.59	1.11832	0.000667253	0.0406239	7.59	627.592	66897	-1.5~1.5
high.low	537.5078|5.87	1.58277	0.000694299	0.0414577	5.87	537.508	73445	>1.5
high.low	535.4937|5.28	1.8947	0.000791848	0.0463903	5.28	535.494	8312	>1.5
high.low	891.6596|7.52	-1.64325	0.000824355	0.0471572	7.52	891.66	5693	<-1.5
high.low	1692.0924|5.1	-1.17326	0.000838027	0.0471572	5.1	1692.09	14037	-1.5~1.5
high.low	797.535|4.9	2.90661	0.000850501	0.0471572	4.9	797.535	23194	>1.5
high.low	1422.9456|9.58	-1.22586	0.000873719	0.0475947	9.58	1422.95	15431	-1.5~1.5
high.low	729.5298|4.85	-1.16136	0.000892491	0.047779	4.85	729.53	155097	-1.5~1.5
high.low	639.5796|4.71	-1.36914	0.00093425	0.048243	4.71	639.58	215930	-1.5~1.5
high.low	883.5813|1.03	1.04047	0.000939536	0.048243	1.03	883.581	8584	-1.5~1.5
high.low	827.5975|6.11	-1.6702	0.000947768	0.048243	6.11	827.597	6971	<-1.5
high.low	847.6778|8.28	-1.18072	0.000987472	0.0494532	8.28	847.678	6719	-1.5~1.5
high.low	845.6413|7.59	-1.68732	0.00126766	0.0624774	7.59	845.641	6819	<-1.5
high.low	185.2144|0.36	0.774336	0.00141244	0.0685255	0.36	185.214	45469	-1.5~1.5
high.low	691.5122|4.71	-1.18026	0.00172733	0.0824984	4.71	691.512	17328	-1.5~1.5
high.low	601.5756|7.56	1.46158	0.00175359	0.0824984	7.56	601.576	34559	-1.5~1.5
high.low	870.7113|12.43	-2.07302	0.00178141	0.0825563	12.43	870.711	10914	<-1.5
high.low	745.5604|5.46	-1.25965	0.00187078	0.0854231	5.46	745.56	469006	-1.5~1.5
high.low	863.5011|5.05	-0.89135	0.00201309	0.0899349	5.05	863.501	18330	-1.5~1.5
high.low	508.422|0.35	-1.50007	0.00202752	0.0899349	0.35	508.422	77724	<-1.5
high.low	1489.0662|5.38	-1.74097	0.00206538	0.0903242	5.38	1489.07	7600	<-1.5
high.low	533.5118|6.26	1.506	0.00213824	0.0912817	6.26	533.512	6889	>1.5
high.low	698.382|0.33	0.81565	0.00214608	0.0912817	0.33	698.382	11805	-1.5~1.5
high.low	619.5882|7.56	1.25061	0.00225364	0.0939718	7.56	619.588	115513	-1.5~1.5
high.low	861.6966|8.62	-1.00113	0.0022943	0.0939718	8.62	861.697	4988	-1.5~1.5
high.low	708.5022|7.32	1.51695	0.00230011	0.0939718	7.32	708.502	6521	>1.5
high.low	628.5415|5.1	-1.4496	0.00245522	0.0990058	5.1	628.542	446837	-1.5~1.5
high.low	339.2468|0.35	1.89324	0.00258781	0.103015	0.35	339.247	15978	>1.5
high.low	1174.7501|7.13	-1.79514	0.00271149	0.106572	7.13	1174.75	7538	<-1.5
high.low	703.518|4.51	-2.26908	0.00294679	0.114372	4.51	703.518	13405	<-1.5
high.low	691.5169|4.82	-1.7674	0.00307522	0.115728	4.82	691.517	12831	<-1.5
high.low	729.5333|4.65	-4.46455	0.00310827	0.115728	4.65	729.533	92759	<-1.5
high.low	799.6495|7	2.67763	0.00311464	0.115728	7	799.649	98192	>1.5
high.low	645.6045|7.58	1.14309	0.00313081	0.115728	7.58	645.605	233618	-1.5~1.5
high.low	918.5581|0.36	0.914555	0.00327987	0.119812	0.36	918.558	13622	-1.5~1.5
high.low	415.3652|2.31	-1.94087	0.00333617	0.120451	2.31	415.365	22003	<-1.5
high.low	1039.4557|5.54	1.22531	0.003428	0.122344	5.54	1039.46	6442	-1.5~1.5
high.low	731.5459|5.09	-1.21573	0.0037261	0.131472	5.09	731.546	2893491	-1.5~1.5
high.low	1002.7213|4.93	-1.07875	0.00389284	0.135812	4.93	1002.72	7245	-1.5~1.5
high.low	713.5676|4.06	-1.9538	0.00409268	0.140882	4.06	713.568	14924	<-1.5
high.low	569.417|1.3	0.894411	0.00416362	0.140882	1.3	569.417	39364	-1.5~1.5
high.low	904.7479|11.65	-4.06302	0.00420343	0.140882	11.65	904.748	90720	<-1.5
high.low	427.3626|1.41	-1.65451	0.00421965	0.140882	1.41	427.363	12599	<-1.5
high.low	742.4055|0.33	0.984168	0.00430612	0.142239	0.33	742.405	7857	-1.5~1.5
high.low	415.3615|1.5	-2.1519	0.00452487	0.147836	1.5	415.361	12222	<-1.5
high.low	429.3811|1.98	-2.33884	0.00464915	0.147836	1.98	429.381	195202	<-1.5
high.low	323.2315|0.45	2.3652	0.00465046	0.147836	0.45	323.231	38345	>1.5
high.low	662.3691|0.33	1.13106	0.00471844	0.147836	0.33	662.369	9143	-1.5~1.5
high.low	508.3627|1.3	0.9593	0.00474542	0.147836	1.3	508.363	50459	-1.5~1.5
high.low	283.3242|1.23	0.721285	0.00476123	0.147836	1.23	283.324	185191	-1.5~1.5
high.low	562.5205|11.93	-1.07684	0.00495181	0.150866	11.93	562.52	6494	-1.5~1.5
high.low	853.5632|4.48	0.858766	0.00495599	0.150866	4.48	853.563	18697	-1.5~1.5
high.low	747.5773|5.98	-0.78748	0.00500801	0.15097	5.98	747.577	275891	-1.5~1.5
high.low	916.6575|8.05	-1.44758	0.00515979	0.154049	8.05	916.658	6857	-1.5~1.5
high.low	959.52|6.04	0.643909	0.00525448	0.155382	6.04	959.52	5390	-1.5~1.5
high.low	796.5249|4.73	-1.94107	0.00561124	0.164367	4.73	796.525	120306	<-1.5
high.low	519.3276|0.35	0.699814	0.00568866	0.165078	0.35	519.328	119981	-1.5~1.5
high.low	979.4634|4.78	0.817576	0.0059457	0.170939	4.78	979.463	6911	-1.5~1.5
high.low	547.5309|6.65	1.04287	0.00602253	0.171559	6.65	547.531	36165	-1.5~1.5
high.low	299.2823|0.59	-1.02971	0.00611329	0.172562	0.59	299.282	44455	-1.5~1.5
high.low	839.5559|1.04	0.902897	0.00619937	0.173415	1.04	839.556	18210	-1.5~1.5
high.low	743.5453|4.9	-1.25282	0.00632995	0.175413	4.9	743.545	316562	-1.5~1.5
high.low	1562.9908|0.35	1.58936	0.00640644	0.175413	0.35	1562.99	9584	>1.5
high.low	705.5776|5.14	3.30893	0.00647366	0.175413	5.14	705.578	48578	>1.5
high.low	572.481|9.57	-1.2666	0.0065429	0.175413	9.57	572.481	6290	-1.5~1.5
high.low	396.2768|0.44	-0.920273	0.00655328	0.175413	0.44	396.277	69801	-1.5~1.5
high.low	872.6545|4.83	-1.32802	0.00694959	0.184432	4.83	872.654	54870	-1.5~1.5
high.low	745.594|6.39	-1.0584	0.00714353	0.187305	6.39	745.594	936859	-1.5~1.5
high.low	257.2714|0.94	1.47148	0.00717853	0.187305	0.94	257.271	19874	-1.5~1.5
high.low	692.392|0.33	1.17869	0.00739365	0.191311	0.33	692.392	12434	-1.5~1.5
high.low	2312.6275|5.08	-1.05292	0.00749725	0.192388	5.08	2312.63	12093	-1.5~1.5
high.low	817.5018|4.73	-1.9223	0.00779522	0.198395	4.73	817.502	147566	<-1.5
high.low	376.2018|0.37	-0.798673	0.00791642	0.199841	0.37	376.202	16657	-1.5~1.5
high.low	611.5477|4.15	-2.02773	0.00829969	0.206768	4.15	611.548	10848	<-1.5
high.low	873.556|5.99	-0.778198	0.00832399	0.206768	5.99	873.556	44753	-1.5~1.5
high.low	281.2707|0.59	-1.27335	0.00861896	0.212396	0.59	281.271	87120	-1.5~1.5
high.low	723.446|0.35	1.19712	0.00874375	0.213774	0.35	723.446	11778	-1.5~1.5
high.low	763.5643|5.9	-0.522789	0.00907648	0.220176	5.9	763.564	138098	-1.5~1.5
high.low	993.3185|10.18	0.983738	0.00916918	0.2207	10.18	993.318	7706	-1.5~1.5
high.low	1639.121|5.08	0.747017	0.00925429	0.221035	5.08	1639.12	11513	-1.5~1.5
high.low	1663.1346|4.71	-2.17117	0.00954685	0.226282	4.71	1663.13	12624	<-1.5
high.low	755.5455|4.86	-0.964777	0.00974563	0.22699	4.86	755.545	1683712	-1.5~1.5
high.low	737.4666|0.35	1.36173	0.00979256	0.22699	0.35	737.467	17418	-1.5~1.5
high.low	767.4728|0.35	1.19195	0.00979604	0.22699	0.35	767.473	8982	-1.5~1.5
high.low	330.1473|0.33	-1.41495	0.0098825	0.227298	0.33	330.147	18352	-1.5~1.5
high.low	976.7594|10.85	1.61311	0.0100459	0.229358	10.85	976.759	16473	>1.5
high.low	512.2547|12.8	1.72745	0.0102059	0.231309	12.8	512.255	8652	>1.5
high.low	925.5713|6	-0.81844	0.0104643	0.235447	6	925.571	42217	-1.5~1.5
high.low	635.3881|0.35	1.09412	0.0107811	0.239828	0.35	635.388	17350	-1.5~1.5
high.low	530.4018|4.69	0.758679	0.0108135	0.239828	4.69	530.402	161018	-1.5~1.5
high.low	847.6411|7.02	2.4448	0.0110715	0.243808	7.02	847.641	20464	>1.5
high.low	713.5071|4.85	-1.2308	0.0112006	0.24488	4.85	713.507	9391	-1.5~1.5
high.low	1015.9286|12.06	1.65047	0.0112779	0.24488	12.06	1015.93	13438	>1.5
high.low	387.3291|1.43	-1.44084	0.0118708	0.255568	1.43	387.329	33633	-1.5~1.5
high.low	767.5466|4.84	-1.06149	0.0119798	0.255568	4.84	767.547	1312898	-1.5~1.5
high.low	679.4191|0.35	1.13327	0.0120171	0.255568	0.35	679.419	15267	-1.5~1.5
high.low	382.1949|0.39	-1.64114	0.0122259	0.2565	0.39	382.195	11023	<-1.5
high.low	693.4341|0.35	1.32627	0.0122894	0.2565	0.35	693.434	18880	-1.5~1.5
high.low	226.0834|0.33	-0.997115	0.0123087	0.2565	0.33	226.083	10569	-1.5~1.5
high.low	181.1825|0.35	0.728096	0.0124429	0.257567	0.35	181.183	18464	-1.5~1.5
high.low	425.2709|0.38	0.710124	0.0126165	0.259191	0.38	425.271	11481	-1.5~1.5
high.low	615.4084|0.47	-0.534316	0.0127474	0.259191	0.47	615.408	35344	-1.5~1.5
high.low	863.637|6.73	-1.30827	0.0127717	0.259191	6.73	863.637	36050	-1.5~1.5
high.low	795.5031|5.01	-3.06137	0.0129177	0.260451	5.01	795.503	64173	<-1.5
high.low	765.5275|4.43	-2.01652	0.0130606	0.261633	4.43	765.528	9887	<-1.5
high.low	842.503|4.12	-0.945313	0.0133792	0.266298	4.12	842.503	12313	-1.5~1.5
high.low	793.6759|7.96	-0.900715	0.0136026	0.26763	7.96	793.676	26973	-1.5~1.5
high.low	820.5208|4.12	-0.934332	0.0136981	0.26763	4.12	820.521	10873	-1.5~1.5
high.low	908.6498|4.83	-1.15068	0.0137047	0.26763	4.83	908.65	36805	-1.5~1.5
high.low	795.5302|1.05	0.923905	0.0138787	0.268613	1.05	795.53	33034	-1.5~1.5
high.low	870.6396|4.84	-0.798677	0.0139695	0.268613	4.84	870.64	7569	-1.5~1.5
high.low	352.3376|1.53	1.20287	0.0140146	0.268613	1.53	352.338	6353	-1.5~1.5
high.low	1509.1023|5.72	-0.501755	0.0141707	0.26918	5.72	1509.1	11550	-1.5~1.5
high.low	242.1178|0.35	-1.09142	0.0142176	0.26918	0.35	242.118	25683	-1.5~1.5
high.low	751.5134|4.13	-1.87014	0.0144665	0.272145	4.13	751.513	12187	<-1.5
high.low	199.1937|0.37	0.821299	0.0147069	0.272145	0.37	199.194	65517	-1.5~1.5
high.low	884.7762|11.97	-0.892089	0.0147499	0.272145	11.97	884.776	78225	-1.5~1.5
high.low	420.2097|0.35	-0.611711	0.0148774	0.272145	0.35	420.21	13740	-1.5~1.5
high.low	568.3602|4.69	0.931945	0.0149207	0.272145	4.69	568.36	33018	-1.5~1.5
high.low	699.5602|5.02	0.804669	0.015027	0.272145	5.02	699.56	366147	-1.5~1.5
high.low	1249.9641|6.63	1.4467	0.0150679	0.272145	6.63	1249.96	19976	-1.5~1.5
high.low	593.574|7.43	0.860787	0.0150753	0.272145	7.43	593.574	93668	-1.5~1.5
high.low	639.5232|3.49	0.822324	0.0154883	0.275806	3.49	639.523	7774	-1.5~1.5
high.low	502.2981|0.32	0.586736	0.0155055	0.275806	0.32	502.298	244015	-1.5~1.5
high.low	1155.5358|4.66	1.04614	0.0155446	0.275806	4.66	1155.54	6989	-1.5~1.5
high.low	525.3904|1.31	0.717816	0.015883	0.280208	1.31	525.39	44393	-1.5~1.5
high.low	927.5841|6.7	-0.958215	0.0163055	0.285634	6.7	927.584	5565	-1.5~1.5
high.low	852.4593|5.54	1.07642	0.0163745	0.285634	5.54	852.459	10214	-1.5~1.5
high.low	608.5165|5.62	-0.573783	0.0165718	0.287426	5.62	608.516	38983	-1.5~1.5
high.low	971.4588|5.54	0.867414	0.0166624	0.287426	5.54	971.459	9983	-1.5~1.5
high.low	952.723|5.96	-0.739261	0.0173224	0.297161	5.96	952.723	21785	-1.5~1.5
high.low	912.6931|5.9	0.803099	0.0175377	0.299201	5.9	912.693	15204	-1.5~1.5
high.low	575.5619|7.43	0.857958	0.01781	0.300409	7.43	575.562	28812	-1.5~1.5
high.low	914.5749|5.31	-0.632694	0.0179227	0.300409	5.31	914.575	61668	-1.5~1.5
high.low	859.6069|5.7	2.74331	0.0181179	0.300409	5.7	859.607	78343	>1.5
high.low	811.6865|7.96	-0.957926	0.0181702	0.300409	7.96	811.687	447181	-1.5~1.5
high.low	704.5476|6.32	0.771884	0.0182769	0.300409	6.32	704.548	5521	-1.5~1.5
high.low	777.5358|4.36	-1.69972	0.018348	0.300409	4.36	777.536	8818	<-1.5
high.low	658.5871|7.45	0.791958	0.0184228	0.300409	7.45	658.587	6381	-1.5~1.5
high.low	214.1178|0.35	-0.557177	0.0184847	0.300409	0.35	214.118	156735	-1.5~1.5
high.low	695.6409|6	-1.97979	0.0185228	0.300409	6	695.641	72892	<-1.5
high.low	1599.0921|6.33	-0.848809	0.018576	0.300409	6.33	1599.09	15344	-1.5~1.5
high.low	868.547|6.55	-0.750446	0.0188296	0.301611	6.55	868.547	19249	-1.5~1.5
high.low	281.2712|0.89	-1.31194	0.0188446	0.301611	0.89	281.271	12723	-1.5~1.5
high.low	667.61|5.33	-1.66314	0.0190776	0.303774	5.33	667.61	147996	<-1.5
high.low	986.7274|4.52	-1.55457	0.0192904	0.305596	4.52	986.727	13006	<-1.5
high.low	146.0814|0.34	1.6418	0.0197529	0.310033	0.34	146.081	9727	>1.5
high.low	770.5296|4.95	0.650793	0.0198646	0.310033	4.95	770.53	122120	-1.5~1.5
high.low	1489.0941|5.22	-0.811483	0.0198875	0.310033	5.22	1489.09	11604	-1.5~1.5
high.low	789.5485|5.13	5.10436	0.0199699	0.310033	5.13	789.548	353443	>1.5
high.low	2592.5847|5.1	0.939135	0.020201	0.310226	5.1	2592.58	11355	-1.5~1.5
high.low	856.4998|4.31	1.37461	0.0202724	0.310226	4.31	856.5	9889	-1.5~1.5
high.low	691.5457|5.51	-0.889675	0.0202821	0.310226	5.51	691.546	40992	-1.5~1.5
high.low	1011.4567|5.02	0.910721	0.0208759	0.317744	5.02	1011.46	6200	-1.5~1.5
high.low	657.543|7.57	0.918949	0.0212824	0.322351	7.57	657.543	17863	-1.5~1.5
high.low	634.529|5.71	-0.756512	0.0221632	0.334061	5.71	634.529	6917	-1.5~1.5
high.low	971.5471|6.44	-0.845254	0.0223665	0.335497	6.44	971.547	6322	-1.5~1.5
high.low	253.2402|0.54	-0.451953	0.02267	0.338415	0.54	253.24	45002	-1.5~1.5
high.low	799.6038|6.45	2.07641	0.0233105	0.343994	6.45	799.604	25297	>1.5
high.low	751.5043|1.06	0.945996	0.0234489	0.343994	1.06	751.504	54589	-1.5~1.5
high.low	1042.4739|6.4	0.391786	0.0235662	0.343994	6.4	1042.47	8337	-1.5~1.5
high.low	1568.6094|5.86	1.07252	0.0235925	0.343994	5.86	1568.61	8100	-1.5~1.5
high.low	459.2726|0.54	-1.03209	0.0236463	0.343994	0.54	459.273	17678	-1.5~1.5
high.low	937.5004|4.73	-1.61134	0.0237085	0.343994	4.73	937.5	35130	<-1.5
high.low	1511.1085|5.73	-0.735697	0.0242399	0.347851	5.73	1511.11	11990	-1.5~1.5
high.low	328.1863|0.38	-0.535831	0.0242477	0.347851	0.38	328.186	52668	-1.5~1.5
high.low	1837.598|9.74	0.80283	0.024367	0.347851	9.74	1837.6	7058	-1.5~1.5
high.low	903.5706|6.42	-1.11119	0.0244224	0.347851	6.42	903.571	10037	-1.5~1.5
high.low	747.6098|7.22	-0.670048	0.0246061	0.348868	7.22	747.61	54674	-1.5~1.5
high.low	1622.8628|3.08	0.615716	0.0249036	0.351277	3.08	1622.86	7235	-1.5~1.5
high.low	833.5155|5.04	-0.610274	0.0250329	0.351277	5.04	833.515	103375	-1.5~1.5
high.low	835.4725|5.54	2.12824	0.0251758	0.351277	5.54	835.472	33676	>1.5
high.low	966.7333|5.95	-0.58286	0.0252286	0.351277	5.95	966.733	13577	-1.5~1.5
high.low	387.385|2.51	1.96238	0.026241	0.359156	2.51	387.385	75178	>1.5
high.low	602.3986|1.08	1.22204	0.0262942	0.359156	1.08	602.399	143379	-1.5~1.5
high.low	631.5226|4.69	0.663776	0.0263613	0.359156	4.69	631.523	33314	-1.5~1.5
high.low	1621.1124|5.93	2.11085	0.0264738	0.359156	5.93	1621.11	32097	>1.5
high.low	864.4854|4.12	-0.885048	0.0267427	0.359156	4.12	864.485	6919	-1.5~1.5
high.low	1005.4863|4.73	-1.40928	0.0268152	0.359156	4.73	1005.49	14785	-1.5~1.5
high.low	875.4761|5.02	0.687376	0.0268218	0.359156	5.02	875.476	16047	-1.5~1.5
high.low	987.5336|6.53	-0.698694	0.0268696	0.359156	6.53	987.534	6618	-1.5~1.5
high.low	837.5926|4.82	-1.20757	0.026897	0.359156	4.82	837.593	39339	-1.5~1.5
high.low	742.4467|4.73	-1.38776	0.0270964	0.359156	4.73	742.447	6777	-1.5~1.5
high.low	761.5822|6.57	-0.535678	0.0271263	0.359156	6.57	761.582	913853	-1.5~1.5
high.low	869.517|4.74	-1.93562	0.0271825	0.359156	4.74	869.517	153132	<-1.5
high.low	663.4513|1.08	1.06669	0.0274719	0.36122	1.08	663.451	109093	-1.5~1.5
high.low	378.2334|0.37	1.24238	0.0275714	0.36122	0.37	378.233	16652	-1.5~1.5
high.low	343.3051|0.59	-0.607883	0.0284519	0.368157	0.59	343.305	14802	-1.5~1.5
high.low	104.0628|0.45	-0.443785	0.0284526	0.368157	0.45	104.063	118785	-1.5~1.5
high.low	835.6079|5.94	-0.620195	0.0285702	0.368157	5.94	835.608	2419153	-1.5~1.5
high.low	2837.5364|4.84	0.447215	0.0285752	0.368157	4.84	2837.54	7419	-1.5~1.5
high.low	432.3227|4.1	-0.549018	0.0287972	0.368451	4.1	432.323	19680	-1.5~1.5
high.low	324.2351|0.36	-2.7824	0.0288353	0.368451	0.36	324.235	53906	<-1.5
high.low	420.3066|1.32	0.489656	0.0294863	0.374081	1.32	420.307	59061	-1.5~1.5
high.low	858.643|4.86	-0.618082	0.0295837	0.374081	4.86	858.643	10353	-1.5~1.5
high.low	865.606|4.83	-2.11015	0.0296373	0.374081	4.83	865.606	21047	<-1.5
high.low	558.3731|1.09	1.22222	0.0297711	0.374248	1.09	558.373	164320	-1.5~1.5
high.low	774.5426|4.73	-2.63427	0.0302452	0.378675	4.73	774.543	48531	<-1.5
high.low	707.4786|1.07	0.963414	0.0305795	0.380094	1.07	707.479	82200	-1.5~1.5
high.low	294.1443|0.37	-0.530189	0.0307933	0.380094	0.37	294.144	20931	-1.5~1.5
high.low	319.2863|0.44	-1.04092	0.0308039	0.380094	0.44	319.286	39525	-1.5~1.5
high.low	803.5426|5.1	0.490072	0.0308482	0.380094	5.1	803.543	3845236	-1.5~1.5
high.low	883.5874|6.09	-1.89986	0.0311571	0.382383	6.09	883.587	14479	<-1.5
high.low	494.406|0.35	-1.29842	0.0314178	0.384064	0.35	494.406	139070	-1.5~1.5
high.low	929.544|0.35	0.938189	0.0317084	0.38525	0.35	929.544	15092	-1.5~1.5
high.low	2330.6647|5.72	-0.455985	0.0317732	0.38525	5.72	2330.66	20661	-1.5~1.5
high.low	3131.2368|5.83	0.506163	0.031908	0.38525	5.83	3131.24	13931	-1.5~1.5
high.low	725.5328|5.8	-2.76501	0.0320133	0.38525	5.8	725.533	45293	<-1.5
high.low	1141.4506|4.73	-1.19102	0.032352	0.38525	4.73	1141.45	6501	-1.5~1.5
high.low	886.5023|4.73	-2.31749	0.0324576	0.38525	4.73	886.502	70741	<-1.5
high.low	382.2691|1.1	0.761954	0.0325109	0.38525	1.1	382.269	78470	-1.5~1.5
high.low	892.4609|5.02	0.731668	0.0325678	0.38525	5.02	892.461	6909	-1.5~1.5
high.low	608.5739|6.7	0.725918	0.0326315	0.38525	6.7	608.574	15271	-1.5~1.5
high.low	969.7109|6.25	0.78462	0.0328084	0.385872	6.25	969.711	61152	-1.5~1.5
high.low	369.2825|0.38	-0.487419	0.0332608	0.389716	0.38	369.283	8017	-1.5~1.5
high.low	964.6907|10.46	0.620461	0.034057	0.397545	10.46	964.691	9003	-1.5~1.5
high.low	683.56|7.58	0.866424	0.034301	0.398893	7.58	683.56	46436	-1.5~1.5
high.low	326.1707|0.69	0.887631	0.0348372	0.403618	0.69	326.171	6119	-1.5~1.5
high.low	689.6396|4.69	0.518592	0.0351551	0.405382	4.69	689.64	9120	-1.5~1.5
high.low	653.3281|2.26	-1.07196	0.0352755	0.405382	2.26	653.328	8358	-1.5~1.5
high.low	295.1901|0.37	0.464477	0.0353811	0.405382	0.37	295.19	18944	-1.5~1.5
high.low	567.3431|0.36	0.598041	0.0360331	0.411096	0.36	567.343	14984	-1.5~1.5
high.low	324.3126|0.95	1.10577	0.0361447	0.411096	0.95	324.313	5780	-1.5~1.5
high.low	155.1311|0.35	1.14988	0.036299	0.411345	0.35	155.131	16179	-1.5~1.5
high.low	681.5538|5.03	0.335952	0.0368068	0.414172	5.03	681.554	34488	-1.5~1.5
high.low	697.5614|3.62	0.726575	0.0368153	0.414172	3.62	697.561	7034	-1.5~1.5
high.low	483.3884|1.48	-0.362469	0.0374892	0.419064	1.48	483.388	27314	-1.5~1.5
high.low	477.3222|2.85	0.882579	0.0375201	0.419064	2.85	477.322	9629	-1.5~1.5
high.low	302.1692|0.36	-0.392668	0.0377233	0.419824	0.36	302.169	45034	-1.5~1.5
high.low	666.5175|4.8	0.491389	0.0383361	0.423284	4.8	666.518	34836	-1.5~1.5
high.low	301.224|0.35	1.1397	0.0384321	0.423284	0.35	301.224	9856	-1.5~1.5
high.low	485.2792|0.45	-0.397258	0.0384432	0.423284	0.45	485.279	80242	-1.5~1.5
high.low	271.2494|0.4	0.538293	0.0388534	0.425921	0.4	271.249	11855	-1.5~1.5
high.low	308.159|0.37	-0.387127	0.038957	0.425921	0.37	308.159	28406	-1.5~1.5
high.low	862.6641|5.8	-0.362614	0.0395969	0.431387	5.8	862.664	49261	-1.5~1.5
high.low	717.5556|5.63	-3.19834	0.0397413	0.431387	5.63	717.556	178907	<-1.5
high.low	832.4546|0.32	1.13285	0.0398738	0.431387	0.32	832.455	8254	-1.5~1.5
high.low	1226.9858|6.64	1.78364	0.0405152	0.436805	6.64	1226.99	18001	>1.5
high.low	903.467|5.54	1.3283	0.0408188	0.437312	5.54	903.467	24800	-1.5~1.5
high.low	346.3079|2.73	-0.379339	0.0408914	0.437312	2.73	346.308	24774	-1.5~1.5
high.low	1083.4768|4.8	0.896114	0.0410627	0.437312	4.8	1083.48	8002	-1.5~1.5
high.low	811.5331|5.06	-0.619303	0.0411257	0.437312	5.06	811.533	240711	-1.5~1.5
high.low	1087.5525|4.67	0.872941	0.0424667	0.445832	4.67	1087.55	9377	-1.5~1.5
high.low	542.2678|0.32	1.59802	0.0424791	0.445832	0.32	542.268	44840	>1.5
high.low	112.0994|0.35	2.47905	0.0424932	0.445832	0.35	112.099	29408	>1.5
high.low	926.7316|10.96	0.673576	0.0425012	0.445832	10.96	926.732	46532	-1.5~1.5
high.low	367.4172|3.24	0.711172	0.0428455	0.44793	3.24	367.417	936362	-1.5~1.5
high.low	578.3087|0.37	0.503782	0.0431469	0.449567	0.37	578.309	8268	-1.5~1.5
high.low	617.501|4.69	0.62045	0.0439944	0.456865	4.69	617.501	41764	-1.5~1.5
high.low	129.1516|0.35	1.1179	0.0446878	0.462519	0.35	129.152	1047792	-1.5~1.5
high.low	639.4838|3.04	0.867329	0.0449814	0.464011	3.04	639.484	6069	-1.5~1.5
high.low	316.1802|0.36	-0.444402	0.0454199	0.466983	0.36	316.18	56000	-1.5~1.5
high.low	2338.6252|5.1	-0.829202	0.0456612	0.467914	5.1	2338.63	40582	-1.5~1.5
high.low	445.2472|0.45	-0.38945	0.0460513	0.470359	0.45	445.247	124242	-1.5~1.5
high.low	2563.588|4.86	1.1503	0.0462506	0.470452	4.86	2563.59	6807	-1.5~1.5
high.low	689.5298|5.34	-1.15009	0.0463634	0.470452	5.34	689.53	79529	-1.5~1.5
high.low	438.1254|2.84	1.00377	0.0468634	0.473675	2.84	438.125	22880	-1.5~1.5
high.low	919.5529|6.53	-0.620272	0.0469861	0.473675	6.53	919.553	12165	-1.5~1.5
high.low	821.6194|7.24	-2.83451	0.0475718	0.478027	7.24	821.619	57819	<-1.5
high.low	1073.4651|4.73	-1.38085	0.0479453	0.480226	4.73	1073.47	10214	-1.5~1.5
high.low	287.1694|0.36	0.806104	0.0485839	0.485058	0.36	287.169	21502	-1.5~1.5
high.low	514.3446|1.1	1.01067	0.0497718	0.495325	1.1	514.345	167000	-1.5~1.5

## Sheet: Risk Groups - Negative mode
contrast	ion	logFC	P.Value	adj.P.Val	RT.avg	Mass.avg	Height.avg	logFC.level
high.low	873.5462|6.33	2.60082	6.27246e-08	0.000130467	6.33	873.546	12214	>1.5
high.low	559.4716|5.52	1.65674	1.58031e-06	0.00164352	5.52	559.472	7135	>1.5
high.low	583.5175|5.9	1.47914	2.74e-06	0.00189973	5.9	583.518	710888	-1.5~1.5
high.low	654.5567|6.86	1.52049	4.37363e-06	0.00217557	6.86	654.557	24763	>1.5
high.low	651.5767|6.85	1.65592	5.22974e-06	0.00217557	6.85	651.577	16523	>1.5
high.low	586.4944|5.52	1.49138	7.99366e-06	0.00252994	5.52	586.494	20744	-1.5~1.5
high.low	637.5626|6.86	1.80656	9.06546e-06	0.00252994	6.86	637.563	12913	>1.5
high.low	983.9999|0.29	-1.81194	9.73054e-06	0.00252994	0.29	984	46667	<-1.5
high.low	888.5716|4.8	-1.52893	1.16772e-05	0.0026683	4.8	888.572	3537011	<-1.5
high.low	1549.1773|6.42	1.63521	1.28284e-05	0.0026683	6.42	1549.18	6566	>1.5
high.low	1255.0386|5.88	1.52203	1.53048e-05	0.00289401	5.88	1255.04	5199	>1.5
high.low	537.512|5.9	1.36298	2.45204e-05	0.00425021	5.9	537.512	595553	-1.5~1.5
high.low	591.5577|6.86	1.83173	2.69408e-05	0.00431053	6.86	591.558	12246	>1.5
high.low	691.512|4.96	-1.55444	3.25647e-05	0.00439104	4.96	691.512	15593	<-1.5
high.low	1422.9519|8.91	-1.23191	3.37972e-05	0.00439104	8.91	1422.95	19945	-1.5~1.5
high.low	820.5205|3.71	-2.40769	3.60222e-05	0.00439104	3.71	820.52	17352	<-1.5
high.low	597.5328|5.9	1.44312	3.79099e-05	0.00439104	5.9	597.533	955845	-1.5~1.5
high.low	569.5032|5.52	1.09623	3.79994e-05	0.00439104	5.52	569.503	33867	-1.5~1.5
high.low	901.5097|4.76	-0.794159	5.97154e-05	0.00622861	4.76	901.51	9659	-1.5~1.5
high.low	763.5612|5.93	-0.913582	6.05077e-05	0.00622861	5.93	763.561	114662	-1.5~1.5
high.low	569.5009|5.15	0.907836	6.2885e-05	0.00622861	5.15	569.501	84065	-1.5~1.5
high.low	763.5541|5.97	-0.902192	7.2758e-05	0.00659051	5.97	763.554	113704	-1.5~1.5
high.low	509.4794|5.15	0.890544	7.28758e-05	0.00659051	5.15	509.479	52934	-1.5~1.5
high.low	523.495|5.52	1.15191	9.13561e-05	0.00750159	5.52	523.495	25836	-1.5~1.5
high.low	555.4876|5.15	0.90979	9.57414e-05	0.00750159	5.15	555.488	61955	-1.5~1.5
high.low	763.5512|5.89	-0.833334	9.89409e-05	0.00750159	5.89	763.551	115177	-1.5~1.5
high.low	649.4886|5.29	1.98163	9.9558e-05	0.00750159	5.29	649.489	9136	>1.5
high.low	797.6379|6.48	2.53669	0.000103402	0.00750159	6.48	797.638	24535	>1.5
high.low	258.163|0.6	-0.736346	0.00010651	0.00750159	0.6	258.163	14110	-1.5~1.5
high.low	535.4954|5.29	1.61011	0.000111497	0.00750159	5.29	535.495	68172	>1.5
high.low	595.5165|5.29	1.63466	0.000111803	0.00750159	5.29	595.516	106991	>1.5
high.low	340.3335|12.02	1.39257	0.00012879	0.00800019	12.02	340.334	6340	-1.5~1.5
high.low	651.504|5.9	1.07649	0.000139899	0.00800019	5.9	651.504	58904	-1.5~1.5
high.low	620.5133|5.28	2.0741	0.000140463	0.00800019	5.28	620.513	11524	>1.5
high.low	626.5278|6.08	1.33344	0.000141366	0.00800019	6.08	626.528	22532	-1.5~1.5
high.low	575.4869|5.9	1.33561	0.000145399	0.00800019	5.9	575.487	27858	-1.5~1.5
high.low	583.516|5.52	1.14131	0.000148307	0.00800019	5.52	583.516	41025	-1.5~1.5
high.low	609.5321|6.07	1.43335	0.000149671	0.00800019	6.07	609.532	33450	-1.5~1.5
high.low	391.0068|0.32	-1.73673	0.000153592	0.00800019	0.32	391.007	11427	<-1.5
high.low	581.5014|5.29	1.64359	0.00015385	0.00800019	5.29	581.501	78108	>1.5
high.low	623.5448|6.06	1.45766	0.000158818	0.0080571	6.06	623.545	40113	-1.5~1.5
high.low	622.5296|5.89	1.29861	0.000165944	0.00821816	5.89	622.53	78603	-1.5~1.5
high.low	813.5463|4.45	-1.87372	0.000179149	0.0086658	4.45	813.546	12546	<-1.5
high.low	679.6075|7.61	1.08552	0.000204462	0.00957121	7.61	679.607	63244	-1.5~1.5
high.low	679.6073|7.61	1.08196	0.00020707	0.00957121	7.61	679.607	63271	-1.5~1.5
high.low	771.6202|6.35	1.92769	0.00022315	0.00989261	6.35	771.62	9883	>1.5
high.low	573.4875|5.9	1.34706	0.000225401	0.00989261	5.9	573.487	80902	-1.5~1.5
high.low	62.9952|0.28	-1.84458	0.000228291	0.00989261	0.28	62.9952	1936260	<-1.5
high.low	619.589|7.61	1.07142	0.000238375	0.00994339	7.61	619.589	44720	-1.5~1.5
high.low	627.5417|5.89	1.33362	0.000239024	0.00994339	5.89	627.542	23236	-1.5~1.5
high.low	821.7819|5.91	1.48513	0.000250071	0.010199	5.91	821.782	4973	-1.5~1.5
high.low	563.526|6.07	1.38461	0.000291207	0.01155	6.07	563.526	26857	-1.5~1.5
high.low	665.5951|7.61	1.08665	0.000294303	0.01155	7.61	665.595	46599	-1.5~1.5
high.low	302.2244|1.59	-0.641629	0.000317449	0.0118516	1.59	302.224	21223	-1.5~1.5
high.low	702.4442|4.95	-1.31741	0.00032195	0.0118516	4.95	702.444	4964	-1.5~1.5
high.low	571.4737|5.29	1.97072	0.000323372	0.0118516	5.29	571.474	11252	>1.5
high.low	677.5243|5.9	1.73169	0.000324778	0.0118516	5.9	677.524	7872	>1.5
high.low	599.509|5.15	1.06213	0.000375429	0.0134266	5.15	599.509	5429	-1.5~1.5
high.low	952.4779|5.46	0.712072	0.00038085	0.0134266	5.46	952.478	5081	-1.5~1.5
high.low	600.5081|5.9	1.26843	0.000445607	0.0149509	5.9	600.508	218077	-1.5~1.5
high.low	677.5917|6.91	1.69425	0.00044869	0.0149509	6.91	677.592	8289	>1.5
high.low	682.5853|7.62	0.956933	0.000458711	0.0149509	7.62	682.585	94786	-1.5~1.5
high.low	862.6503|7.07	1.63777	0.000459626	0.0149509	7.07	862.65	15930	>1.5
high.low	737.5369|5.04	1.94083	0.000460029	0.0149509	5.04	737.537	10870	>1.5
high.low	304.2396|2.57	-0.881445	0.000489501	0.015664	2.57	304.24	14817	-1.5~1.5
high.low	617.5722|6.91	1.51031	0.000519735	0.0163795	6.91	617.572	6370	>1.5
high.low	663.5787|6.91	1.55202	0.000653303	0.0202817	6.91	663.579	6818	>1.5
high.low	705.6248|7.64	1.12872	0.000670406	0.0205065	7.64	705.625	98557	-1.5~1.5
high.low	645.6045|7.64	1.08961	0.000698286	0.0210498	7.64	645.605	59665	-1.5~1.5
high.low	706.5813|7.08	0.949187	0.000748518	0.0222417	7.08	706.581	14692	-1.5~1.5
high.low	1305.0539|5.93	1.29577	0.000799185	0.0234128	5.93	1305.05	19208	-1.5~1.5
high.low	614.5253|6.29	1.17903	0.000842914	0.0243508	6.29	614.525	14465	-1.5~1.5
high.low	1526.9316|8.91	-1.33246	0.00117639	0.0332024	8.91	1526.93	6721	-1.5~1.5
high.low	398.3391|3.57	0.649711	0.00118388	0.0332024	3.57	398.339	13074	-1.5~1.5
high.low	957.5769|6.47	0.971981	0.0011972	0.0332024	6.47	957.577	16427	-1.5~1.5
high.low	970.576|4.98	-2.70771	0.00127237	0.0347607	4.98	970.576	81720	<-1.5
high.low	805.5888|7.64	0.995654	0.00128681	0.0347607	7.64	805.589	23596	-1.5~1.5
high.low	598.4943|5.3	1.72919	0.00133806	0.035366	5.3	598.494	31103	>1.5
high.low	825.6661|7.22	1.8103	0.00134323	0.035366	7.22	825.666	18841	>1.5
high.low	847.5485|4.95	-1.34208	0.00136332	0.0354464	4.95	847.548	13935	-1.5~1.5
high.low	539.5237|6.34	0.936368	0.00142756	0.0366584	6.34	539.524	13168	-1.5~1.5
high.low	1608.9359|8.91	-1.00862	0.0014761	0.0374425	8.91	1608.94	4151	-1.5~1.5
high.low	613.5261|5.89	1.27297	0.00171369	0.0429456	5.89	613.526	5270	-1.5~1.5
high.low	643.5784|7.09	1.27731	0.00177161	0.0438684	7.09	643.578	7206	-1.5~1.5
high.low	730.6251|7.64	1.19637	0.00197353	0.0471158	7.64	730.625	7336	-1.5~1.5
high.low	689.5906|7.08	1.28457	0.00197404	0.0471158	7.08	689.591	7685	-1.5~1.5
high.low	689.4985|5.17	-0.956357	0.00197453	0.0471158	5.17	689.499	373656	-1.5~1.5
high.low	300.2087|1.2	-0.552069	0.00199336	0.0471158	1.2	300.209	100507	-1.5~1.5
high.low	801.6603|7.06	1.12301	0.00216656	0.0503358	7.06	801.66	7057	-1.5~1.5
high.low	1573.113|5.11	-0.961815	0.00217799	0.0503358	5.11	1573.11	10425	-1.5~1.5
high.low	775.5507|5.74	-0.651815	0.00228115	0.0521406	5.74	775.551	594885	-1.5~1.5
high.low	746.5085|3.94	-2.30132	0.00296905	0.0671263	3.94	746.509	22103	<-1.5
high.low	611.5445|6.3	1.38982	0.00309442	0.0692085	6.3	611.544	21155	-1.5~1.5
high.low	796.5216|3.99	-1.80947	0.00323976	0.0716883	3.99	796.522	11202	<-1.5
high.low	733.5879|7.61	1.10305	0.00337169	0.0738223	7.61	733.588	7695	-1.5~1.5
high.low	587.5062|6.29	1.25844	0.00349303	0.0755064	6.29	587.506	4892	-1.5~1.5
high.low	298.2505|0.61	-1.00313	0.00352121	0.0755064	0.61	298.25	69042	-1.5~1.5
high.low	1463.071|5.06	1.03596	0.00386102	0.0819482	5.06	1463.07	17481	-1.5~1.5
high.low	1591.1234|4.8	-1.17439	0.00400974	0.084245	4.8	1591.12	5821	-1.5~1.5
high.low	628.5383|6.69	1.02938	0.00428274	0.089081	6.69	628.538	103545	-1.5~1.5
high.low	601.5192|6.7	1.06385	0.00438912	0.0903897	6.7	601.519	37894	-1.5~1.5
high.low	603.5183|6.69	1.02208	0.0045992	0.0937876	6.69	603.518	13498	-1.5~1.5
high.low	970.5732|4.81	-1.32547	0.00475304	0.0959836	4.81	970.573	168089	-1.5~1.5
high.low	725.5255|6.69	1.14104	0.00517551	0.10351	6.69	725.525	6053	-1.5~1.5
high.low	593.5739|7.48	0.861105	0.00540941	0.107158	7.48	593.574	37746	-1.5~1.5
high.low	418.0434|0.33	-1.77283	0.00561502	0.110182	0.33	418.043	20540	<-1.5
high.low	813.669|7.44	1.53677	0.00570722	0.110491	7.44	813.669	16146	>1.5
high.low	979.5138|5.41	1.50329	0.00573702	0.110491	5.41	979.514	11709	>1.5
high.low	551.5261|6.31	1.30578	0.00590722	0.112312	6.31	551.526	14322	-1.5~1.5
high.low	959.6341|7.08	1.61795	0.00593958	0.112312	7.08	959.634	10328	>1.5
high.low	902.527|3.9	-1.45365	0.00631355	0.118308	3.9	902.527	10260	-1.5~1.5
high.low	625.5627|6.69	1.12396	0.00658893	0.122366	6.69	625.563	97412	-1.5~1.5
high.low	500.0464|0.33	-1.77348	0.00731758	0.134045	0.33	500.046	13199	<-1.5
high.low	1062.5549|4.81	0.96699	0.00734672	0.134045	4.81	1062.55	7336	-1.5~1.5
high.low	924.0139|0.3	1.2641	0.00749231	0.135513	0.3	924.014	8062	-1.5~1.5
high.low	956.555|4.81	-1.24468	0.00787989	0.139125	4.81	956.555	38761	-1.5~1.5
high.low	582.0493|0.32	-1.83768	0.00789081	0.139125	0.32	582.049	13066	<-1.5
high.low	653.5942|7.48	0.831296	0.00789264	0.139125	7.48	653.594	52465	-1.5~1.5
high.low	444.2604|3.69	-1.0298	0.008795	0.152452	3.69	444.26	19950	-1.5~1.5
high.low	888.5717|4.98	-2.34741	0.00886493	0.152452	4.98	888.572	1197651	<-1.5
high.low	995.7611|5.52	-0.460874	0.00886861	0.152452	5.52	995.761	28628	-1.5~1.5
high.low	811.6887|8.02	-0.932431	0.00927549	0.157456	8.02	811.689	68150	-1.5~1.5
high.low	939.6998|8.03	-0.819371	0.00931109	0.157456	8.03	939.7	15637	-1.5~1.5
high.low	656.5698|7.49	0.72318	0.00950504	0.15908	7.49	656.57	62847	-1.5~1.5
high.low	902.5286|3.9	-0.855319	0.00956011	0.15908	3.9	902.529	11144	-1.5~1.5
high.low	424.3338|3.51	0.676528	0.00968208	0.159127	3.51	424.334	19571	-1.5~1.5
high.low	833.5538|6.14	2.02227	0.0097165	0.159127	6.14	833.554	144824	>1.5
high.low	639.5818|7.48	0.801432	0.00982724	0.159127	7.48	639.582	39827	-1.5~1.5
high.low	338.3182|3.85	-0.518161	0.00986893	0.159127	3.85	338.318	24148	-1.5~1.5
high.low	857.6934|8.02	-0.854661	0.0106235	0.169976	8.02	857.693	70026	-1.5~1.5
high.low	765.5423|4.97	-3.80345	0.0107339	0.170432	4.97	765.542	66740	<-1.5
high.low	303.0732|0.37	0.68098	0.0110182	0.172294	0.37	303.073	42655	-1.5~1.5
high.low	759.6043|7.64	0.92358	0.0110682	0.172294	7.64	759.604	12168	-1.5~1.5
high.low	1666.0881|4.65	-1.84997	0.0111182	0.172294	4.65	1666.09	9709	<-1.5
high.low	820.5232|3.9	-0.971188	0.0111826	0.172294	3.9	820.523	79188	-1.5~1.5
high.low	581.4025|5.97	1.64165	0.0113382	0.173408	5.97	581.403	50054	>1.5
high.low	953.7158|8.02	-0.808741	0.0117514	0.176451	8.02	953.716	13381	-1.5~1.5
high.low	847.6651|8.02	-0.79644	0.0117895	0.176451	8.02	847.665	35605	-1.5~1.5
high.low	611.5477|6.69	1.04055	0.0117917	0.176451	6.69	611.548	76283	-1.5~1.5
high.low	539.5252|6.2	0.856827	0.0120165	0.17853	6.2	539.525	12651	-1.5~1.5
high.low	1052.5703|4.81	-1.06846	0.0124777	0.184068	4.81	1052.57	28355	-1.5~1.5
high.low	326.3181|4.14	0.665021	0.0125844	0.184335	4.14	326.318	6775	-1.5~1.5
high.low	370.3074|3.01	0.640734	0.0129792	0.188788	3.01	370.307	8507	-1.5~1.5
high.low	1038.5541|4.98	-2.16665	0.0136894	0.196876	4.98	1038.55	14012	<-1.5
high.low	1025.6175|4.71	1.11234	0.0137245	0.196876	4.71	1025.62	6171	-1.5~1.5
high.low	631.5518|7.48	0.793602	0.0140886	0.200714	7.48	631.552	8954	-1.5~1.5
high.low	565.542|6.69	1.01461	0.0143872	0.203574	6.69	565.542	65810	-1.5~1.5
high.low	1011.5988|4.71	1.16531	0.014615	0.2054	4.71	1011.6	7301	-1.5~1.5
high.low	950.4505|5.04	0.596353	0.014886	0.207649	5.04	950.451	6954	-1.5~1.5
high.low	811.5355|4.77	-0.798583	0.0149747	0.207649	4.77	811.535	112958	-1.5~1.5
high.low	629.5505|7.48	0.760706	0.0152313	0.208507	7.48	629.551	24394	-1.5~1.5
high.low	348.227|1.83	1.18274	0.0153341	0.208507	1.83	348.227	11062	-1.5~1.5
high.low	845.5167|5.57	1.07703	0.0153845	0.208507	5.57	845.517	7569	-1.5~1.5
high.low	896.7108|8.02	-0.768771	0.0154375	0.208507	8.02	896.711	11147	-1.5~1.5
high.low	281.9523|12.17	-0.501427	0.0157991	0.212014	12.17	281.952	1149668	-1.5~1.5
high.low	697.4924|5.91	1.18993	0.0160552	0.214069	5.91	697.492	6430	-1.5~1.5
high.low	735.5371|5.04	0.750269	0.016358	0.215055	5.04	735.537	27781	-1.5~1.5
high.low	338.9129|4.87	-0.579905	0.0164231	0.215055	4.87	338.913	28758	-1.5~1.5
high.low	871.709|8.02	-0.857863	0.0164393	0.215055	8.02	871.709	118088	-1.5~1.5
high.low	482.4329|5.8	0.412432	0.0170334	0.221186	5.8	482.433	8274	-1.5~1.5
high.low	895.626|5.9	-0.684234	0.0171501	0.221186	5.9	895.626	103269	-1.5~1.5
high.low	917.5343|5.01	1.46048	0.017227	0.221186	5.01	917.534	10462	-1.5~1.5
high.low	784.5826|5.05	0.653267	0.0176127	0.224751	5.05	784.583	55776	-1.5~1.5
high.low	585.532|6.2	0.856886	0.0178889	0.226883	6.2	585.532	18222	-1.5~1.5
high.low	955.5185|5.56	1.9114	0.0180524	0.227569	5.56	955.519	23526	>1.5
high.low	1038.5566|4.81	-1.03083	0.018793	0.234359	4.81	1038.56	27077	-1.5~1.5
high.low	699.5639|5.07	0.490774	0.0191742	0.234359	5.07	699.564	137251	-1.5~1.5
high.low	943.6879|6.27	0.573961	0.019245	0.234359	6.27	943.688	9565	-1.5~1.5
high.low	1053.5449|4.54	1.29384	0.0192474	0.234359	4.54	1053.54	11024	-1.5~1.5
high.low	382.2126|1.2	-0.357332	0.0192753	0.234359	1.2	382.213	11383	-1.5~1.5
high.low	873.563|5.04	-0.936127	0.0192878	0.234359	5.04	873.563	20662	-1.5~1.5
high.low	901.723|8.02	-0.812491	0.0193797	0.234359	8.02	901.723	5312	-1.5~1.5
high.low	362.243|1.83	1.06075	0.0195454	0.234997	1.83	362.243	42043	-1.5~1.5
high.low	870.4678|5.46	0.685077	0.0197404	0.235977	5.46	870.468	7521	-1.5~1.5
high.low	971.6715|8.02	-0.897507	0.0207306	0.246377	8.02	971.672	29367	-1.5~1.5
high.low	963.6111|5.9	-0.65536	0.0208473	0.246377	5.9	963.611	14985	-1.5~1.5
high.low	881.6175|5.9	-0.624661	0.0210398	0.247247	5.9	881.617	43453	-1.5~1.5
high.low	188.0503|0.29	-2.94035	0.0220086	0.257179	0.29	188.05	86040	<-1.5
high.low	365.2181|1.83	1.17046	0.0227013	0.263791	1.83	365.218	7858	-1.5~1.5
high.low	994.5735|4.81	0.42185	0.0237113	0.272542	4.81	994.573	21497	-1.5~1.5
high.low	770.5085|3.96	1.71736	0.0237164	0.272542	3.96	770.509	18421	>1.5
high.low	352.1446|0.38	-0.657329	0.0240026	0.274316	0.38	352.145	5658	-1.5~1.5
high.low	903.5897|5.12	-1.03877	0.024354	0.276621	5.12	903.59	10106	-1.5~1.5
high.low	817.5621|5.82	-1.0258	0.0245347	0.276621	5.82	817.562	56643	-1.5~1.5
high.low	791.5409|4.73	1.54262	0.0246289	0.276621	4.73	791.541	8648	>1.5
high.low	608.427|3.48	-0.60456	0.024787	0.276621	3.48	608.427	7071	-1.5~1.5
high.low	332.2711|2.54	1.20376	0.0249876	0.276621	2.54	332.271	83092	-1.5~1.5
high.low	414.2738|2.54	1.21881	0.0251491	0.276621	2.54	414.274	7083	-1.5~1.5
high.low	825.6667|7.09	1.2091	0.0252944	0.276621	7.09	825.667	15976	-1.5~1.5
high.low	770.5093|3.97	1.70152	0.0253401	0.276621	3.97	770.509	15017	>1.5
high.low	791.5411|4.73	1.54166	0.0254013	0.276621	4.73	791.541	8270	>1.5
high.low	992.5523|4.21	0.753547	0.0256855	0.27826	4.21	992.552	4958	-1.5~1.5
high.low	326.1911|4.6	0.428616	0.0261753	0.282096	4.6	326.191	17652	-1.5~1.5
high.low	426.3709|4.21	0.543248	0.0263277	0.282276	4.21	426.371	11317	-1.5~1.5
high.low	606.4108|2.82	-1.20742	0.0265694	0.283407	2.82	606.411	7622	-1.5~1.5
high.low	650.5599|6.68	0.992888	0.0267079	0.28343	6.68	650.56	10866	-1.5~1.5
high.low	454.4017|4.96	0.358354	0.0270747	0.284107	4.96	454.402	11401	-1.5~1.5
high.low	1052.5688|4.98	-1.95712	0.027167	0.284107	4.98	1052.57	16904	<-1.5
high.low	889.6435|5.41	0.917049	0.0271814	0.284107	5.41	889.644	9393	-1.5~1.5
high.low	384.3235|3.19	0.635766	0.0279182	0.290349	3.19	384.324	8695	-1.5~1.5
high.low	969.7088|6.3	0.698409	0.0281556	0.290659	6.3	969.709	19079	-1.5~1.5
high.low	280.2404|1.83	1.18932	0.0282274	0.290659	1.83	280.24	689047	-1.5~1.5
high.low	172.0349|0.33	-1.08494	0.0284895	0.29167	0.33	172.035	49476	-1.5~1.5
high.low	1066.5306|4.56	0.424828	0.0287392	0.29167	4.56	1066.53	6207	-1.5~1.5
high.low	902.5798|5.13	-1.63032	0.0287463	0.29167	5.13	902.58	20538	<-1.5
high.low	968.7409|5.53	-0.523969	0.0291393	0.294222	5.53	968.741	7758	-1.5~1.5
high.low	835.5652|6.45	0.781231	0.0298891	0.298797	6.45	835.565	24959	-1.5~1.5
high.low	862.5547|6.37	-0.429395	0.0300086	0.298797	6.37	862.555	49980	-1.5~1.5
high.low	807.6018|6.48	-0.569721	0.0300234	0.298797	6.48	807.602	39898	-1.5~1.5
high.low	1561.1288|6.1	0.784642	0.03104	0.307444	6.1	1561.13	7087	-1.5~1.5
high.low	774.5397|4.43	-2.56329	0.0314177	0.308906	4.43	774.54	346046	<-1.5
high.low	774.5394|4.43	-2.53913	0.0314846	0.308906	4.43	774.539	345817	<-1.5
high.low	679.5381|6.69	0.895579	0.0319026	0.310568	6.69	679.538	16052	-1.5~1.5
high.low	382.3804|5.82	0.357001	0.0319526	0.310568	5.82	382.38	48882	-1.5~1.5
high.low	601.2971|5.58	0.506299	0.0330058	0.319312	5.58	601.297	5979	-1.5~1.5
high.low	147.9735|0.27	-0.436106	0.0336049	0.322599	0.27	147.974	111488	-1.5~1.5
high.low	1120.5592|4.81	-1.08317	0.0336558	0.322599	4.81	1120.56	13180	-1.5~1.5
high.low	541.2761|3.23	-0.865993	0.0345316	0.329475	3.23	541.276	9280	-1.5~1.5
high.low	308.2012|0.6	1.50694	0.0349331	0.331784	0.6	308.201	19419	>1.5
high.low	925.6857|8.02	-1.00947	0.0361799	0.342064	8.02	925.686	9031	-1.5~1.5
high.low	929.5933|4.71	0.839929	0.0363723	0.342328	4.71	929.593	11709	-1.5~1.5
high.low	330.2557|1.94	0.474201	0.036829	0.344125	1.94	330.256	113994	-1.5~1.5
high.low	868.4472|5.04	0.622016	0.0370066	0.344125	5.04	868.447	13318	-1.5~1.5
high.low	260.9614|0.29	0.884114	0.0370596	0.344125	0.29	260.961	23247	-1.5~1.5
high.low	807.611|7.84	1.2756	0.0373101	0.344911	7.84	807.611	10739	-1.5~1.5
high.low	889.5026|4.44	-1.08522	0.0377541	0.347471	4.44	889.503	7129	-1.5~1.5
high.low	208.1471|12.37	2.23319	0.0393976	0.361	12.37	208.147	103736	>1.5
high.low	616.5023|5.53	0.984832	0.0405388	0.368775	5.53	616.502	9589	-1.5~1.5
high.low	839.5652|4.69	-1.45042	0.0406007	0.368775	4.69	839.565	177367	-1.5~1.5
high.low	955.5995|6.29	-1.03289	0.0410202	0.370965	6.29	955.6	11599	-1.5~1.5
high.low	440.2445|2.52	0.801434	0.0413066	0.371938	2.52	440.245	5793	-1.5~1.5
high.low	977.6239|5.9	-0.517917	0.0415975	0.372943	5.9	977.624	14637	-1.5~1.5
high.low	338.9129|4.57	-0.902265	0.0418476	0.373575	4.57	338.913	20783	-1.5~1.5
high.low	673.5004|5.53	-1.15632	0.0426327	0.378225	5.53	673.5	12551	-1.5~1.5
high.low	759.5841|5.07	0.441423	0.0427321	0.378225	5.07	759.584	115327	-1.5~1.5
high.low	748.5264|4.66	-0.612104	0.04299	0.378895	4.66	748.526	462962	-1.5~1.5
high.low	280.1703|0.54	1.18551	0.0432955	0.379977	0.54	280.17	69617	-1.5~1.5
high.low	849.6467|7.28	-0.30766	0.04367	0.381654	7.28	849.647	11530	-1.5~1.5
high.low	798.529|4.24	-0.739382	0.0439282	0.381861	4.24	798.529	16639	-1.5~1.5
high.low	805.5776|5.42	-0.513076	0.0440609	0.381861	5.42	805.578	28162	-1.5~1.5
high.low	194.0943|0.45	-0.808215	0.0449844	0.388247	0.45	194.094	24347	-1.5~1.5
high.low	242.0842|0.29	-1.19963	0.0454243	0.388482	0.29	242.084	13642	-1.5~1.5
high.low	906.5193|3.68	1.17911	0.0454379	0.388482	3.68	906.519	7536	-1.5~1.5
high.low	789.5937|5.05	0.516283	0.0455719	0.388482	5.05	789.594	12616	-1.5~1.5
high.low	1106.5447|4.81	-0.824566	0.0458384	0.389158	4.81	1106.54	5649	-1.5~1.5
high.low	914.5873|5	-0.488328	0.0461632	0.389559	5	914.587	923610	-1.5~1.5
high.low	838.5395|6.33	0.532831	0.0462602	0.389559	6.33	838.539	12180	-1.5~1.5
high.low	887.5598|4.57	4.01489	0.0470372	0.394505	4.57	887.56	7362823	>1.5
high.low	713.4963|4.76	-1.03286	0.0474692	0.395417	4.76	713.496	7508	-1.5~1.5
high.low	924.5294|4.43	-1.548	0.04776	0.395417	4.43	924.529	16900	<-1.5
high.low	762.5604|5.03	1.86101	0.0478834	0.395417	5.03	762.56	68993	>1.5
high.low	858.5265|4.02	0.351633	0.0479063	0.395417	4.02	858.527	1174750	-1.5~1.5
high.low	943.6176|4.71	0.84852	0.0482803	0.396929	4.71	943.618	18497	-1.5~1.5
high.low	849.6533|7.28	-0.325878	0.0485245	0.397366	7.28	849.653	11890	-1.5~1.5
high.low	368.365|5.38	0.295305	0.0488767	0.398681	5.38	368.365	197466	-1.5~1.5
high.low	1021.597|4.68	1.02671	0.049175	0.399547	4.68	1021.6	49907	-1.5~1.5

## Sheet: Relapse - Positive mode
contrast	ion	logFC	P.Value	adj.P.Val	RT.avg	Mass.avg	Height.avg	logFC.level
rel.all	717.5492|5.83	7.5774	1.56457e-13	4.85798e-10	5.83	717.549	378054	>1.5
rel.all	743.5744|6.27	-8.69659	3.05043e-11	4.73579e-08	6.27	743.574	994057	<-1.5
rel.all	3158.1671|5.91	2.45125	2.44227e-09	2.43794e-06	5.91	3158.17	12645	>1.5
rel.all	280.1607|1.14	2.82636	3.14066e-09	2.43794e-06	1.14	280.161	11968	>1.5
rel.all	710.5583|8.92	2.26521	1.39967e-08	8.69194e-06	8.92	710.558	7185	>1.5
rel.all	931.6034|4.85	-3.94206	5.5152e-08	2.85412e-05	4.85	931.603	34167	<-1.5
rel.all	739.4506|0.34	-1.65238	6.53152e-08	2.8972e-05	0.34	739.451	28714	<-1.5
rel.all	836.6443|5.03	-2.1369	1.37164e-07	5.32368e-05	5.03	836.644	9077	<-1.5
rel.all	1230.7501|5.35	2.18064	2.87931e-07	9.93362e-05	5.35	1230.75	7526	>1.5
rel.all	761.5419|1.3	2.05161	7.24415e-07	0.000224931	1.3	761.542	5797	>1.5
rel.all	822.6342|5.04	-1.7197	9.55202e-07	0.000254821	5.04	822.634	15667	<-1.5
rel.all	654.462|9.66	-1.69881	9.84814e-07	0.000254821	9.66	654.462	18865	<-1.5
rel.all	122.0474|0.33	-3.01262	1.08274e-06	0.000258608	0.33	122.047	29902	<-1.5
rel.all	1561.1301|6.07	-3.43916	1.31236e-06	0.000291062	6.07	1561.13	32093	<-1.5
rel.all	813.5414|5.73	2.97097	1.61585e-06	0.000329335	5.73	813.541	46158	>1.5
rel.all	695.4237|0.34	-1.30789	1.69706e-06	0.000329335	0.34	695.424	45978	-1.5~1.5
rel.all	268.2188|4.85	-1.48084	2.43564e-06	0.000435757	4.85	268.219	24740	-1.5~1.5
rel.all	183.0663|5.77	-1.58803	2.52613e-06	0.000435757	5.77	183.066	89348	<-1.5
rel.all	638.4872|9.66	-1.62762	2.98372e-06	0.000487602	9.66	638.487	12093	<-1.5
rel.all	705.5322|5.03	-1.66071	5.71916e-06	0.000784129	5.03	705.532	1281951	<-1.5
rel.all	636.5462|6.33	-1.38019	5.92988e-06	0.000784129	6.33	636.546	23572	-1.5~1.5
rel.all	432.3227|4.1	1.46734	6.06038e-06	0.000784129	4.1	432.323	19680	-1.5~1.5
rel.all	340.2961|4.85	-1.45678	6.22885e-06	0.000784129	4.85	340.296	69391	-1.5~1.5
rel.all	976.5123|5.41	2.09006	6.30573e-06	0.000784129	5.41	976.512	5482	>1.5
rel.all	1246.7355|4.75	1.26813	6.31344e-06	0.000784129	4.75	1246.74	6357	-1.5~1.5
rel.all	985.6604|4.85	-1.39047	6.83991e-06	0.000799537	4.85	985.66	33368	-1.5~1.5
rel.all	627.5925|7.59	-1.4649	6.9525e-06	0.000799537	7.59	627.592	66897	-1.5~1.5
rel.all	390.1926|0.33	1.70987	7.46435e-06	0.000827743	0.33	390.193	24832	>1.5
rel.all	582.3164|4.85	-1.02321	8.0223e-06	0.000836485	4.85	582.316	42723	-1.5~1.5
rel.all	564.3075|4.85	-1.18652	8.08198e-06	0.000836485	4.85	564.308	10116	-1.5~1.5
rel.all	916.5431|5.62	-2.86178	8.47537e-06	0.00084684	5.62	916.543	16521	<-1.5
rel.all	783.477|0.35	-1.43919	8.7275e-06	0.00084684	0.35	783.477	16750	-1.5~1.5
rel.all	1483.0985|5.66	-1.52645	9.86882e-06	0.000928567	5.66	1483.1	58700	<-1.5
rel.all	987.6799|4.85	-1.23486	1.24547e-05	0.00110006	4.85	987.68	137727	-1.5~1.5
rel.all	973.6603|4.85	-1.30657	1.24654e-05	0.00110006	4.85	973.66	103357	-1.5~1.5
rel.all	1513.1011|5.11	-1.56256	1.27543e-05	0.00110006	5.11	1513.1	144133	<-1.5
rel.all	713.5071|4.85	-2.16609	1.32784e-05	0.00111431	4.85	713.507	9391	<-1.5
rel.all	1650.8817|9.66	-1.86931	1.7166e-05	0.00140265	9.66	1650.88	8705	<-1.5
rel.all	949.5163|5.31	1.66732	1.84627e-05	0.00146991	5.31	949.516	5885	>1.5
rel.all	643.5951|7.02	-1.57387	1.92778e-05	0.00149644	7.02	643.595	14971	<-1.5
rel.all	600.509|10	-1.66517	2.11398e-05	0.00160095	10	600.509	20172	<-1.5
rel.all	625.5766|7.02	-1.10025	2.21922e-05	0.00160777	7.02	625.577	5695	-1.5~1.5
rel.all	598.3744|0.35	-2.79099	2.26806e-05	0.00160777	0.35	598.374	30591	<-1.5
rel.all	945.6284|4.85	-1.41425	2.33517e-05	0.00160777	4.85	945.628	73145	-1.5~1.5
rel.all	959.6443|4.85	-1.23982	2.36209e-05	0.00160777	4.85	959.644	51649	-1.5~1.5
rel.all	634.529|5.71	-1.62147	2.38189e-05	0.00160777	5.71	634.529	6917	<-1.5
rel.all	1466.9146|9.57	-1.30956	2.75706e-05	0.00182142	9.57	1466.91	9640	-1.5~1.5
rel.all	719.5466|5.34	-1.10241	2.89035e-05	0.00186969	5.34	719.547	641543	-1.5~1.5
rel.all	753.5332|4.52	-2.09589	2.9559e-05	0.00187308	4.52	753.533	63196	<-1.5
rel.all	829.6311|6.66	-2.02124	3.05088e-05	0.0018946	6.66	829.631	104525	<-1.5
rel.all	1422.9456|9.58	-1.62302	3.55058e-05	0.00216167	9.58	1422.95	15431	<-1.5
rel.all	1487.0912|5.07	-2.32028	3.67935e-05	0.002197	5.07	1487.09	28595	<-1.5
rel.all	600.5101|10.34	-2.04389	4.02812e-05	0.00232737	10.34	600.51	21195	<-1.5
rel.all	894.6744|5.57	-1.83583	4.0476e-05	0.00232737	5.57	894.674	7918	<-1.5
rel.all	872.6732|5.81	1.65799	4.19365e-05	0.0023675	5.81	872.673	4996	>1.5
rel.all	1452.9926|10.34	-1.83023	4.39245e-05	0.00240863	10.34	1452.99	30754	<-1.5
rel.all	396.2768|0.44	3.01111	4.47089e-05	0.00240863	0.44	396.277	69801	>1.5
rel.all	347.3175|0.55	0.959641	4.52827e-05	0.00240863	0.55	347.317	37029	-1.5~1.5
rel.all	717.5142|1.32	2.04519	4.57678e-05	0.00240863	1.32	717.514	7427	>1.5
rel.all	1582.8956|9.66	-1.69871	5.0829e-05	0.00261514	9.66	1582.9	12564	<-1.5
rel.all	1492.9292|9.66	-2.16173	5.13764e-05	0.00261514	9.66	1492.93	97614	<-1.5
rel.all	1545.0732|5.08	-2.84259	5.45819e-05	0.00268353	5.08	1545.07	22073	<-1.5
rel.all	908.6498|4.83	-2.15552	5.46144e-05	0.00268353	4.83	908.65	36805	<-1.5
rel.all	689.5298|5.34	-3.83184	5.53126e-05	0.00268353	5.34	689.53	79529	<-1.5
rel.all	908.6883|5.57	-2.36021	5.90186e-05	0.00279557	5.57	908.688	23842	<-1.5
rel.all	347.317|0.55	0.963184	5.94227e-05	0.00279557	0.55	347.317	37406	-1.5~1.5
rel.all	1527.0896|5.01	-1.93306	6.56351e-05	0.00304175	5.01	1527.09	11722	<-1.5
rel.all	767.5241|0.44	-2.15332	6.69901e-05	0.00305888	0.44	767.524	9805	<-1.5
rel.all	872.6545|4.83	-1.80345	8.40338e-05	0.00378152	4.83	872.654	54870	<-1.5
rel.all	418.3075|3.86	1.15806	8.88812e-05	0.00391241	3.86	418.308	60704	-1.5~1.5
rel.all	666.5175|4.8	1.0765	8.94626e-05	0.00391241	4.8	666.518	34836	-1.5~1.5
rel.all	602.2876|4.85	-0.877418	9.2493e-05	0.003954	4.85	602.288	13338	-1.5~1.5
rel.all	708.5061|7.48	-1.88448	9.41645e-05	0.003954	7.48	708.506	12210	<-1.5
rel.all	645.6045|7.58	-1.39033	9.42337e-05	0.003954	7.58	645.605	233618	-1.5~1.5
rel.all	919.4576|5.23	1.67022	9.65969e-05	0.00395909	5.23	919.458	5684	>1.5
rel.all	767.5466|4.84	-1.67366	9.74557e-05	0.00395909	4.84	767.547	1312898	<-1.5
rel.all	1508.0944|5.7	-0.957353	9.81803e-05	0.00395909	5.7	1508.09	25597	-1.5~1.5
rel.all	827.5019|0.34	-0.945982	0.000106187	0.00422707	0.34	827.502	9973	-1.5~1.5
rel.all	985.5207|5.82	1.48161	0.000107623	0.00422999	5.82	985.521	17157	-1.5~1.5
rel.all	1509.1023|5.72	-0.879989	0.000113008	0.00436046	5.72	1509.1	11550	-1.5~1.5
rel.all	990.8171|9.66	-3.05214	0.000114959	0.00436046	9.66	990.817	30782	<-1.5
rel.all	1003.6744|4.85	-1.42055	0.000115307	0.00436046	4.85	1003.67	14596	-1.5~1.5
rel.all	378.2979|1.09	1.49303	0.00011656	0.00436046	1.09	378.298	87405	-1.5~1.5
rel.all	1494.9425|10	-1.46967	0.000119837	0.00442969	10	1494.94	35111	-1.5~1.5
rel.all	811.5331|5.06	-1.17341	0.000126294	0.00461344	5.06	811.533	240711	-1.5~1.5
rel.all	1191.8127|5.94	1.50056	0.000131219	0.00469997	5.94	1191.81	5791	>1.5
rel.all	1599.0921|6.33	-2.02184	0.000132153	0.00469997	6.33	1599.09	15344	<-1.5
rel.all	777.5685|6.33	-1.19215	0.000133204	0.00469997	6.33	777.568	1005617	-1.5~1.5
rel.all	3226.1776|5.94	1.27949	0.000139461	0.00486546	5.94	3226.18	5000	-1.5~1.5
rel.all	1448.9652|9.66	-2.82764	0.000142915	0.00493055	9.66	1448.97	240232	<-1.5
rel.all	681.5538|5.03	-0.617171	0.000152593	0.00520662	5.03	681.554	34488	-1.5~1.5
rel.all	1214.7792|5.34	2.09633	0.000160204	0.00540687	5.34	1214.78	8358	>1.5
rel.all	511.4953|4.83	0.808893	0.000163007	0.00543144	4.83	511.495	31198	-1.5~1.5
rel.all	1450.9787|10	-1.65415	0.00016443	0.00543144	10	1450.98	60458	<-1.5
rel.all	717.5629|6.13	-2.52532	0.000169715	0.00554179	6.13	717.563	1233249	<-1.5
rel.all	849.5475|5.81	1.03734	0.00017134	0.00554179	5.81	849.548	398875	-1.5~1.5
rel.all	793.5543|4.89	-1.65003	0.000176779	0.00565876	4.89	793.554	282764	<-1.5
rel.all	673.4895|1.32	2.19654	0.000183805	0.00567391	1.32	673.49	10912	>1.5
rel.all	598.4933|9.66	-2.89513	0.000184023	0.00567391	9.66	598.493	153959	<-1.5
rel.all	862.7014|6.36	-2.42917	0.000185514	0.00567391	6.36	862.701	21180	<-1.5
rel.all	572.481|9.57	-1.61694	0.000185613	0.00567391	9.57	572.481	6290	<-1.5
rel.all	567.3431|0.36	-1.85906	0.000186389	0.00567391	0.36	567.343	14984	<-1.5
rel.all	3163.2086|5.89	1.67841	0.00019054	0.00574396	5.89	3163.21	6130	>1.5
rel.all	1515.1065|5.1	-3.09117	0.000194105	0.00579515	5.1	1515.11	47121	<-1.5
rel.all	617.5789|6.86	-1.29343	0.000216528	0.00640305	6.86	617.579	14170	-1.5~1.5
rel.all	3168.1996|5.76	2.05226	0.000221704	0.00649426	5.76	3168.2	7504	>1.5
rel.all	881.5573|5.57	-1.96976	0.000233074	0.00675409	5.57	881.557	26169	<-1.5
rel.all	724.548|4.88	1.73762	0.000234925	0.00675409	4.88	724.548	1613909	>1.5
rel.all	629.4677|1.34	2.19942	0.000242322	0.00690283	1.34	629.468	15257	>1.5
rel.all	1605.106|6.08	-2.49128	0.000256735	0.00724693	6.08	1605.11	23757	<-1.5
rel.all	534.2765|0.38	1.79139	0.000259366	0.00725525	0.38	534.277	7951	>1.5
rel.all	484.3382|1.46	0.605081	0.000285469	0.00791413	1.46	484.338	1910712	-1.5~1.5
rel.all	1033.5095|5.26	1.72301	0.000290826	0.00799127	5.26	1033.51	7521	>1.5
rel.all	519.4989|5.03	-0.659248	0.000293602	0.00799678	5.03	519.499	10856	-1.5~1.5
rel.all	634.5307|6.09	-1.93071	0.000298125	0.008023	6.09	634.531	30422	<-1.5
rel.all	936.6853|4.83	-1.87631	0.000299732	0.008023	4.83	936.685	23359	<-1.5
rel.all	2303.6356|5.69	-0.913541	0.000303038	0.00804216	5.69	2303.64	28525	-1.5~1.5
rel.all	322.1372|0.33	0.971465	0.000307504	0.00809153	0.33	322.137	15536	-1.5~1.5
rel.all	855.5739|4.71	-3.69819	0.000312578	0.00813569	4.71	855.574	41661	<-1.5
rel.all	845.6241|6.65	-1.3949	0.000314423	0.00813569	6.65	845.624	16171	-1.5~1.5
rel.all	1479.0074|10.4	-1.65888	0.000327915	0.00841467	10.4	1479.01	10143	<-1.5
rel.all	988.7191|4.97	3.70613	0.000335597	0.00854121	4.97	988.719	43535	>1.5
rel.all	324.2184|1.23	1.13787	0.000340616	0.00859849	1.23	324.218	8595	-1.5~1.5
rel.all	1539.1195|5.21	-1.31068	0.000351205	0.00873979	5.21	1539.12	426000	-1.5~1.5
rel.all	578.3087|0.37	0.89153	0.000351844	0.00873979	0.37	578.309	8268	-1.5~1.5
rel.all	1522.968|10.41	-0.780094	0.000380136	0.00934346	10.41	1522.97	5260	-1.5~1.5
rel.all	608.5165|5.62	-0.823485	0.000382164	0.00934346	5.62	608.516	38983	-1.5~1.5
rel.all	1631.0802|5.27	1.47115	0.000393545	0.00951687	5.27	1631.08	5583	-1.5~1.5
rel.all	320.1572|0.39	0.700078	0.000395387	0.00951687	0.39	320.157	9464	-1.5~1.5
rel.all	273.2662|0.46	0.592147	0.000399866	0.00955065	0.46	273.266	2281290	-1.5~1.5
rel.all	934.5209|5.83	1.794	0.000404207	0.00958063	5.83	934.521	7723	>1.5
rel.all	1529.1119|6.31	-1.65252	0.000415931	0.00978384	6.31	1529.11	30655	<-1.5
rel.all	1475.0977|5.67	-1.94648	0.000429782	0.0100336	5.67	1475.1	8665	<-1.5
rel.all	616.5061|6.68	-1.22004	0.000440828	0.0102147	6.68	616.506	15977	-1.5~1.5
rel.all	735.5118|4.28	-2.63309	0.000448024	0.0103045	4.28	735.512	15480	<-1.5
rel.all	867.5843|1.58	0.993637	0.000467931	0.0106833	1.58	867.584	11288	-1.5~1.5
rel.all	376.7287|0.42	-1.65274	0.000482987	0.0108928	0.42	376.729	14634	<-1.5
rel.all	858.643|4.86	-1.13109	0.000484123	0.0108928	4.86	858.643	10353	-1.5~1.5
rel.all	745.594|6.39	-5.40612	0.000493924	0.0110333	6.39	745.594	936859	<-1.5
rel.all	1501.1154|5.7	-0.973325	0.000499724	0.0110832	5.7	1501.12	26157	-1.5~1.5
rel.all	952.5438|4	1.01164	0.000508985	0.0112085	4	952.544	5010	-1.5~1.5
rel.all	691.5122|4.71	-1.82343	0.000526414	0.0115107	4.71	691.512	17328	<-1.5
rel.all	719.5252|4.47	-1.15683	0.000531431	0.0115391	4.47	719.525	19838	-1.5~1.5
rel.all	497.4073|1.44	1.29011	0.000538626	0.0116134	1.44	497.407	25139	-1.5~1.5
rel.all	747.5773|5.98	-0.847891	0.000542335	0.0116134	5.98	747.577	275891	-1.5~1.5
rel.all	666.5168|4.91	1.18012	0.000561822	0.0119483	4.91	666.517	31215	-1.5~1.5
rel.all	870.6396|4.84	-1.02757	0.0005738	0.0121201	4.84	870.64	7569	-1.5~1.5
rel.all	1039.4557|5.54	1.18993	0.00059243	0.012429	5.54	1039.46	6442	-1.5~1.5
rel.all	715.5383|5.49	-5.65676	0.000605675	0.0126216	5.49	715.538	195909	<-1.5
rel.all	885.6239|5.68	-2.58039	0.000624355	0.0129241	5.68	885.624	155395	<-1.5
rel.all	894.6778|6.33	-1.34666	0.000629966	0.0129539	6.33	894.678	12533	-1.5~1.5
rel.all	827.5975|6.11	-1.34955	0.00064204	0.013094	6.11	827.597	6971	-1.5~1.5
rel.all	791.5617|5.73	5.99719	0.000645211	0.013094	5.73	791.562	279923	>1.5
rel.all	248.2467|12.52	0.595983	0.00065882	0.0132833	12.52	248.247	2392297	-1.5~1.5
rel.all	1467.1192|5.69	-1.55112	0.000670293	0.0133367	5.69	1467.12	263542	<-1.5
rel.all	1535.1243|6.07	-2.2799	0.000674939	0.0133367	6.07	1535.12	13622	<-1.5
rel.all	425.351|1.49	0.614861	0.000677805	0.0133367	1.49	425.351	9039	-1.5~1.5
rel.all	434.2185|0.33	1.17086	0.000678645	0.0133367	0.33	434.219	20002	-1.5~1.5
rel.all	642.5194|6.77	-0.898065	0.00069808	0.0136323	6.77	642.519	60517	-1.5~1.5
rel.all	743.564|5.99	6.78782	0.000705917	0.0136352	5.99	743.564	509701	>1.5
rel.all	552.3607|6.27	1.23014	0.000707013	0.0136352	6.27	552.361	43695	-1.5~1.5
rel.all	721.4973|5.11	3.39748	0.000739287	0.0141697	5.11	721.497	31180	>1.5
rel.all	937.5004|4.73	-2.29395	0.000760238	0.0144186	4.73	937.5	35130	<-1.5
rel.all	940.767|11.88	-1.73952	0.000761565	0.0144186	11.88	940.767	15453	<-1.5
rel.all	1599.881|9.66	-1.35904	0.000791565	0.0147224	9.66	1599.88	6548	-1.5~1.5
rel.all	1501.101|5.29	-1.40632	0.000791673	0.0147224	5.29	1501.1	45450	-1.5~1.5
rel.all	312.1566|0.4	1.10794	0.000792105	0.0147224	0.4	312.157	19491	-1.5~1.5
rel.all	1536.1269|6.07	-1.80167	0.000798155	0.0147224	6.07	1536.13	9821	<-1.5
rel.all	331.3231|1.1	2.08926	0.000801314	0.0147224	1.1	331.323	2339282	>1.5
rel.all	422.3239|1.08	1.42146	0.000807853	0.0147552	1.08	422.324	107349	-1.5~1.5
rel.all	654.5567|5.31	-1.42581	0.000828953	0.015052	5.31	654.557	140118	-1.5~1.5
rel.all	823.5593|1.59	0.930744	0.00084532	0.01526	1.59	823.559	16030	-1.5~1.5
rel.all	1573.0907|6.32	-1.14678	0.000876772	0.0157363	6.32	1573.09	30802	-1.5~1.5
rel.all	931.5098|5.47	-1.27088	0.000905727	0.0161312	5.47	931.51	8019	-1.5~1.5
rel.all	749.5352|5.62	-0.547511	0.000909168	0.0161312	5.62	749.535	1709998	-1.5~1.5
rel.all	886.5435|5.4	1.41859	0.000919312	0.0161885	5.4	886.543	60814	-1.5~1.5
rel.all	895.53|4.99	-1.73538	0.000922825	0.0161885	4.99	895.53	222226	<-1.5
rel.all	510.3767|1.07	1.48033	0.000971431	0.0169455	1.07	510.377	82104	-1.5~1.5
rel.all	911.6109|1.56	1.08726	0.000991098	0.0171148	1.56	911.611	6758	-1.5~1.5
rel.all	843.5168|4.99	-2.16077	0.00099216	0.0171148	4.99	843.517	222498	<-1.5
rel.all	370.2326|3.61	0.802029	0.00100993	0.0173251	3.61	370.233	44018	-1.5~1.5
rel.all	729.5298|4.85	-1.56423	0.00102621	0.0175077	4.85	729.53	155097	<-1.5
rel.all	585.4473|1.36	1.7278	0.001035	0.0175611	1.36	585.447	21083	>1.5
rel.all	775.5526|6.09	-1.68601	0.0010539	0.0177846	6.09	775.553	1618197	<-1.5
rel.all	366.1592|0.33	0.844541	0.00106635	0.0178974	0.33	366.159	15737	-1.5~1.5
rel.all	408.3288|0.55	0.894652	0.00108516	0.0181152	0.55	408.329	10161	-1.5~1.5
rel.all	650.526|4.91	2.67593	0.00110552	0.0183563	4.91	650.526	18979	>1.5
rel.all	1496.9569|10.33	-1.09881	0.0011169	0.0184468	10.33	1496.96	12300	-1.5~1.5
rel.all	2594.6119|5.81	1.12726	0.00112297	0.0184489	5.81	2594.61	4874	-1.5~1.5
rel.all	914.5749|5.31	-1.10129	0.00115578	0.0188128	5.31	914.575	61668	-1.5~1.5
rel.all	1408.8593|1.57	1.0783	0.00116142	0.0188128	1.57	1408.86	5372	-1.5~1.5
rel.all	619.5882|7.56	-1.04528	0.0011633	0.0188128	7.56	619.588	115513	-1.5~1.5
rel.all	1557.5991|5.76	1.1645	0.00119745	0.0188625	5.76	1557.6	6814	-1.5~1.5
rel.all	574.495|5.29	-1.43015	0.0011984	0.0188625	5.29	574.495	38909	-1.5~1.5
rel.all	554.3565|6.28	1.21889	0.00120077	0.0188625	6.28	554.356	6929	-1.5~1.5
rel.all	731.5687|6.47	-3.28449	0.00120114	0.0188625	6.47	731.569	26320	<-1.5
rel.all	466.3505|1.08	1.3949	0.00120276	0.0188625	1.08	466.351	129308	-1.5~1.5
rel.all	862.6641|5.8	0.554756	0.00120282	0.0188625	5.8	862.664	49261	-1.5~1.5
rel.all	863.637|6.73	-2.37251	0.00120959	0.0188732	6.73	863.637	36050	<-1.5
rel.all	963.514|4.99	-1.64422	0.00121982	0.0189174	4.99	963.514	45918	<-1.5
rel.all	571.428|1.06	1.51513	0.00122461	0.0189174	1.06	571.428	84721	>1.5
rel.all	917.7156|5.99	-2.56481	0.00124979	0.019211	5.99	917.716	17517	<-1.5
rel.all	409.3117|0.58	-1.05194	0.00127441	0.0194814	0.58	409.312	16150	-1.5~1.5
rel.all	2330.6647|5.72	-0.625469	0.00127994	0.0194814	5.72	2330.66	20661	-1.5~1.5
rel.all	779.5337|1.6	0.881684	0.00128805	0.0195093	1.6	779.534	21644	-1.5~1.5
rel.all	1053.5073|5.82	1.57288	0.00129874	0.0195757	5.82	1053.51	7428	>1.5
rel.all	747.52|5.07	3.5635	0.0013141	0.0197115	5.07	747.52	36065	>1.5
rel.all	827.5261|5.29	-1.45982	0.00133494	0.0198792	5.29	827.526	8562	-1.5~1.5
rel.all	183.0663|5.13	-3.7462	0.00134134	0.0198792	5.13	183.066	152291	<-1.5
rel.all	869.517|4.74	-2.59312	0.00134448	0.0198792	4.74	869.517	153132	<-1.5
rel.all	2312.6275|5.08	-1.41934	0.00136045	0.0200199	5.08	2312.63	12093	-1.5~1.5
rel.all	763.5222|5.03	-1.35805	0.00139061	0.0202864	5.03	763.522	408729	-1.5~1.5
rel.all	523.3622|2.15	1.17795	0.00140523	0.0202864	2.15	523.362	39678	-1.5~1.5
rel.all	849.5491|6.01	-3.15804	0.00140779	0.0202864	6.01	849.549	80143	<-1.5
rel.all	469.3539|0.58	0.580235	0.00141842	0.0202864	0.58	469.354	48097	-1.5~1.5
rel.all	924.5095|4.85	-0.846508	0.0014316	0.0202864	4.85	924.51	98500	-1.5~1.5
rel.all	1663.1346|4.71	-2.1983	0.00144351	0.0202864	4.71	1663.13	12624	<-1.5
rel.all	1029.6773|1.3	0.96757	0.00144991	0.0202864	1.3	1029.68	14959	-1.5~1.5
rel.all	1134.7079|0.6	1.8804	0.00145004	0.0202864	0.6	1134.71	8184	>1.5
rel.all	908.6943|6.33	-1.20842	0.00145403	0.0202864	6.33	908.694	5247	-1.5~1.5
rel.all	530.4127|0.58	0.766096	0.00145419	0.0202864	0.58	530.413	22655	-1.5~1.5
rel.all	1174.7501|7.13	-1.46916	0.00145427	0.0202864	7.13	1174.75	7538	-1.5~1.5
rel.all	417.2163|0.48	3.58982	0.00146605	0.0202864	0.48	417.216	82779	>1.5
rel.all	606.5001|5.36	-2.01217	0.00146718	0.0202864	5.36	606.5	52790	<-1.5
rel.all	576.5108|4.95	-1.40307	0.00147003	0.0202864	4.95	576.511	126042	-1.5~1.5
rel.all	917.5388|5.82	1.20695	0.00150225	0.0206394	5.82	917.539	54150	-1.5~1.5
rel.all	811.6058|6.07	-6.29925	0.00153002	0.020783	6.07	811.606	540381	<-1.5
rel.all	612.5085|4.54	-0.675491	0.00153482	0.020783	4.54	612.509	18386	-1.5~1.5
rel.all	624.5104|5.29	-1.80631	0.00153945	0.020783	5.29	624.51	236501	<-1.5
rel.all	387.3291|1.43	1.5475	0.00154979	0.020783	1.43	387.329	33633	>1.5
rel.all	376.2018|0.37	0.81027	0.00156207	0.020783	0.37	376.202	16657	-1.5~1.5
rel.all	456.2513|3.86	0.722877	0.00156627	0.020783	3.86	456.251	9613	-1.5~1.5
rel.all	421.293|3.05	1.26123	0.00156744	0.020783	3.05	421.293	7118	-1.5~1.5
rel.all	622.4948|5.05	-1.52602	0.00157722	0.020783	5.05	622.495	31411	<-1.5
rel.all	139.0615|3.61	0.933795	0.00158222	0.020783	3.61	139.061	10570	-1.5~1.5
rel.all	657.543|7.57	-1.11614	0.00158614	0.020783	7.57	657.543	17863	-1.5~1.5
rel.all	883.5813|1.03	0.783987	0.00158633	0.020783	1.03	883.581	8584	-1.5~1.5
rel.all	1629.0874|6.08	-1.31697	0.00159692	0.0208338	6.08	1629.09	7831	-1.5~1.5
rel.all	1457.075|5.63	-1.02142	0.00160701	0.0208777	5.63	1457.08	8515	-1.5~1.5
rel.all	380.1769|0.38	0.766887	0.00162197	0.0209375	0.38	380.177	15050	-1.5~1.5
rel.all	703.5526|5.72	-3.16093	0.0016251	0.0209375	5.72	703.553	43138	<-1.5
rel.all	278.1984|0.46	0.724225	0.00164326	0.0209996	0.46	278.198	31704	-1.5~1.5
rel.all	1044.5507|0.32	1.42111	0.001654	0.0209996	0.32	1044.55	12680	-1.5~1.5
rel.all	683.56|7.58	-1.19152	0.00166166	0.0209996	7.58	683.56	46436	-1.5~1.5
rel.all	697.5479|4.83	-3.66948	0.00167379	0.0209996	4.83	697.548	86701	<-1.5
rel.all	1609.1271|6.09	-2.10013	0.00167567	0.0209996	6.09	1609.13	11189	<-1.5
rel.all	607.3767|0.35	-0.613491	0.00167641	0.0209996	0.35	607.377	97314	-1.5~1.5
rel.all	1005.4863|4.73	-1.81144	0.00167726	0.0209996	4.73	1005.49	14785	<-1.5
rel.all	912.5364|4.99	-1.68585	0.00170676	0.0212161	4.99	912.536	77412	<-1.5
rel.all	303.2922|0.73	1.73161	0.00170822	0.0212161	0.73	303.292	2025216	>1.5
rel.all	243.1831|0.38	1.41389	0.0017308	0.021357	0.38	243.183	60473	-1.5~1.5
rel.all	904.7479|11.65	-3.47408	0.00174105	0.021357	11.65	904.748	90720	<-1.5
rel.all	1524.0828|5.29	-1.20836	0.00174405	0.021357	5.29	1524.08	43248	-1.5~1.5
rel.all	528.3642|1.44	0.622547	0.00174708	0.021357	1.44	528.364	1571568	-1.5~1.5
rel.all	837.6221|6.7	-3.82273	0.00176489	0.0214901	6.7	837.622	69463	<-1.5
rel.all	1505.0957|5.65	-0.763792	0.00177444	0.021522	5.65	1505.1	33801	-1.5~1.5
rel.all	484.3454|0.34	-2.20838	0.00180481	0.0218052	0.34	484.345	66938	<-1.5
rel.all	626.5269|4.85	-0.481459	0.00181592	0.0218544	4.85	626.527	6589169	-1.5~1.5
rel.all	1214.7379|6.03	1.28633	0.00185461	0.0222339	6.03	1214.74	154733	-1.5~1.5
rel.all	1567.1402|5.18	-2.64757	0.00187272	0.0223646	5.18	1567.14	183449	<-1.5
rel.all	705.5776|5.14	3.35997	0.0018977	0.022576	5.14	705.578	48578	>1.5
rel.all	773.5361|5.46	-1.59934	0.00191181	0.0226081	5.46	773.536	335579	<-1.5
rel.all	783.5013|4.43	-2.23766	0.00191495	0.0226081	4.43	783.501	49278	<-1.5
rel.all	239.2609|1.1	2.0857	0.00193094	0.0227105	1.1	239.261	22635	>1.5
rel.all	342.2874|0.47	1.09004	0.00194053	0.0227371	0.47	342.287	88406	-1.5~1.5
rel.all	682.4912|4.8	1.02773	0.00196651	0.022955	4.8	682.491	22500	-1.5~1.5
rel.all	615.4529|1.05	1.52284	0.00198816	0.0231121	1.05	615.453	64534	>1.5
rel.all	404.2859|3.62	1.49159	0.00199486	0.0231121	3.62	404.286	9626	-1.5~1.5
rel.all	1595.0806|6.11	-2.82853	0.00201399	0.023247	6.11	1595.08	20849	<-1.5
rel.all	491.396|3.46	0.877928	0.00203786	0.0234354	3.46	491.396	9545	-1.5~1.5
rel.all	436.3399|1.38	1.99951	0.00206948	0.0237112	1.38	436.34	46247	>1.5
rel.all	734.5287|1.02	0.55413	0.00207969	0.0237406	1.02	734.529	7960	-1.5~1.5
rel.all	351.3021|1.09	1.06274	0.0020932	0.0238073	1.09	351.302	10622	-1.5~1.5
rel.all	922.6728|4.83	-1.48787	0.00210281	0.0238293	4.83	922.673	51152	-1.5~1.5
rel.all	894.5206|4.54	-0.658738	0.00221923	0.0250014	4.54	894.521	18231	-1.5~1.5
rel.all	477.3812|3.46	0.823051	0.00222235	0.0250014	3.46	477.381	11858	-1.5~1.5
rel.all	308.2197|0.38	1.13836	0.00223439	0.0250461	0.38	308.22	348590	-1.5~1.5
rel.all	761.5167|4.94	-3.24963	0.00226559	0.0251172	4.94	761.517	92354	<-1.5
rel.all	1134.7493|1.28	0.856399	0.00226574	0.0251172	1.28	1134.75	13404	-1.5~1.5
rel.all	971.4588|5.54	0.969715	0.00226844	0.0251172	5.54	971.459	9983	-1.5~1.5
rel.all	500.3982|0.58	0.74418	0.00227605	0.0251172	0.58	500.398	71976	-1.5~1.5
rel.all	735.5075|1.62	0.781064	0.00228117	0.0251172	1.62	735.508	27130	-1.5~1.5
rel.all	980.4996|4.99	-1.25904	0.00229997	0.0252346	4.99	980.5	8447	-1.5~1.5
rel.all	1531.0813|5.37	-1.87036	0.00231385	0.0252393	5.37	1531.08	41964	<-1.5
rel.all	1677.0955|5.81	0.827446	0.00231665	0.0252393	5.81	1677.1	7486	-1.5~1.5
rel.all	985.6517|1.31	0.918436	0.00235343	0.0255503	1.31	985.652	29508	-1.5~1.5
rel.all	924.6758|1.62	0.675233	0.00238862	0.0258421	1.62	924.676	10026	-1.5~1.5
rel.all	452.2215|12.7	0.674146	0.00240563	0.0259357	12.7	452.221	463924	-1.5~1.5
rel.all	382.2691|1.1	0.949544	0.00242846	0.0260913	1.1	382.269	78470	-1.5~1.5
rel.all	483.4635|3.61	0.43027	0.00243723	0.0260952	3.61	483.464	11635	-1.5~1.5
rel.all	771.6109|7.1	-2.55273	0.00250788	0.0266085	7.1	771.611	22362	<-1.5
rel.all	267.1778|0.48	0.960517	0.002509	0.0266085	0.48	267.178	62711	-1.5~1.5
rel.all	851.4671|5.22	1.43867	0.00251737	0.0266085	5.22	851.467	8695	-1.5~1.5
rel.all	366.1984|0.37	0.933782	0.00252159	0.0266085	0.37	366.198	23326	-1.5~1.5
rel.all	464.2363|0.35	0.956799	0.00252802	0.0266085	0.35	464.236	12971	-1.5~1.5
rel.all	396.2521|0.49	3.38749	0.00253781	0.0266213	0.49	396.252	192948	>1.5
rel.all	983.5082|5.28	2.23614	0.00255788	0.0266772	5.28	983.508	10500	>1.5
rel.all	717.5288|4.84	-1.5568	0.00256033	0.0266772	4.84	717.529	118179	<-1.5
rel.all	454.3037|0.48	3.7867	0.0025927	0.0269242	0.48	454.304	51960	>1.5
rel.all	819.5157|6.1	-1.19137	0.00261171	0.0270312	6.1	819.516	165343	-1.5~1.5
rel.all	906.7184|10.35	-1.96091	0.00262055	0.0270326	10.35	906.718	60736	<-1.5
rel.all	1559.1225|6.07	-1.25842	0.00264074	0.0271506	6.07	1559.12	10596	-1.5~1.5
rel.all	1099.4802|4.99	-0.918601	0.00266659	0.0271895	4.99	1099.48	10466	-1.5~1.5
rel.all	1031.4915|4.99	-1.29223	0.00267515	0.0271895	4.99	1031.49	15845	-1.5~1.5
rel.all	636.3034|3.05	0.532769	0.00267778	0.0271895	3.05	636.303	30015	-1.5~1.5
rel.all	1046.6911|1.3	0.744594	0.00268126	0.0271895	1.3	1046.69	24668	-1.5~1.5
rel.all	320.2306|3.04	0.55577	0.00270034	0.0271895	3.04	320.231	13591	-1.5~1.5
rel.all	680.4762|6.77	-0.908887	0.00270543	0.0271895	6.77	680.476	33493	-1.5~1.5
rel.all	807.5745|6.01	0.71836	0.00271068	0.0271895	6.01	807.574	1052106	-1.5~1.5
rel.all	333.1917|3.61	0.499922	0.00271458	0.0271895	3.61	333.192	15722	-1.5~1.5
rel.all	334.2757|1.09	0.995757	0.00278742	0.0278294	1.09	334.276	37266	-1.5~1.5
rel.all	2244.641|5.69	-1.58752	0.00279825	0.027848	5.69	2244.64	35599	<-1.5
rel.all	919.5529|6.53	-1.08564	0.00280883	0.0278639	6.53	919.553	12165	-1.5~1.5
rel.all	229.2406|3.62	0.481304	0.00282043	0.0278899	3.62	229.241	20156	-1.5~1.5
rel.all	797.5843|5.71	-4.79554	0.00284032	0.0279809	5.71	797.584	141449	<-1.5
rel.all	1609.1091|5.8	0.796195	0.00285141	0.0279809	5.8	1609.11	18799	-1.5~1.5
rel.all	428.6133|0.59	0.517267	0.00285666	0.0279809	0.59	428.613	21810	-1.5~1.5
rel.all	921.7517|10.35	-1.90688	0.00287131	0.0279881	10.35	921.752	37228	<-1.5
rel.all	348.2834|1.39	0.921307	0.00287543	0.0279881	1.39	348.283	13230	-1.5~1.5
rel.all	1007.502|5.07	0.821488	0.00289915	0.0281003	5.07	1007.5	22029	-1.5~1.5
rel.all	839.611|5.07	0.83924	0.00290505	0.0281003	5.07	839.611	54425	-1.5~1.5
rel.all	338.1301|0.37	1.37709	0.00294699	0.0283412	0.37	338.13	8806	-1.5~1.5
rel.all	1561.0902|5.62	-1.49861	0.0029627	0.0283412	5.62	1561.09	9379	-1.5~1.5
rel.all	686.5483|5.6	0.512492	0.00296323	0.0283412	5.6	686.548	30468	-1.5~1.5
rel.all	596.319|0.33	0.542587	0.00296704	0.0283412	0.33	596.319	12711	-1.5~1.5
rel.all	514.4048|6.28	0.939027	0.0029756	0.0283412	6.28	514.405	329607	-1.5~1.5
rel.all	961.79|10.35	-2.03567	0.00301788	0.028656	10.35	961.79	20723	<-1.5
rel.all	691.4806|1.64	0.637078	0.00306366	0.029002	1.64	691.481	32370	-1.5~1.5
rel.all	866.5341|5.81	1.16169	0.00309492	0.0292089	5.81	866.534	101730	-1.5~1.5
rel.all	1555.0777|5.36	-1.33199	0.00313459	0.0293984	5.36	1555.08	21854	-1.5~1.5
rel.all	1477.0964|5.29	-1.10533	0.00313534	0.0293984	5.29	1477.1	13475	-1.5~1.5
rel.all	773.6114|4.83	-2.87525	0.00314341	0.0293984	4.83	773.611	17054	<-1.5
rel.all	417.1869|0.48	3.97228	0.00317512	0.0295183	0.48	417.187	107869	>1.5
rel.all	791.5769|5.57	-4.12031	0.00318242	0.0295183	5.57	791.577	1673421	<-1.5
rel.all	634.3732|0.32	-0.583779	0.00318475	0.0295183	0.32	634.373	101748	-1.5~1.5
rel.all	861.6203|6.08	-1.47891	0.00322519	0.0298042	6.08	861.62	39867	-1.5~1.5
rel.all	571.4379|1.46	0.652295	0.00325037	0.0299477	1.46	571.438	18297	-1.5~1.5
rel.all	927.5841|6.7	-1.07658	0.00326268	0.0299722	6.7	927.584	5565	-1.5~1.5
rel.all	417.2495|0.48	3.29499	0.00330064	0.0302315	0.48	417.25	81961	>1.5
rel.all	1288.9184|2.91	1.13758	0.00331887	0.0303091	2.91	1288.92	45891	-1.5~1.5
rel.all	1560.567|5.23	1.63935	0.00334736	0.0304796	5.23	1560.57	8935	>1.5
rel.all	196.074|10.35	-2.37044	0.00336523	0.0304815	10.35	196.074	30776	<-1.5
rel.all	638.487|6.69	-1.23609	0.00336905	0.0304815	6.69	638.487	50725	-1.5~1.5
rel.all	941.6259|1.32	0.890715	0.00337779	0.0304815	1.32	941.626	57543	-1.5~1.5
rel.all	283.3242|1.23	0.682395	0.00338683	0.0304815	1.23	283.324	185191	-1.5~1.5
rel.all	132.1342|12.51	0.459498	0.00347344	0.0311706	12.51	132.134	385006	-1.5~1.5
rel.all	833.5155|5.04	-0.762603	0.00349429	0.0312674	5.04	833.515	103375	-1.5~1.5
rel.all	849.2412|4.85	0.921285	0.00352218	0.0314264	4.85	849.241	21865	-1.5~1.5
rel.all	928.4912|4.99	-0.750007	0.00355197	0.0314495	4.99	928.491	16189	-1.5~1.5
rel.all	659.4781|1.04	1.44745	0.00355227	0.0314495	1.04	659.478	49161	-1.5~1.5
rel.all	902.4783|4.73	-1.3494	0.00355516	0.0314495	4.73	902.478	8403	-1.5~1.5
rel.all	388.2389|0.4	0.681007	0.00360128	0.031707	0.4	388.239	12979	-1.5~1.5
rel.all	720.5131|1.02	0.535772	0.00360577	0.031707	1.02	720.513	7433	-1.5~1.5
rel.all	616.4914|3.61	0.537749	0.00362493	0.031707	3.61	616.491	11710	-1.5~1.5
rel.all	672.5303|5.6	0.454081	0.00362512	0.031707	5.6	672.53	27909	-1.5~1.5
rel.all	827.5437|4.99	-1.94072	0.00364628	0.0318025	4.99	827.544	1149902	<-1.5
rel.all	963.7884|10.35	-1.98514	0.0036785	0.0319918	10.35	963.788	23207	<-1.5
rel.all	399.3325|1.34	0.975176	0.00369501	0.0319918	1.34	399.332	10131	-1.5~1.5
rel.all	859.3006|5.59	-2.29783	0.00369889	0.0319918	5.59	859.301	85322	<-1.5
rel.all	1566.1092|6.3	-1.60804	0.00371467	0.032039	6.3	1566.11	11973	<-1.5
rel.all	1066.4905|4.9	0.607597	0.00375626	0.032308	4.9	1066.49	39714	-1.5~1.5
rel.all	370.236|3.04	1.03314	0.00383673	0.032909	3.04	370.236	84992	-1.5~1.5
rel.all	882.673|5.48	-1.52797	0.00390014	0.0333607	5.48	882.673	45934	<-1.5
rel.all	1587.1169|6.08	-1.66462	0.00396319	0.0338069	6.08	1587.12	8966	<-1.5
rel.all	965.5295|5.26	2.27263	0.00398439	0.0338946	5.26	965.529	17196	>1.5
rel.all	1244.8874|2.92	1.03058	0.00403354	0.0342089	2.92	1244.89	50410	-1.5~1.5
rel.all	801.624|6.3	-1.52597	0.00404337	0.0342089	6.3	801.624	34949	<-1.5
rel.all	901.5835|4.91	1.0692	0.0040601	0.0342471	4.91	901.583	5427	-1.5~1.5
rel.all	915.5305|5.28	1.68224	0.00406994	0.0342471	5.28	915.53	41226	>1.5
rel.all	396.3917|0.52	2.36212	0.00409784	0.0343886	0.52	396.392	104230	>1.5
rel.all	392.3087|1.38	1.58816	0.00411379	0.0344294	1.38	392.309	26160	>1.5
rel.all	153.1137|3.62	0.439778	0.00424598	0.0354402	3.62	153.114	10601	-1.5~1.5
rel.all	939.5177|5.07	0.75321	0.00427635	0.035598	5.07	939.518	73608	-1.5~1.5
rel.all	771.5732|5.63	-0.964413	0.00429898	0.0356023	5.63	771.573	558621	-1.5~1.5
rel.all	854.5496|6.07	-1.74752	0.00429979	0.0356023	6.07	854.55	10270	<-1.5
rel.all	148.0162|3.46	0.832474	0.00432449	0.0357115	3.46	148.016	70673	-1.5~1.5
rel.all	1071.8287|5.49	1.18112	0.00435343	0.0358358	5.49	1071.83	5854	-1.5~1.5
rel.all	1139.8048|2.95	0.969425	0.00436262	0.0358358	2.95	1139.8	21462	-1.5~1.5
rel.all	936.6857|4.84	-1.42253	0.00447286	0.0366375	4.84	936.686	19940	-1.5~1.5
rel.all	1465.0187|2.85	1.38238	0.00448381	0.0366375	2.85	1465.02	18808	-1.5~1.5
rel.all	970.4732|4.25	-0.726852	0.00451132	0.0367655	4.25	970.473	27310	-1.5~1.5
rel.all	394.1934|0.37	0.921276	0.004564	0.0370068	0.37	394.193	10911	-1.5~1.5
rel.all	914.7593|11.88	-1.87764	0.00456477	0.0370068	11.88	914.759	32478	<-1.5
rel.all	256.2125|3.04	0.512063	0.00459562	0.0370727	3.04	256.212	8884	-1.5~1.5
rel.all	935.7666|10.35	-2.53912	0.00460268	0.0370727	10.35	935.767	22123	<-1.5
rel.all	341.2886|0.47	1.26451	0.00460872	0.0370727	0.47	341.289	73258	-1.5~1.5
rel.all	1106.4457|4.25	-0.606576	0.00463091	0.0371333	4.25	1106.45	11520	-1.5~1.5
rel.all	356.2517|1.09	0.75253	0.00464017	0.0371333	1.09	356.252	13931	-1.5~1.5
rel.all	703.5047|1.03	1.42781	0.00470976	0.0375934	1.03	703.505	34913	-1.5~1.5
rel.all	864.6885|5.69	-0.788119	0.00476371	0.0379264	5.69	864.688	99564	-1.5~1.5
rel.all	535.4904|4.82	-2.90344	0.00478973	0.0380361	4.82	535.49	23440	<-1.5
rel.all	638.4869|4.25	-0.809911	0.00480241	0.0380395	4.25	638.487	19312	-1.5~1.5
rel.all	211.2296|0.73	1.60285	0.00482555	0.0381255	0.73	211.23	24236	>1.5
rel.all	390.2765|3.46	0.876148	0.00487305	0.0384031	3.46	390.276	171155	-1.5~1.5
rel.all	1589.1326|5.18	-1.64599	0.00495943	0.0389849	5.18	1589.13	373104	<-1.5
rel.all	851.5625|6.53	-1.13221	0.00499729	0.0391833	6.53	851.562	56363	-1.5~1.5
rel.all	1200.8655|2.94	0.946677	0.00505363	0.0392826	2.94	1200.87	51897	-1.5~1.5
rel.all	428.3641|6.34	1.56284	0.00505957	0.0392826	6.34	428.364	10343	>1.5
rel.all	345.3071|0.57	0.79437	0.00506274	0.0392826	0.57	345.307	24176	-1.5~1.5
rel.all	747.5306|1.03	1.40747	0.00507515	0.0392826	1.03	747.531	23817	-1.5~1.5
rel.all	759.5683|3.61	0.822675	0.00508571	0.0392826	3.61	759.568	7747	-1.5~1.5
rel.all	703.5484|6.88	-1.24309	0.00510368	0.0392826	6.88	703.548	22256	-1.5~1.5
rel.all	851.2404|4.85	0.852426	0.00511323	0.0392826	4.85	851.24	12783	-1.5~1.5
rel.all	136.0436|0.29	-2.09003	0.00511975	0.0392826	0.29	136.044	81964	<-1.5
rel.all	888.5283|5.08	4.69426	0.00512382	0.0392826	5.08	888.528	148998	>1.5
rel.all	2338.6252|5.1	-1.19783	0.00522202	0.0399369	5.1	2338.63	40582	-1.5~1.5
rel.all	646.4893|3.62	1.06774	0.00525778	0.0401116	3.62	646.489	6780	-1.5~1.5
rel.all	505.483|5.49	-0.420257	0.00531405	0.0404415	5.49	505.483	11020	-1.5~1.5
rel.all	414.2005|3.62	0.47501	0.00536727	0.0406659	3.62	414.2	13696	-1.5~1.5
rel.all	1073.7024|1.29	1.06194	0.00536973	0.0406659	1.29	1073.7	7369	-1.5~1.5
rel.all	967.5429|5.61	-1.40608	0.0053964	0.0407685	5.61	967.543	11083	-1.5~1.5
rel.all	864.5174|5.3	1.62139	0.00542792	0.040907	5.3	864.517	56253	>1.5
rel.all	365.2838|0.88	0.933452	0.00545701	0.0410148	0.88	365.284	6105	-1.5~1.5
rel.all	153.1138|3.04	0.537159	0.00547389	0.0410148	3.04	153.114	13852	-1.5~1.5
rel.all	1332.9373|2.89	1.11861	0.00551452	0.0410148	2.89	1332.94	38691	-1.5~1.5
rel.all	279.2547|1.16	1.21027	0.00553574	0.0410148	1.16	279.255	6120	-1.5~1.5
rel.all	693.508|4.36	-0.660511	0.00553759	0.0410148	4.36	693.508	10970	-1.5~1.5
rel.all	794.6338|9.96	1.48367	0.00554402	0.0410148	9.96	794.634	15612	-1.5~1.5
rel.all	976.807|9.66	-1.85978	0.00554663	0.0410148	9.66	976.807	8827	<-1.5
rel.all	368.3426|11.76	2.13265	0.0055479	0.0410148	11.76	368.343	29242	>1.5
rel.all	1420.9913|2.86	1.30314	0.00557886	0.0411457	2.86	1420.99	24553	-1.5~1.5
rel.all	163.1194|0.32	-1.42175	0.00568125	0.0418016	0.32	163.119	12538	-1.5~1.5
rel.all	837.5926|4.82	-1.51545	0.00574749	0.042189	4.82	837.593	39339	<-1.5
rel.all	1038.46|4.25	-0.701381	0.00581119	0.0424871	4.25	1038.46	19386	-1.5~1.5
rel.all	511.4031|0.59	0.442898	0.00582039	0.0424871	0.59	511.403	68935	-1.5~1.5
rel.all	1376.9656|2.88	1.19109	0.00582915	0.0424871	2.88	1376.97	32213	-1.5~1.5
rel.all	1539.0999|6.29	-1.3823	0.0058831	0.0427133	6.29	1539.1	9026	-1.5~1.5
rel.all	887.5048|6.11	-1.00197	0.0058877	0.0427133	6.11	887.505	44702	-1.5~1.5
rel.all	273.2665|3.61	0.460396	0.00600401	0.0434402	3.61	273.267	14836	-1.5~1.5
rel.all	889.5217|6.35	-0.711995	0.00601588	0.0434402	6.35	889.522	33447	-1.5~1.5
rel.all	745.5604|5.46	-1.02435	0.00604998	0.0435852	5.46	745.56	469006	-1.5~1.5
rel.all	598.4939|4.25	-0.799648	0.00606473	0.0435902	4.25	598.494	157389	-1.5~1.5
rel.all	314.1681|0.4	1.06852	0.00614637	0.044075	0.4	314.168	213554	-1.5~1.5
rel.all	652.2779|3.19	0.928173	0.00618312	0.0441955	3.19	652.278	8917	-1.5~1.5
rel.all	682.4922|7.43	-1.21471	0.00619164	0.0441955	7.43	682.492	37914	-1.5~1.5
rel.all	912.686|4.86	-1.46391	0.00621969	0.0442324	4.86	912.686	19597	-1.5~1.5
rel.all	836.6221|10.06	1.31217	0.00622529	0.0442324	10.06	836.622	12633	-1.5~1.5
rel.all	139.0979|3.04	0.52204	0.00626347	0.044402	3.04	139.098	34999	-1.5~1.5
rel.all	665.5917|4.8	0.575196	0.00631339	0.0446539	4.8	665.592	65906	-1.5~1.5
rel.all	338.1671|0.34	1.03373	0.00637334	0.0448766	0.34	338.167	17384	-1.5~1.5
rel.all	420.2097|0.35	0.584377	0.00638521	0.0448766	0.35	420.21	13740	-1.5~1.5
rel.all	626.5273|5.92	-0.870378	0.00638823	0.0448766	5.92	626.527	443105	-1.5~1.5
rel.all	853.5632|4.48	-1.06283	0.00650662	0.0456051	4.48	853.563	18697	-1.5~1.5
rel.all	414.2033|4.85	0.453051	0.00655879	0.0458672	4.85	414.203	13543	-1.5~1.5
rel.all	1523.0846|5.28	-1.16225	0.00675988	0.0470633	5.28	1523.08	88957	-1.5~1.5
rel.all	910.6153|4.85	-1.47415	0.00676014	0.0470633	4.85	910.615	10840	-1.5~1.5
rel.all	601.5756|7.56	-0.900047	0.0067817	0.0471078	7.56	601.576	34559	-1.5~1.5
rel.all	1202.4612|4.8	0.603523	0.00680523	0.0471657	4.8	1202.46	9759	-1.5~1.5
rel.all	741.5557|5.63	-4.39781	0.00685085	0.0473762	5.63	741.556	754525	<-1.5
rel.all	350.1971|0.37	0.620094	0.00696117	0.048032	0.37	350.197	25499	-1.5~1.5
rel.all	1530.0977|5.71	-0.617734	0.00701335	0.0482751	5.71	1530.1	21003	-1.5~1.5
rel.all	1509.0431|2.84	1.42891	0.00703819	0.0482751	2.84	1509.04	13303	-1.5~1.5
rel.all	665.6396|5.04	1.31374	0.00704304	0.0482751	5.04	665.64	41571	-1.5~1.5
rel.all	287.282|3.61	0.440663	0.00706238	0.0482974	3.61	287.282	13097	-1.5~1.5
rel.all	479.3377|0.6	-1.31455	0.00708477	0.0482974	0.6	479.338	15259	-1.5~1.5
rel.all	821.5866|5.58	-1.29965	0.00709887	0.0482974	5.58	821.587	237548	-1.5~1.5
rel.all	783.5703|6.53	-1.09046	0.0071085	0.0482974	6.53	783.57	203835	-1.5~1.5
rel.all	2563.588|4.86	1.39524	0.00712582	0.0483093	4.86	2563.59	6807	-1.5~1.5
rel.all	797.535|4.9	1.80934	0.00716966	0.0485006	4.9	797.535	23194	>1.5
rel.all	831.5754|5.06	-1.55304	0.00721011	0.0486682	5.06	831.575	834181	<-1.5
rel.all	463.3579|3.46	0.774085	0.00725445	0.0487282	3.46	463.358	10577	-1.5~1.5
rel.all	707.503|5.6	0.512416	0.00726107	0.0487282	5.6	707.503	9998	-1.5~1.5
rel.all	862.6833|10.35	-1.8121	0.00726608	0.0487282	10.35	862.683	2270991	<-1.5
rel.all	430.1767|3.61	0.467646	0.00733137	0.0490601	3.61	430.177	5867	-1.5~1.5
rel.all	818.5593|5.05	-1.59806	0.00736933	0.0492081	5.05	818.559	8949	<-1.5
rel.all	2463.5606|5.08	-1.56732	0.00746499	0.049666	5.08	2463.56	15455	<-1.5
rel.all	858.5224|4.25	-0.756276	0.00746989	0.049666	4.25	858.522	147386	-1.5~1.5
rel.all	363.2535|5.35	-1.88188	0.00756413	0.0500682	5.35	363.253	13009	<-1.5
rel.all	356.1398|3.04	0.643743	0.00760509	0.0500682	3.04	356.14	5902	-1.5~1.5
rel.all	507.2753|5.36	-1.65781	0.00761267	0.0500682	5.36	507.275	7659	<-1.5
rel.all	743.5453|4.9	-1.71965	0.00761291	0.0500682	4.9	743.545	316562	<-1.5
rel.all	951.6673|1.58	0.521133	0.00761795	0.0500682	1.58	951.667	9288	-1.5~1.5
rel.all	950.7041|5.38	-1.43979	0.00762713	0.0500682	5.38	950.704	12174	-1.5~1.5
rel.all	2270.6554|5.73	-0.995129	0.00765239	0.050128	5.73	2270.66	67172	-1.5~1.5
rel.all	902.487|4.25	-0.7272	0.00767683	0.0501822	4.25	902.487	80619	-1.5~1.5
rel.all	256.2119|3.61	0.489881	0.00774097	0.0504131	3.61	256.212	6204	-1.5~1.5
rel.all	501.4891|5.87	-0.625272	0.00774462	0.0504131	5.87	501.489	11730	-1.5~1.5
rel.all	1497.0735|5.23	-1.32128	0.00784236	0.0509425	5.23	1497.07	50620	-1.5~1.5
rel.all	1015.4712|5.98	0.593711	0.00788372	0.0511043	5.98	1015.47	8799	-1.5~1.5
rel.all	1505.0844|5.35	-1.54275	0.00795654	0.0514688	5.35	1505.08	51152	<-1.5
rel.all	451.5102|3.19	1.41308	0.00804995	0.0519464	3.19	451.51	19952	-1.5~1.5
rel.all	1073.4651|4.73	-1.65174	0.00806383	0.0519464	4.73	1073.47	10214	<-1.5
rel.all	805.5594|4.99	-2.97453	0.00813293	0.0522831	4.99	805.559	3281088	<-1.5
rel.all	791.5558|1.02	1.57967	0.00816653	0.0523696	1.02	791.556	13070	>1.5
rel.all	477.3222|2.85	1.45124	0.00819457	0.0523696	2.85	477.322	9629	-1.5~1.5
rel.all	647.456|1.66	0.509703	0.00819699	0.0523696	1.66	647.456	41284	-1.5~1.5
rel.all	939.6625|6.1	-0.451519	0.0082287	0.0524643	6.1	939.663	27957	-1.5~1.5
rel.all	117.1154|12.53	-7.58267	0.0082795	0.05268	12.53	117.115	6410889	<-1.5
rel.all	654.4615|6.69	-1.07044	0.0083061	0.0527412	6.69	654.462	38396	-1.5~1.5
rel.all	264.1812|0.4	0.931665	0.00839173	0.0531072	0.4	264.181	31710	-1.5~1.5
rel.all	312.2656|5.19	-1.31015	0.00839795	0.0531072	5.19	312.266	5818	-1.5~1.5
rel.all	903.5706|6.42	-1.31631	0.0084315	0.053211	6.42	903.571	10037	-1.5~1.5
rel.all	591.3652|0.59	-0.956101	0.00848621	0.0534475	0.59	591.365	15675	-1.5~1.5
rel.all	666.5172|7.43	-1.27352	0.0085034	0.0534475	7.43	666.517	52058	-1.5~1.5
rel.all	568.3602|4.69	0.815605	0.00856974	0.0535604	4.69	568.36	33018	-1.5~1.5
rel.all	1156.832|2.95	0.828792	0.00862065	0.0535604	2.95	1156.83	50111	-1.5~1.5
rel.all	852.4593|5.54	0.962689	0.00863653	0.0535604	5.54	852.459	10214	-1.5~1.5
rel.all	1112.8111|2.97	0.789479	0.00864031	0.0535604	2.97	1112.81	43965	-1.5~1.5
rel.all	171.1612|0.53	0.782534	0.00864956	0.0535604	0.53	171.161	17090	-1.5~1.5
rel.all	271.2494|0.4	0.732351	0.00864993	0.0535604	0.4	271.249	11855	-1.5~1.5
rel.all	897.6001|1.34	0.834432	0.00865717	0.0535604	1.34	897.6	102723	-1.5~1.5
rel.all	446.3715|3.03	0.511107	0.00865936	0.0535604	3.03	446.372	11572	-1.5~1.5
rel.all	751.5134|4.13	-1.5681	0.00881644	0.0544235	4.13	751.513	12187	<-1.5
rel.all	557.4069|0.61	1.57078	0.00900354	0.0554682	0.61	557.407	10111	>1.5
rel.all	902.5329|5.51	-1.30378	0.0090261	0.0554971	5.51	902.533	10783	-1.5~1.5
rel.all	922.6739|4.99	-3.00253	0.00907182	0.055668	4.99	922.674	54371	<-1.5
rel.all	661.5711|7.43	-1.26379	0.0090983	0.0557204	7.43	661.571	9275	-1.5~1.5
rel.all	3246.1336|5.07	-1.16572	0.00916187	0.0559992	5.07	3246.13	6539	-1.5~1.5
rel.all	966.7333|5.95	-0.860526	0.00927653	0.0565075	5.95	966.733	13577	-1.5~1.5
rel.all	662.4455|6.59	0.529599	0.00928142	0.0565075	6.59	662.446	4980253	-1.5~1.5
rel.all	690.5078|4.7	-1.83346	0.00934079	0.0567361	4.7	690.508	13682	<-1.5
rel.all	1234.8298|6.03	0.845875	0.00935551	0.0567361	6.03	1234.83	60678	-1.5~1.5
rel.all	853.5744|1.35	0.825768	0.00942166	0.0570021	1.35	853.574	175547	-1.5~1.5
rel.all	682.5929|10.47	0.375792	0.0094474	0.0570021	10.47	682.593	518384	-1.5~1.5
rel.all	777.222|4.25	1.01483	0.00945445	0.0570021	4.25	777.222	7561	-1.5~1.5
rel.all	2438.6214|5.08	-1.71791	0.00952038	0.0572113	5.08	2438.62	19150	<-1.5
rel.all	1595.1646|5.9	-0.88673	0.009526	0.0572113	5.9	1595.16	77259	-1.5~1.5
rel.all	987.4623|4.25	-0.569156	0.00955491	0.0572741	4.25	987.462	13886	-1.5~1.5
rel.all	1517.0676|4.79	-1.61167	0.00958316	0.0572826	4.79	1517.07	9999	<-1.5
rel.all	545.5128|6.03	-0.723578	0.00959322	0.0572826	6.03	545.513	11629	-1.5~1.5
rel.all	610.5269|5.74	-1.13691	0.00962098	0.0573381	5.74	610.527	16550	-1.5~1.5
rel.all	1583.0371|5.1	1.43992	0.00963979	0.0573401	5.1	1583.04	8848	-1.5~1.5
rel.all	469.3503|0.58	0.54221	0.00967039	0.0574122	0.58	469.35	46753	-1.5~1.5
rel.all	1095.7766|2.97	0.856627	0.0097416	0.0577246	2.97	1095.78	27947	-1.5~1.5
rel.all	747.6098|7.22	-1.04017	0.00984122	0.0582038	7.22	747.61	54674	-1.5~1.5
rel.all	1141.4506|4.73	-1.26223	0.00986894	0.0582568	4.73	1141.45	6501	-1.5~1.5
rel.all	1581.1002|5.61	-1.59734	0.00991034	0.0583901	5.61	1581.1	11870	<-1.5
rel.all	1553.0722|2.82	1.58172	0.010008	0.0588514	2.82	1553.07	9276	>1.5
rel.all	492.3649|0.51	0.552631	0.0100348	0.0588514	0.51	492.365	105812	-1.5~1.5
rel.all	1222.8028|1.26	1.03351	0.0100455	0.0588514	1.26	1222.8	6443	-1.5~1.5
rel.all	998.7448|5.49	1.20675	0.0101223	0.059017	5.49	998.745	6003	-1.5~1.5
rel.all	1174.4322|4.25	-0.529939	0.0101251	0.059017	4.25	1174.43	8616	-1.5~1.5
rel.all	459.2726|0.54	1.09717	0.0101308	0.059017	0.54	459.273	17678	-1.5~1.5
rel.all	970.7234|5.49	1.51179	0.0101676	0.0590944	5.49	970.723	716065	>1.5
rel.all	547.5309|6.65	-1.02187	0.0101874	0.0590944	6.65	547.531	36165	-1.5~1.5
rel.all	1210.8068|5.33	0.942201	0.0102012	0.0590944	5.33	1210.81	7271	-1.5~1.5
rel.all	749.5447|4.85	-2.63066	0.0102547	0.0590969	4.85	749.545	52461	<-1.5
rel.all	629.6095|8.16	-1.10505	0.010257	0.0590969	8.16	629.61	210667	-1.5~1.5
rel.all	1621.156|5.97	-1.37239	0.0102587	0.0590969	5.97	1621.16	19838	-1.5~1.5
rel.all	821.5309|6.35	-0.875557	0.0103032	0.0592175	6.35	821.531	116431	-1.5~1.5
rel.all	853.4785|4.5	-1.62278	0.0103367	0.0592175	4.5	853.479	12976	<-1.5
rel.all	1003.681|1.31	1.34946	0.0103368	0.0592175	1.31	1003.68	9634	-1.5~1.5
rel.all	958.6466|1.32	0.737279	0.0104076	0.0595128	1.32	958.647	29368	-1.5~1.5
rel.all	839.5559|1.04	0.673298	0.0104393	0.0595848	1.04	839.556	18210	-1.5~1.5
rel.all	462.3563|0.51	0.390661	0.0104599	0.0595924	0.51	462.356	5594504	-1.5~1.5
rel.all	2544.6115|5.82	1.15338	0.0104797	0.0595942	5.82	2544.61	5512	-1.5~1.5
rel.all	906.6764|6.09	-1.18731	0.0105165	0.0595942	6.09	906.676	7702	-1.5~1.5
rel.all	315.2765|1.13	0.420224	0.0105178	0.0595942	1.13	315.276	10594	-1.5~1.5
rel.all	1519.1251|6.32	-1.47319	0.0105832	0.0598559	6.32	1519.13	9269	-1.5~1.5
rel.all	436.2253|0.31	1.01125	0.0106084	0.0598894	0.31	436.225	196603	-1.5~1.5
rel.all	229.2406|3.04	0.387973	0.0106298	0.0599011	3.04	229.241	19222	-1.5~1.5
rel.all	90.0468|0.59	0.79468	0.0106997	0.0601855	0.59	90.0468	54900	-1.5~1.5
rel.all	833.591|5.36	-1.27861	0.01075	0.0602606	5.36	833.591	1105145	-1.5~1.5
rel.all	183.0665|4.85	-1.34574	0.0107518	0.0602606	4.85	183.066	125073	-1.5~1.5
rel.all	1493.1341|5.74	-0.667405	0.0108079	0.0604655	5.74	1493.13	461923	-1.5~1.5
rel.all	765.5435|5.3	-5.1288	0.0108358	0.060472	5.3	765.543	2514663	<-1.5
rel.all	900.64|10.35	-1.15268	0.010848	0.060472	10.35	900.64	736547	-1.5~1.5
rel.all	2412.6281|5.07	-1.92226	0.0109081	0.0606984	5.07	2412.63	29122	<-1.5
rel.all	139.0617|3.04	0.556354	0.0109338	0.0606987	3.04	139.062	9467	-1.5~1.5
rel.all	585.3972|1.01	0.421229	0.0109473	0.0606987	1.01	585.397	15187	-1.5~1.5
rel.all	257.2719|3.62	0.553814	0.0110093	0.0609339	3.62	257.272	6912	-1.5~1.5
rel.all	952.723|5.96	-1.12994	0.011086	0.0611526	5.96	952.723	21785	-1.5~1.5
rel.all	990.819|5.49	1.373	0.011108	0.0611526	5.49	990.819	643177	-1.5~1.5
rel.all	712.5404|10.35	-1.98276	0.0111232	0.0611526	10.35	712.54	11385	<-1.5
rel.all	2312.6367|5.69	-0.827244	0.0111318	0.0611526	5.69	2312.64	10097	-1.5~1.5
rel.all	480.2523|0.31	0.92555	0.0111687	0.0611526	0.31	480.252	192683	-1.5~1.5
rel.all	161.1212|0.33	-2.69841	0.0111827	0.0611526	0.33	161.121	141337	<-1.5
rel.all	424.3545|4.81	2.23971	0.0112208	0.0611526	4.81	424.354	22164	>1.5
rel.all	1262.176|12.21	-1.9767	0.0112284	0.0611526	12.21	1262.18	35152	<-1.5
rel.all	768.4492|4.54	1.87079	0.0112371	0.0611526	4.54	768.449	19303	>1.5
rel.all	763.5661|6.59	0.388385	0.0112859	0.0611526	6.59	763.566	9999098	-1.5~1.5
rel.all	603.4309|1.67	0.450643	0.0112916	0.0611526	1.67	603.431	57045	-1.5~1.5
rel.all	777.5358|4.36	-1.51669	0.011299	0.0611526	4.36	777.536	8818	<-1.5
rel.all	2423.5851|5.08	-1.39194	0.0113049	0.0611526	5.08	2423.59	10486	-1.5~1.5
rel.all	384.2684|5.35	-1.47857	0.0114809	0.0619967	5.35	384.268	8829	-1.5~1.5
rel.all	1068.7785|2.98	0.704608	0.0115289	0.0620379	2.98	1068.78	35298	-1.5~1.5
rel.all	367.2087|1.41	1.31446	0.0115347	0.0620379	1.41	367.209	13637	-1.5~1.5
rel.all	2352.6641|5.87	1.01943	0.0115484	0.0620379	5.87	2352.66	6027	-1.5~1.5
rel.all	654.466|4.25	-0.700395	0.011588	0.0621432	4.25	654.466	14622	-1.5~1.5
rel.all	721.4969|1.39	0.739796	0.011617	0.0621911	1.39	721.497	411790	-1.5~1.5
rel.all	468.3191|4.5	2.19882	0.0116425	0.0622158	4.5	468.319	42113	>1.5
rel.all	324.1912|0.38	1.1973	0.0116622	0.0622158	0.38	324.191	27890	-1.5~1.5
rel.all	1568.6094|5.86	0.960064	0.0116817	0.0622158	5.86	1568.61	8100	-1.5~1.5
rel.all	957.8659|11.89	1.52261	0.011719	0.0623072	11.89	957.866	21000	>1.5
rel.all	1051.7521|2.99	0.793126	0.0117838	0.0625447	2.99	1051.75	35526	-1.5~1.5
rel.all	225.9444|3.04	0.534041	0.0118068	0.0625601	3.04	225.944	29648	-1.5~1.5
rel.all	1067.4713|6.28	0.653802	0.0118599	0.0627344	6.28	1067.47	9117	-1.5~1.5
rel.all	632.514|5.46	-1.37868	0.0119162	0.062925	5.46	632.514	11016	-1.5~1.5
rel.all	1591.1286|5.18	-1.43954	0.0119585	0.0629885	5.18	1591.13	113642	-1.5~1.5
rel.all	304.257|1.39	0.554165	0.0119829	0.0629885	1.39	304.257	13341	-1.5~1.5
rel.all	658.497|4.99	1.05656	0.0120133	0.0629885	4.99	658.497	5623	-1.5~1.5
rel.all	809.5486|1.36	0.806759	0.01205	0.0629885	1.36	809.549	257041	-1.5~1.5
rel.all	749.5503|6.59	0.407474	0.0120501	0.0629885	6.59	749.55	10465756	-1.5~1.5
rel.all	926.7192|11.59	-1.4076	0.0120649	0.0629885	11.59	926.719	8243	-1.5~1.5
rel.all	1134.4767|4.91	0.6197	0.0120703	0.0629885	4.91	1134.48	15900	-1.5~1.5
rel.all	817.5018|4.73	-1.3782	0.0120962	0.0630179	4.73	817.502	147566	-1.5~1.5
rel.all	660.4437|1.4	0.635086	0.0121427	0.0631543	1.4	660.444	539741	-1.5~1.5
rel.all	697.6285|8.83	-0.663551	0.0122437	0.0635728	8.83	697.629	8220	-1.5~1.5
rel.all	2293.6475|5.68	-1.03576	0.0122941	0.063728	5.68	2293.65	8036	-1.5~1.5
rel.all	987.5336|6.53	-0.669447	0.0125813	0.065108	6.53	987.534	6618	-1.5~1.5
rel.all	362.1608|0.31	-2.06154	0.0126023	0.0651081	0.31	362.161	42483	<-1.5
rel.all	1007.7297|3	0.730788	0.0126774	0.0653874	3	1007.73	44321	-1.5~1.5
rel.all	425.2783|2.83	0.714268	0.0127194	0.0654422	2.83	425.278	13596	-1.5~1.5
rel.all	453.267|1.72	1.57468	0.0127422	0.0654422	1.72	453.267	8026	>1.5
rel.all	572.3907|1.43	0.519279	0.0127552	0.0654422	1.43	572.391	1075343	-1.5~1.5
rel.all	833.5153|5.66	2.64831	0.0127762	0.0654422	5.66	833.515	29793	>1.5
rel.all	562.5205|11.93	0.733445	0.0127934	0.0654422	11.93	562.52	6494	-1.5~1.5
rel.all	705.5533|5.86	-1.80608	0.0128181	0.0654607	5.86	705.553	25764	<-1.5
rel.all	508.3959|2.16	0.412873	0.0128392	0.0654607	2.16	508.396	42190	-1.5~1.5
rel.all	300.1519|0.38	0.8745	0.0128612	0.0654659	0.38	300.152	51334	-1.5~1.5
rel.all	765.5227|1.37	0.715645	0.0128963	0.0655369	1.37	765.523	338183	-1.5~1.5
rel.all	872.5336|4.54	-0.545276	0.01298	0.0657858	4.54	872.534	15673	-1.5~1.5
rel.all	108.0569|0.69	-1.6385	0.0130039	0.0657858	0.69	108.057	12164	<-1.5
rel.all	457.3354|3.04	0.359513	0.0130337	0.0657858	3.04	457.335	10121	-1.5~1.5
rel.all	174.1071|0.36	1.23588	0.0130465	0.0657858	0.36	174.107	8971	-1.5~1.5
rel.all	743.4829|5.65	1.13346	0.0130703	0.0657858	5.65	743.483	9104	-1.5~1.5
rel.all	564.5593|12.01	-1.33026	0.0130876	0.0657858	12.01	564.559	8473	-1.5~1.5
rel.all	506.3792|0.51	0.526445	0.0130936	0.0657858	0.51	506.379	69921	-1.5~1.5
rel.all	733.5618|5.7	-0.468207	0.0131217	0.0658203	5.7	733.562	14547500	-1.5~1.5
rel.all	864.4854|4.12	-1.244	0.0131865	0.065988	4.12	864.485	6919	-1.5~1.5
rel.all	1209.8187|5.33	0.66096	0.0131976	0.065988	5.33	1209.82	13319	-1.5~1.5
rel.all	789.5485|5.13	4.33681	0.0133026	0.0663241	5.13	789.548	353443	>1.5
rel.all	250.2296|0.58	0.656935	0.0133271	0.0663241	0.58	250.23	56265	-1.5~1.5
rel.all	884.7762|11.97	-0.754661	0.0133289	0.0663241	11.97	884.776	78225	-1.5~1.5
rel.all	2364.6393|5.22	-0.557286	0.013369	0.0664172	5.22	2364.64	73264	-1.5~1.5
rel.all	2380.643|5.77	0.560062	0.0133986	0.0664406	5.77	2380.64	18027	-1.5~1.5
rel.all	899.7865|11.66	-2.45193	0.0134165	0.0664406	11.66	899.787	50012	<-1.5
rel.all	678.4694|6.48	-1.94998	0.0134553	0.0665266	6.48	678.469	16969	<-1.5
rel.all	827.4662|4.43	-1.73794	0.0134779	0.0665324	4.43	827.466	21122	<-1.5
rel.all	255.2921|0.79	1.4734	0.01352	0.0666344	0.79	255.292	37114	-1.5~1.5
rel.all	770.5296|4.95	-2.85636	0.0135466	0.0666596	4.95	770.53	122120	<-1.5
rel.all	795.5819|5.51	-1.19541	0.0136042	0.0667574	5.51	795.582	1096795	-1.5~1.5
rel.all	1521.1194|6.29	-1.0711	0.0136095	0.0667574	6.29	1521.12	10497	-1.5~1.5
rel.all	238.1414|0.35	-1.60061	0.0136795	0.0669951	0.35	238.141	100132	<-1.5
rel.all	2406.6056|5.09	-1.1854	0.013728	0.0671267	5.09	2406.61	9483	-1.5~1.5
rel.all	428.2307|3.46	0.698578	0.0138717	0.0676227	3.46	428.231	23298	-1.5~1.5
rel.all	945.4679|5.31	1.3045	0.013873	0.0676227	5.31	945.468	9860	-1.5~1.5
rel.all	545.3669|1.01	0.433181	0.0139202	0.0677244	1.01	545.367	23594	-1.5~1.5
rel.all	863.5011|5.05	-1.57898	0.0139375	0.0677244	5.05	863.501	18330	<-1.5
rel.all	638.56|6.48	-1.45008	0.0140969	0.0683106	6.48	638.56	9855	-1.5~1.5
rel.all	539.5265|5.34	0.557033	0.0141021	0.0683106	5.34	539.527	70434	-1.5~1.5
rel.all	1628.0672|5.2	1.28517	0.0141626	0.0684943	5.2	1628.07	8160	-1.5~1.5
rel.all	768.4696|5.05	-2.24029	0.0141842	0.0684943	5.05	768.47	30954	<-1.5
rel.all	857.5905|5.08	-1.61712	0.0142462	0.068585	5.08	857.591	189631	<-1.5
rel.all	769.5764|6.22	3.70228	0.0142667	0.068585	6.22	769.576	99429	>1.5
rel.all	1066.491|4.9	0.463322	0.0142692	0.068585	4.9	1066.49	39228	-1.5~1.5
rel.all	580.3047|0.34	0.900004	0.014385	0.0690348	0.34	580.305	7702	-1.5~1.5
rel.all	663.5155|4.84	-0.959781	0.0146135	0.0700231	4.84	663.515	10364	-1.5~1.5
rel.all	612.5105|5.55	-1.00393	0.0146549	0.0701134	5.55	612.51	12439	-1.5~1.5
rel.all	497.4419|4.47	0.806803	0.0148027	0.0707116	4.47	497.442	6035	-1.5~1.5
rel.all	858.5257|1.34	0.808147	0.0148413	0.0707866	1.34	858.526	5034	-1.5~1.5
rel.all	427.2465|0.34	-0.727577	0.0148886	0.0709034	0.34	427.247	17563	-1.5~1.5
rel.all	783.5741|5.44	-0.924799	0.014915	0.0709205	5.44	783.574	7500451	-1.5~1.5
rel.all	1083.4768|4.8	0.895871	0.0149687	0.0710669	4.8	1083.48	8002	-1.5~1.5
rel.all	1198.7646|6.03	0.77508	0.0150292	0.0712453	6.03	1198.76	128572	-1.5~1.5
rel.all	789.5589|5.29	-4.55922	0.0151806	0.0718534	5.29	789.559	603976	<-1.5
rel.all	721.5114|6.59	0.386958	0.0153076	0.0723045	6.59	721.511	1037566	-1.5~1.5
rel.all	742.4055|0.33	0.615972	0.0153225	0.0723045	0.33	742.405	7857	-1.5~1.5
rel.all	498.2433|0.29	1.1669	0.015407	0.0725928	0.29	498.243	15057	-1.5~1.5
rel.all	897.7744|11.09	-2.59553	0.0154413	0.0726444	11.09	897.774	236677	<-1.5
rel.all	484.391|0.51	0.625781	0.0154821	0.072726	0.51	484.391	109342	-1.5~1.5
rel.all	1633.0949|4.99	-2.95649	0.015531	0.0728456	4.99	1633.09	39873	<-1.5
rel.all	272.1585|0.35	0.569724	0.0156233	0.0730964	0.35	272.159	61558	-1.5~1.5
rel.all	2368.6514|5.25	-0.761449	0.0156316	0.0730964	5.25	2368.65	19465	-1.5~1.5
rel.all	840.4843|3.79	-1.30917	0.0158462	0.0739704	3.79	840.484	8085	-1.5~1.5
rel.all	881.5925|4.9	-1.32018	0.0158661	0.0739704	4.9	881.592	15690	-1.5~1.5
rel.all	616.4171|1.42	0.611074	0.015954	0.0742687	1.42	616.417	710564	-1.5~1.5
rel.all	371.7884|0.43	0.666013	0.0160687	0.0746906	0.43	371.788	61686	-1.5~1.5
rel.all	282.1649|0.35	-1.64376	0.0160939	0.074696	0.35	282.165	159640	<-1.5
rel.all	332.2909|2.24	0.699347	0.0162047	0.0750388	2.24	332.291	27019	-1.5~1.5
rel.all	138.1158|5.52	-0.610445	0.0162161	0.0750388	5.52	138.116	22206	-1.5~1.5
rel.all	353.2775|0.77	0.451184	0.0162504	0.0750854	0.77	353.277	249637	-1.5~1.5
rel.all	734.7244|8.16	-0.935301	0.0162768	0.0750958	8.16	734.724	12085	-1.5~1.5
rel.all	252.1342|0.38	0.809577	0.0164201	0.0756446	0.38	252.134	12822	-1.5~1.5
rel.all	341.2494|0.35	-1.37251	0.0164896	0.0758521	0.35	341.249	17417	-1.5~1.5
rel.all	257.2186|0.39	0.690576	0.0165817	0.076163	0.39	257.219	10379	-1.5~1.5
rel.all	789.5405|6.57	3.55433	0.0166327	0.0762842	6.57	789.54	80880	>1.5
rel.all	2449.6062|5.22	1.14967	0.0166879	0.0764246	5.22	2449.61	7632	-1.5~1.5
rel.all	332.2906|1.77	1.05301	0.0167236	0.0764753	1.77	332.291	21814	-1.5~1.5
rel.all	896.481|4.25	-0.574563	0.016772	0.0765841	4.25	896.481	7559	-1.5~1.5
rel.all	1015.476|4.9	0.84218	0.0168595	0.0767855	4.9	1015.48	20306	-1.5~1.5
rel.all	868.547|6.55	-0.64765	0.0168656	0.0767855	6.55	868.547	19249	-1.5~1.5
rel.all	276.1936|0.53	0.353403	0.0170119	0.0773383	0.53	276.194	1812611	-1.5~1.5
rel.all	817.587|5.55	-0.838632	0.0170771	0.077521	5.55	817.587	284578	-1.5~1.5
rel.all	775.2229|4.25	0.987135	0.0171805	0.0778767	4.25	775.223	14553	-1.5~1.5
rel.all	351.2371|1.41	0.984275	0.0172298	0.0779861	1.41	351.237	20311	-1.5~1.5
rel.all	300.1874|0.45	0.724536	0.0173025	0.0781277	0.45	300.187	21338	-1.5~1.5
rel.all	742.4107|1.39	0.863485	0.0173114	0.0781277	1.39	742.411	5880	-1.5~1.5
rel.all	297.2649|1.16	1.09094	0.0173472	0.0781758	1.16	297.265	45645	-1.5~1.5
rel.all	635.3881|0.35	-0.899167	0.0176637	0.0794866	0.35	635.388	17350	-1.5~1.5
rel.all	256.1527|0.37	0.551623	0.0176898	0.0794888	0.37	256.153	52538	-1.5~1.5
rel.all	980.7328|3.01	0.599924	0.0177442	0.079618	3.01	980.733	17378	-1.5~1.5
rel.all	1077.5025|5.47	0.601353	0.0178794	0.0799035	5.47	1077.5	9170	-1.5~1.5
rel.all	376.3168|2.22	0.464404	0.0178897	0.0799035	2.22	376.317	31158	-1.5~1.5
rel.all	877.4846|5.31	0.607821	0.0179038	0.0799035	5.31	877.485	20570	-1.5~1.5
rel.all	390.3332|2.71	0.356771	0.0179528	0.0799035	2.71	390.333	51629	-1.5~1.5
rel.all	717.5556|5.63	-3.76715	0.0179587	0.0799035	5.63	717.556	178907	<-1.5
rel.all	954.5878|3.64	0.466487	0.0179622	0.0799035	3.64	954.588	26248	-1.5~1.5
rel.all	192.1545|2.83	0.636385	0.0180328	0.0801029	2.83	192.155	14595	-1.5~1.5
rel.all	230.0776|0.3	-1.53393	0.0181484	0.0804572	0.3	230.078	16194	<-1.5
rel.all	745.552|2.04	0.436606	0.0181644	0.0804572	2.04	745.552	30873	-1.5~1.5
rel.all	983.6694|6.81	-0.611627	0.0182202	0.0805892	6.81	983.669	10429	-1.5~1.5
rel.all	970.5596|3.64	0.445201	0.0182598	0.0806498	3.64	970.56	21051	-1.5~1.5
rel.all	626.5278|5.11	-1.94344	0.0183866	0.0810944	5.11	626.528	38578	<-1.5
rel.all	700.4021|6.59	0.550063	0.0186067	0.0819486	6.59	700.402	571836	-1.5~1.5
rel.all	813.5885|4.87	-1.86326	0.0186792	0.0821515	4.87	813.588	24420	<-1.5
rel.all	847.6353|7.24	-1.06324	0.0187101	0.0821708	7.24	847.635	68420	-1.5~1.5
rel.all	803.6021|6.64	-3.09964	0.018807	0.0824798	6.64	803.602	86226	<-1.5
rel.all	860.6908|6.29	-1.39295	0.0189822	0.0831306	6.29	860.691	21722	-1.5~1.5
rel.all	839.6048|4.86	-2.41245	0.0192226	0.0840372	4.86	839.605	25303	<-1.5
rel.all	914.7265|5.45	-1.34481	0.0192433	0.0840372	5.45	914.726	87592	-1.5~1.5
rel.all	795.5031|5.01	-2.62759	0.0193953	0.0845819	5.01	795.503	64173	<-1.5
rel.all	274.1037|0.3	-1.98872	0.0195347	0.0850703	0.3	274.104	35735	<-1.5
rel.all	747.5202|5.36	-1.2544	0.0196366	0.0853943	5.36	747.52	1967072	-1.5~1.5
rel.all	847.5337|5.27	1.0089	0.0196647	0.0853972	5.27	847.534	230918	-1.5~1.5
rel.all	955.4909|6.11	-0.76904	0.0197076	0.0854639	6.11	955.491	34732	-1.5~1.5
rel.all	268.1298|0.39	0.734326	0.0197602	0.0855724	0.39	268.13	24280	-1.5~1.5
rel.all	287.282|3.04	0.33794	0.0198195	0.0855958	3.04	287.282	14116	-1.5~1.5
rel.all	948.6834|5.05	-1.27336	0.0198207	0.0855958	5.05	948.683	9565	-1.5~1.5
rel.all	192.1564|2.95	0.605236	0.0198596	0.0856444	2.95	192.156	9773	-1.5~1.5
rel.all	742.4467|4.73	-1.18502	0.0199408	0.085849	4.73	742.447	6777	-1.5~1.5
rel.all	1637.0855|5.06	-1.56391	0.0199623	0.085849	5.06	1637.09	10269	<-1.5
rel.all	362.3031|1.78	0.402765	0.020212	0.0868025	1.78	362.303	116454	-1.5~1.5
rel.all	863.6145|1.6	0.468757	0.0203027	0.0870715	1.6	863.615	29257	-1.5~1.5
rel.all	707.4069|3.67	1.00993	0.0206539	0.0884558	3.67	707.407	1015956	-1.5~1.5
rel.all	805.5611|4.83	-0.931316	0.0208541	0.0891687	4.83	805.561	3061656	-1.5~1.5
rel.all	566.3184|1.44	0.339113	0.0208778	0.0891687	1.44	566.318	22865	-1.5~1.5
rel.all	157.1487|0.3	-1.92614	0.0209281	0.0892608	0.3	157.149	33329	<-1.5
rel.all	323.2315|0.45	1.39158	0.0210675	0.0897321	0.45	323.231	38345	-1.5~1.5
rel.all	900.6933|5.46	-0.796837	0.0211684	0.0899365	5.46	900.693	121649	-1.5~1.5
rel.all	610.3358|1.43	0.378909	0.0211735	0.0899365	1.43	610.336	16380	-1.5~1.5
rel.all	406.3285|1.77	0.40061	0.0212343	0.0900717	1.77	406.329	187573	-1.5~1.5
rel.all	802.647|6.22	-0.567472	0.021267	0.0900874	6.22	802.647	10621	-1.5~1.5
rel.all	370.3075|3.52	1.31571	0.0214515	0.0907449	3.52	370.308	77688	-1.5~1.5
rel.all	962.8178|11.99	1.13453	0.0216862	0.0916129	11.99	962.818	16671	-1.5~1.5
rel.all	76.0314|0.45	0.607544	0.0219868	0.0927569	0.45	76.0314	10208	-1.5~1.5
rel.all	405.3252|3.04	0.372354	0.0220189	0.0927664	3.04	405.325	25181	-1.5~1.5
rel.all	1688.302|5.66	0.84627	0.0220779	0.0928437	5.66	1688.3	7525	-1.5~1.5
rel.all	698.3959|1.4	0.746904	0.0220971	0.0928437	1.4	698.396	6856	-1.5~1.5
rel.all	434.3583|2.69	0.347452	0.0222331	0.0932851	2.69	434.358	72935	-1.5~1.5
rel.all	440.3123|1.47	0.394612	0.0222622	0.0932851	1.47	440.312	1360101	-1.5~1.5
rel.all	825.5794|4.84	-0.555759	0.0223036	0.0933325	4.84	825.579	17459	-1.5~1.5
rel.all	925.2583|5.48	0.943261	0.0224425	0.0937871	5.48	925.258	8019	-1.5~1.5
rel.all	229.2406|4.85	0.536127	0.0225927	0.094288	4.85	229.241	13589	-1.5~1.5
rel.all	508.4949|5.45	0.463486	0.0227044	0.0946091	5.45	508.495	33145	-1.5~1.5
rel.all	701.2043|3.73	0.972016	0.0227306	0.0946091	3.73	701.204	14929	-1.5~1.5
rel.all	1024.7563|3	0.633476	0.0227794	0.0946854	3	1024.76	25259	-1.5~1.5
rel.all	405.2771|0.6	-0.576773	0.0229071	0.0949089	0.6	405.277	15441	-1.5~1.5
rel.all	268.1296|0.39	0.622791	0.0229113	0.0949089	0.39	268.13	25264	-1.5~1.5
rel.all	392.2023|0.32	0.740791	0.0229273	0.0949089	0.32	392.202	242664	-1.5~1.5
rel.all	936.6871|5	-2.35179	0.0229554	0.0949089	5	936.687	24351	<-1.5
rel.all	522.4091|2.63	0.367482	0.0230415	0.0951381	2.63	522.409	95567	-1.5~1.5
rel.all	791.5396|4.69	-1.61858	0.0231645	0.0955191	4.69	791.54	11672	<-1.5
rel.all	733.5473|4.85	-0.489692	0.0232114	0.0955855	4.85	733.547	13144	-1.5~1.5
rel.all	759.5653|4.85	-1.95161	0.0233757	0.0961343	4.85	759.565	21596	<-1.5
rel.all	615.5226|6.29	0.642212	0.0234661	0.0962684	6.29	615.523	15513	-1.5~1.5
rel.all	767.4843|5.55	0.518038	0.0234733	0.0962684	5.55	767.484	122710	-1.5~1.5
rel.all	629.6049|7.25	-0.762265	0.0235013	0.0962684	7.25	629.605	8113	-1.5~1.5
rel.all	789.6118|7.4	-0.806806	0.0236364	0.0966942	7.4	789.612	14828	-1.5~1.5
rel.all	959.5196|6.84	-0.868125	0.0237087	0.0968624	6.84	959.52	15476	-1.5~1.5
rel.all	819.5181|5.08	0.502912	0.0237629	0.0969563	5.08	819.518	481167	-1.5~1.5
rel.all	1291.1997|8.16	-1.53217	0.0238346	0.0971193	8.16	1291.2	19204	<-1.5
rel.all	628.5415|5.1	-1.27142	0.0238654	0.0971193	5.1	628.542	446837	-1.5~1.5
rel.all	287.2459|0.59	0.409807	0.0239382	0.0971732	0.59	287.246	67487	-1.5~1.5
rel.all	775.5633|1.63	0.481045	0.0239487	0.0971732	1.63	775.563	81256	-1.5~1.5
rel.all	835.6079|5.94	-1.0466	0.0239725	0.0971732	5.94	835.608	2419153	-1.5~1.5
rel.all	325.3698|1.39	2.42144	0.0240279	0.0972575	1.39	325.37	2420892	>1.5
rel.all	372.0331|0.43	0.678896	0.0240569	0.0972575	0.43	372.033	49163	-1.5~1.5
rel.all	1571.1018|5.27	0.893661	0.0241149	0.0972575	5.27	1571.1	29422	-1.5~1.5
rel.all	923.4911|6.03	0.647877	0.0241186	0.0972575	6.03	923.491	9610	-1.5~1.5
rel.all	858.6768|5.61	-0.608234	0.0242077	0.09749	5.61	858.677	15787	-1.5~1.5
rel.all	378.2334|0.37	-1.04012	0.0243154	0.097797	0.37	378.233	16652	-1.5~1.5
rel.all	773.5911|6.26	-0.717762	0.0244628	0.0982577	6.26	773.591	305133	-1.5~1.5
rel.all	595.6025|5.45	1.3113	0.0244932	0.0982577	5.45	595.602	17872	-1.5~1.5
rel.all	851.7918|11.86	-0.908853	0.0247125	0.0990094	11.86	851.792	186627	-1.5~1.5
rel.all	1299.9192|3.25	0.956924	0.0250262	0.100079	3.25	1299.92	159240	-1.5~1.5
rel.all	687.5116|1.67	0.458377	0.025044	0.100079	1.67	687.512	149461	-1.5~1.5
rel.all	1502.5996|5.71	-0.694054	0.0252869	0.100714	5.71	1502.6	9178	-1.5~1.5
rel.all	143.0991|0.33	-1.19252	0.0252973	0.100714	0.33	143.099	49810	-1.5~1.5
rel.all	496.2324|0.33	3.73771	0.0253002	0.100714	0.33	496.232	130401	>1.5
rel.all	963.7022|3.01	0.658962	0.0253805	0.100905	3.01	963.702	47511	-1.5~1.5
rel.all	721.4224|3.68	1.00865	0.0255363	0.101394	3.68	721.422	1038536	-1.5~1.5
rel.all	1184.8303|5.25	-0.622891	0.0256191	0.101485	5.25	1184.83	8763	-1.5~1.5
rel.all	627.1865|3.29	1.09833	0.0256247	0.101485	3.29	627.187	11675	-1.5~1.5
rel.all	750.393|3.07	0.345775	0.0258387	0.102203	3.07	750.393	7330	-1.5~1.5
rel.all	845.5312|5.26	1.20843	0.0259684	0.10258	5.26	845.531	127476	-1.5~1.5
rel.all	607.407|0.6	-1.03336	0.0260001	0.10258	0.6	607.407	17144	-1.5~1.5
rel.all	1255.8918|3.27	0.927263	0.0260921	0.102812	3.27	1255.89	181123	-1.5~1.5
rel.all	728.396|0.33	0.401116	0.0262665	0.103324	0.33	728.396	8438	-1.5~1.5
rel.all	865.6292|5.32	0.645926	0.0263169	0.103324	5.32	865.629	25870	-1.5~1.5
rel.all	883.6123|5.24	-2.02463	0.0263218	0.103324	5.24	883.612	18152	<-1.5
rel.all	553.5414|5.4	0.410109	0.0264396	0.103655	5.4	553.541	11859	-1.5~1.5
rel.all	600.5091|5.46	-1.19561	0.0264777	0.103674	5.46	600.509	45483	-1.5~1.5
rel.all	715.5478|4.82	-3.60391	0.0265799	0.103943	4.82	715.548	215779	<-1.5
rel.all	903.5823|6.71	-0.559609	0.026651	0.10409	6.71	903.582	21301	-1.5~1.5
rel.all	819.589|1.62	0.446532	0.0267626	0.104388	1.62	819.589	50937	-1.5~1.5
rel.all	693.4341|0.35	-0.959472	0.0267946	0.104388	0.35	693.434	18880	-1.5~1.5
rel.all	791.6607|7.25	-0.862741	0.0269365	0.104809	7.25	791.661	26851	-1.5~1.5
rel.all	1521.5802|5.7	-0.493798	0.0271213	0.105396	5.7	1521.58	8199	-1.5~1.5
rel.all	767.5494|5.93	-0.469755	0.0272178	0.105639	5.93	767.549	4554062	-1.5~1.5
rel.all	125.082|3.04	0.370753	0.0273028	0.105837	3.04	125.082	13434	-1.5~1.5
rel.all	208.1468|2.83	0.680614	0.0273392	0.105846	2.83	208.147	21539	-1.5~1.5
rel.all	262.262|0.21	1.05668	0.0273948	0.105929	0.21	262.262	588867	-1.5~1.5
rel.all	744.399|3.67	0.722345	0.0275657	0.106457	3.67	744.399	6299	-1.5~1.5
rel.all	820.0749|5.93	-0.368661	0.0276641	0.106704	5.93	820.075	8795	-1.5~1.5
rel.all	278.1528|0.39	0.69746	0.0277349	0.106845	0.39	278.153	7603	-1.5~1.5
rel.all	684.4907|7.43	-1.13868	0.0277813	0.106891	7.43	684.491	9447	-1.5~1.5
rel.all	1404.9977|3.22	1.03715	0.0278795	0.107136	3.22	1405	93777	-1.5~1.5
rel.all	1479.0982|6.3	-0.691957	0.0279726	0.107361	6.3	1479.1	7350	-1.5~1.5
rel.all	801.5629|6.83	-0.991115	0.0280146	0.107389	6.83	801.563	144872	-1.5~1.5
rel.all	2296.6719|5.76	-0.465374	0.0280711	0.107473	5.76	2296.67	116892	-1.5~1.5
rel.all	1511.1085|5.73	-0.58875	0.0281452	0.107624	5.73	1511.11	11990	-1.5~1.5
rel.all	1155.5358|4.66	0.716611	0.0283751	0.108214	4.66	1155.54	6989	-1.5~1.5
rel.all	220.2154|12.54	0.371919	0.028406	0.108214	12.54	220.215	691339	-1.5~1.5
rel.all	103.0997|12.55	0.338086	0.0284121	0.108214	12.55	103.1	698077	-1.5~1.5
rel.all	671.5112|2.55	0.390219	0.0284389	0.108214	2.55	671.511	58329	-1.5~1.5
rel.all	317.293|3.61	0.331377	0.0285755	0.108496	3.61	317.293	23680	-1.5~1.5
rel.all	574.4837|6.23	0.794416	0.0285828	0.108496	6.23	574.484	72116	-1.5~1.5
rel.all	450.3528|0.59	0.283249	0.0287356	0.108943	0.59	450.353	39033	-1.5~1.5
rel.all	1134.4752|4.8	0.63655	0.0288193	0.109072	4.8	1134.48	17056	-1.5~1.5
rel.all	720.546|10.48	0.313094	0.0288398	0.109072	10.48	720.546	193990	-1.5~1.5
rel.all	785.5171|4.67	-2.10616	0.0289789	0.109464	4.67	785.517	27346	<-1.5
rel.all	693.4885|5.6	0.420512	0.0291044	0.109805	5.6	693.489	9765	-1.5~1.5
rel.all	1079.5137|6.04	0.608595	0.0291927	0.110004	6.04	1079.51	7166	-1.5~1.5
rel.all	798.6462|6.86	2.48371	0.0293237	0.110364	6.86	798.646	32559	>1.5
rel.all	647.6212|8.15	-0.891478	0.0294672	0.110645	8.15	647.621	671853	-1.5~1.5
rel.all	365.1944|0.38	0.503514	0.0294952	0.110645	0.38	365.194	7996	-1.5~1.5
rel.all	1473.0573|5.58	-0.515453	0.0295053	0.110645	5.58	1473.06	19943	-1.5~1.5
rel.all	301.2928|0.58	-0.997003	0.0296509	0.111057	0.58	301.293	32625	-1.5~1.5
rel.all	1476.9918|10.08	-1.09369	0.0297146	0.11113	10.08	1476.99	19282	-1.5~1.5
rel.all	730.3868|3.66	0.538762	0.0297421	0.11113	3.66	730.387	8115	-1.5~1.5
rel.all	328.1863|0.38	0.455655	0.0298237	0.111185	0.38	328.186	52668	-1.5~1.5
rel.all	685.5761|8.15	-0.923266	0.0298285	0.111185	8.15	685.576	110313	-1.5~1.5
rel.all	254.1535|0.48	0.632684	0.0300772	0.111978	0.48	254.154	12926	-1.5~1.5
rel.all	583.4624|2.6	0.368479	0.0301668	0.112091	2.6	583.462	83709	-1.5~1.5
rel.all	623.4709|0.6	1.26316	0.0301819	0.112091	0.6	623.471	21577	-1.5~1.5
rel.all	1556.6011|5.87	1.25337	0.0302158	0.112091	5.87	1556.6	7731	-1.5~1.5
rel.all	716.3718|3.66	0.768787	0.0302697	0.112157	3.66	716.372	8606	-1.5~1.5
rel.all	857.518|5.36	1.65185	0.0303739	0.112409	5.36	857.518	11934	>1.5
rel.all	795.5183|5.29	0.727513	0.0306123	0.113156	5.29	795.518	259010	-1.5~1.5
rel.all	1549.1122|5.44	-2.69316	0.0307795	0.113541	5.44	1549.11	51952	<-1.5
rel.all	675.5096|6.13	-0.606349	0.0308035	0.113541	6.13	675.51	14998	-1.5~1.5
rel.all	1211.8672|3.29	0.8777	0.0308261	0.113541	3.29	1211.87	196940	-1.5~1.5
rel.all	458.2703|0.32	0.537127	0.0310481	0.114085	0.32	458.27	267759	-1.5~1.5
rel.all	438.2161|0.68	0.437073	0.0310588	0.114085	0.68	438.216	12051	-1.5~1.5
rel.all	448.2409|0.38	0.580513	0.031084	0.114085	0.38	448.241	18070	-1.5~1.5
rel.all	881.5072|5.05	0.98967	0.0311286	0.114114	5.05	881.507	9777	-1.5~1.5
rel.all	415.3652|2.31	0.986886	0.0312836	0.114547	2.31	415.365	22003	-1.5~1.5
rel.all	2340.6374|5.24	-0.59655	0.0314282	0.114941	5.24	2340.64	38856	-1.5~1.5
rel.all	1547.0892|5.27	-0.910456	0.0316144	0.115486	5.27	1547.09	59505	-1.5~1.5
rel.all	423.2745|2.95	0.672356	0.0316545	0.115496	2.95	423.274	71627	-1.5~1.5
rel.all	903.467|5.54	1.10238	0.0317144	0.115568	5.54	903.467	24800	-1.5~1.5
rel.all	1542.1321|5.32	-1.16148	0.0317487	0.115568	5.32	1542.13	39782	-1.5~1.5
rel.all	324.3126|0.95	-0.923541	0.0320469	0.116517	0.95	324.313	5780	-1.5~1.5
rel.all	1063.7153|7.52	-0.447451	0.0321225	0.116582	7.52	1063.72	9883	-1.5~1.5
rel.all	142.0995|0.41	-0.525223	0.0321399	0.116582	0.41	142.1	109374	-1.5~1.5
rel.all	458.4075|2.83	0.567763	0.0322707	0.11692	2.83	458.408	27885	-1.5~1.5
rel.all	783.5708|5.12	-3.55953	0.032401	0.117211	5.12	783.571	3709104	<-1.5
rel.all	831.4945|4.63	-0.878344	0.0324264	0.117211	4.63	831.495	15013	-1.5~1.5
rel.all	420.3429|2.2	0.390796	0.0328111	0.118463	2.2	420.343	45928	-1.5~1.5
rel.all	1015.4731|4.81	0.666163	0.0329196	0.118717	4.81	1015.47	23493	-1.5~1.5
rel.all	416.2008|3.61	0.291931	0.0329658	0.118746	3.61	416.201	7818	-1.5~1.5
rel.all	382.1949|0.39	1.10005	0.0330063	0.118754	0.39	382.195	11023	-1.5~1.5
rel.all	1047.8674|5.49	0.812552	0.03321	0.119348	5.49	1047.87	5429	-1.5~1.5
rel.all	190.1716|0.73	0.734729	0.0334055	0.119912	0.73	190.172	7153	-1.5~1.5
rel.all	719.4043|3.67	0.892448	0.0334685	0.119942	3.67	719.404	45007	-1.5~1.5
rel.all	1027.4929|5.67	0.860662	0.033491	0.119942	5.67	1027.49	7204	-1.5~1.5
rel.all	603.5937|8.16	-0.909602	0.0336012	0.120168	8.16	603.594	99195	-1.5~1.5
rel.all	1360.9715|3.24	0.968198	0.0336316	0.120168	3.24	1360.97	113840	-1.5~1.5
rel.all	1449.0229|3.21	1.0677	0.0336948	0.120256	3.21	1449.02	73720	-1.5~1.5
rel.all	1569.1534|5.85	-0.760597	0.0337781	0.120414	5.85	1569.15	279877	-1.5~1.5
rel.all	680.4613|4.92	0.707574	0.0338854	0.120658	4.92	680.461	14803	-1.5~1.5
rel.all	542.4425|0.6	0.392001	0.0339596	0.120784	0.6	542.442	18198	-1.5~1.5
rel.all	1031.4903|4.76	-1.12806	0.0340432	0.120943	4.76	1031.49	8367	-1.5~1.5
rel.all	850.6741|5.68	-0.432851	0.0341377	0.121096	5.68	850.674	192457	-1.5~1.5
rel.all	919.676|3.03	0.588098	0.0341644	0.121096	3.03	919.676	51295	-1.5~1.5
rel.all	626.4587|1.69	0.425186	0.0343784	0.121647	1.69	626.459	189287	-1.5~1.5
rel.all	807.5063|4.3	-1.50124	0.0343982	0.121647	4.3	807.506	23566	<-1.5
rel.all	687.5925|8.84	-0.998432	0.0346268	0.122317	8.84	687.592	73828	-1.5~1.5
rel.all	478.3838|2.66	0.336875	0.0347383	0.122571	2.66	478.384	90638	-1.5~1.5
rel.all	1513.0606|5.34	-1.83087	0.034876	0.122917	5.34	1513.06	25760	<-1.5
rel.all	917.8189|11.94	-1.87481	0.0349577	0.122984	11.94	917.819	34419	<-1.5
rel.all	256.1285|0.37	0.539194	0.0349742	0.122984	0.37	256.128	47846	-1.5~1.5
rel.all	522.2876|1.46	0.349466	0.0350682	0.123175	1.46	522.288	22350	-1.5~1.5
rel.all	494.406|0.35	-1.29765	0.0351507	0.123325	0.35	494.406	139070	-1.5~1.5
rel.all	914.5434|5.27	2.03021	0.0353144	0.123691	5.27	914.543	57376	>1.5
rel.all	558.2928|3.63	0.40265	0.0353345	0.123691	3.63	558.293	6089	-1.5~1.5
rel.all	304.3886|0.64	-3.28983	0.0355083	0.124159	0.64	304.389	107203	<-1.5
rel.all	225.1342|0.34	0.767734	0.0355731	0.124246	0.34	225.134	58332	-1.5~1.5
rel.all	213.2452|0.51	2.51507	0.0357058	0.124457	0.51	213.245	144885	>1.5
rel.all	386.1976|3.04	0.363511	0.0357417	0.124457	3.04	386.198	9046	-1.5~1.5
rel.all	286.1318|0.36	2.05768	0.0357719	0.124457	0.36	286.132	28625	>1.5
rel.all	582.433|1.7	0.426503	0.0358079	0.124457	1.7	582.433	223854	-1.5~1.5
rel.all	423.2746|2.83	0.613046	0.0358498	0.124457	2.83	423.275	128032	-1.5~1.5
rel.all	769.3794|3.03	0.652434	0.0358741	0.124457	3.03	769.379	5966	-1.5~1.5
rel.all	1023.4804|6.12	-0.66422	0.0360792	0.125029	6.12	1023.48	13983	-1.5~1.5
rel.all	609.6134|5.45	1.13881	0.0363659	0.125847	5.45	609.613	15406	-1.5~1.5
rel.all	814.5002|1.36	0.722287	0.0363964	0.125847	1.36	814.5	7197	-1.5~1.5
rel.all	428.3646|4.82	0.834668	0.0366335	0.126351	4.82	428.365	8409	-1.5~1.5
rel.all	909.5123|6.97	-0.617724	0.0366508	0.126351	6.97	909.512	18073	-1.5~1.5
rel.all	761.5872|6.58	4.89602	0.0366775	0.126351	6.58	761.587	565352	>1.5
rel.all	103.0997|0.33	3.31099	0.0367047	0.126351	0.33	103.1	490159	>1.5
rel.all	418.1796|3.62	0.3136	0.0368349	0.126658	3.62	418.18	7046	-1.5~1.5
rel.all	472.4215|2.95	0.740961	0.036898	0.126735	2.95	472.421	10134	-1.5~1.5
rel.all	907.641|1.59	0.421259	0.0370967	0.127061	1.59	907.641	16478	-1.5~1.5
rel.all	704.4669|1.39	0.50721	0.037108	0.127061	1.39	704.467	19188	-1.5~1.5
rel.all	715.5379|2.52	0.394617	0.0371156	0.127061	2.52	715.538	43939	-1.5~1.5
rel.all	1581.1026|3.17	1.18827	0.0371854	0.127159	3.17	1581.1	35369	-1.5~1.5
rel.all	621.6049|8.15	-0.771139	0.0374046	0.127768	8.15	621.605	282799	-1.5~1.5
rel.all	1033.8821|6.31	-0.465595	0.0375092	0.127985	6.31	1033.88	8173	-1.5~1.5
rel.all	663.4603|3.16	0.296219	0.0378728	0.129084	3.16	663.46	16821	-1.5~1.5
rel.all	864.6612|10.56	2.34783	0.0381217	0.129706	10.56	864.661	86518	>1.5
rel.all	932.7665|5.49	1.02043	0.0381458	0.129706	5.49	932.766	3526412	-1.5~1.5
rel.all	1220.8201|6.03	0.579836	0.0381809	0.129706	6.03	1220.82	22056	-1.5~1.5
rel.all	818.5141|5.08	-3.26217	0.0382885	0.12993	5.08	818.514	473102	<-1.5
rel.all	819.6094|6.31	-1.46423	0.0385109	0.130409	6.31	819.609	142099	-1.5~1.5
rel.all	372.2297|0.43	0.696934	0.0385136	0.130409	0.43	372.23	42846	-1.5~1.5
rel.all	1581.5973|5.88	0.539096	0.0386957	0.13076	5.88	1581.6	9180	-1.5~1.5
rel.all	976.8015|6.33	0.618325	0.0387017	0.13076	6.33	976.802	10070	-1.5~1.5
rel.all	1571.1269|5.91	2.97548	0.0387593	0.130798	5.91	1571.13	66247	>1.5
rel.all	1537.0746|3.18	1.16861	0.038799	0.130798	3.18	1537.07	49006	-1.5~1.5
rel.all	494.3813|1.74	0.41224	0.0388685	0.130798	1.74	494.381	250497	-1.5~1.5
rel.all	947.4835|5.97	0.391083	0.0388814	0.130798	5.97	947.484	24438	-1.5~1.5
rel.all	255.2543|0.46	0.583426	0.0389416	0.130859	0.46	255.254	15011	-1.5~1.5
rel.all	2448.6853|5.78	0.880265	0.039293	0.131686	5.78	2448.69	10722	-1.5~1.5
rel.all	131.131|12.5	0.717791	0.0393098	0.131686	12.5	131.131	3073784	-1.5~1.5
rel.all	1310.8406|0.6	0.818269	0.0393148	0.131686	0.6	1310.84	8888	-1.5~1.5
rel.all	1493.0482|3.19	1.10762	0.0394414	0.131967	3.19	1493.05	55822	-1.5~1.5
rel.all	414.2725|3.61	0.614459	0.0395663	0.132104	3.61	414.272	8657	-1.5~1.5
rel.all	1167.8391|3.3	0.781131	0.0395673	0.132104	3.3	1167.84	203985	-1.5~1.5
rel.all	364.1515|0.33	1.31043	0.0396793	0.132262	0.33	364.151	105961	-1.5~1.5
rel.all	326.1278|0.35	1.17624	0.0396999	0.132262	0.35	326.128	7242	-1.5~1.5
rel.all	139.0984|3.62	0.346909	0.0399432	0.132846	3.62	139.098	35390	-1.5~1.5
rel.all	538.4072|1.72	0.411069	0.0399609	0.132846	1.72	538.407	238726	-1.5~1.5
rel.all	336.1521|0.36	0.431152	0.040129	0.133263	0.36	336.152	16397	-1.5~1.5
rel.all	1565.5289|5.83	0.650767	0.0402067	0.133378	5.83	1565.53	7339	-1.5~1.5
rel.all	631.6249|8.84	-1.06335	0.0405169	0.134236	8.84	631.625	122036	-1.5~1.5
rel.all	384.1738|1.03	0.40296	0.0405519	0.134236	1.03	384.174	30785	-1.5~1.5
rel.all	478.2642|1.47	0.270279	0.0406182	0.134262	1.47	478.264	35258	-1.5~1.5
rel.all	470.3752|0.51	0.440458	0.040646	0.134262	0.51	470.375	97380	-1.5~1.5
rel.all	949.7886|10.35	-1.39792	0.0408433	0.134352	10.35	949.789	11292	-1.5~1.5
rel.all	1075.4857|5.06	0.561192	0.0408559	0.134352	5.06	1075.49	11150	-1.5~1.5
rel.all	664.337|3.67	0.911012	0.0408731	0.134352	3.67	664.337	29407	-1.5~1.5
rel.all	831.6205|3.07	0.515229	0.0408755	0.134352	3.07	831.62	51966	-1.5~1.5
rel.all	891.6596|7.52	-0.732991	0.0408897	0.134352	7.52	891.66	5693	-1.5~1.5
rel.all	831.6538|7.25	-0.794156	0.0409836	0.134511	7.25	831.654	412053	-1.5~1.5
rel.all	521.3473|1.45	0.72361	0.0410249	0.134511	1.45	521.347	22602	-1.5~1.5
rel.all	1625.1268|3.15	1.25766	0.0410706	0.134519	3.15	1625.13	24616	-1.5~1.5
rel.all	847.6357|7.24	-0.874432	0.0411153	0.134524	7.24	847.636	65046	-1.5~1.5
rel.all	843.6387|6.03	0.60129	0.0413468	0.135098	6.03	843.639	30843	-1.5~1.5
rel.all	1692.0924|5.1	-1.20897	0.0413779	0.135098	5.1	1692.09	14037	-1.5~1.5
rel.all	748.414|3.67	0.770834	0.0414874	0.135314	3.67	748.414	5872	-1.5~1.5
rel.all	334.169|0.32	-1.00327	0.0415936	0.135517	0.32	334.169	39248	-1.5~1.5
rel.all	175.137|0.33	-1.67516	0.0417619	0.135923	0.33	175.137	30465	<-1.5
rel.all	845.5654|4.47	0.91681	0.0420952	0.136864	4.47	845.565	11169	-1.5~1.5
rel.all	246.1096|0.32	-1.03783	0.0421564	0.13692	0.32	246.11	21884	-1.5~1.5
rel.all	144.0822|0.36	0.963673	0.0423898	0.137534	0.36	144.082	10323	-1.5~1.5
rel.all	654.3597|1.42	0.566265	0.0429975	0.139321	1.42	654.36	8257	-1.5~1.5
rel.all	743.4839|5.04	-0.540816	0.0430301	0.139321	5.04	743.484	68061	-1.5~1.5
rel.all	976.8031|5.49	1.15986	0.0431359	0.139472	5.49	976.803	251486	-1.5~1.5
rel.all	875.6471|3.05	0.538408	0.0431745	0.139472	3.05	875.647	52555	-1.5~1.5
rel.all	290.2445|1.09	0.368572	0.0432117	0.139472	1.09	290.245	21245	-1.5~1.5
rel.all	1515.6068|5.74	-0.633857	0.0434147	0.139982	5.74	1515.61	13563	-1.5~1.5
rel.all	496.2507|12.84	0.703012	0.0434602	0.139983	12.84	496.251	6188	-1.5~1.5
rel.all	998.5047|4.83	0.35116	0.0435361	0.140082	4.83	998.505	83837	-1.5~1.5
rel.all	311.3542|1.13	1.79125	0.0437684	0.140684	1.13	311.354	14442	>1.5
rel.all	260.1237|0.32	-1.28489	0.0438497	0.140794	0.32	260.124	618549	-1.5~1.5
rel.all	739.3837|3.19	0.563799	0.0438934	0.140794	3.19	739.384	12633	-1.5~1.5
rel.all	523.491|5.49	0.442147	0.0439431	0.140808	5.49	523.491	7642	-1.5~1.5
rel.all	444.3871|2.96	0.685744	0.0444504	0.142052	2.96	444.387	16720	-1.5~1.5
rel.all	858.5083|6.97	-0.510422	0.044509	0.142052	6.97	858.508	9134	-1.5~1.5
rel.all	731.5372|1.65	0.409814	0.0445207	0.142052	1.65	731.537	114504	-1.5~1.5
rel.all	462.2249|0.33	0.466904	0.0445445	0.142052	0.33	462.225	15123	-1.5~1.5
rel.all	421.2612|2.83	0.59788	0.04456	0.142052	2.83	421.261	6592	-1.5~1.5
rel.all	99.105|0.3	-2.49994	0.0447308	0.14245	0.3	99.105	489603	<-1.5
rel.all	793.5925|5.68	-0.641613	0.0450867	0.143437	5.68	793.592	1918067	-1.5~1.5
rel.all	811.6038|6.07	-3.91146	0.0451375	0.143451	6.07	811.604	436119	<-1.5
rel.all	710.5782|3.6	0.411062	0.0454388	0.144261	3.6	710.578	8442	-1.5~1.5
rel.all	492.2227|3.62	0.326486	0.0455133	0.14435	3.62	492.223	6201	-1.5~1.5
rel.all	468.217|12.69	0.35096	0.0455607	0.144353	12.69	468.217	131694	-1.5~1.5
rel.all	367.4172|3.24	0.571261	0.0456514	0.144357	3.24	367.417	936362	-1.5~1.5
rel.all	232.5767|0.54	0.953396	0.0457548	0.144357	0.54	232.577	255647	-1.5~1.5
rel.all	767.4728|0.35	-0.857736	0.0457593	0.144357	0.35	767.473	8982	-1.5~1.5
rel.all	649.6363|8.84	-0.984286	0.0457607	0.144357	8.84	649.636	411404	-1.5~1.5
rel.all	1028.8327|5.49	1.05776	0.0457944	0.144357	5.49	1028.83	34924	-1.5~1.5
rel.all	375.2515|0.51	0.292955	0.0460249	0.144936	0.51	375.252	7203810	-1.5~1.5
rel.all	835.4725|5.54	1.43936	0.0460836	0.144944	5.54	835.472	33676	-1.5~1.5
rel.all	679.3714|3.67	0.925972	0.0461207	0.144944	3.67	679.371	92758	-1.5~1.5
rel.all	716.574|5.19	2.44462	0.0462847	0.145296	5.19	716.574	42035	>1.5
rel.all	682.4908|4.91	1.43713	0.0463263	0.145296	4.91	682.491	24421	-1.5~1.5
rel.all	1645.1639|5.92	-1.37242	0.0464497	0.145431	5.92	1645.16	13881	-1.5~1.5
rel.all	759.5636|2.49	0.339594	0.0464629	0.145431	2.49	759.564	31731	-1.5~1.5
rel.all	864.6689|6.33	-1.07679	0.0465287	0.145459	6.33	864.669	14624	-1.5~1.5
rel.all	3124.2246|5.78	0.843985	0.0465656	0.145459	5.78	3124.22	7140	-1.5~1.5
rel.all	2389.6252|5.79	0.393211	0.0467314	0.14583	5.79	2389.63	14270	-1.5~1.5
rel.all	213.2458|0.51	0.57627	0.0468551	0.146069	0.51	213.246	190078	-1.5~1.5
rel.all	896.4848|5.97	0.324418	0.0469496	0.146115	5.97	896.485	12287	-1.5~1.5
rel.all	1123.813|3.32	0.725876	0.046964	0.146115	3.32	1123.81	199880	-1.5~1.5
rel.all	1577.1272|5.92	-0.835506	0.0470654	0.146284	5.92	1577.13	91722	-1.5~1.5
rel.all	977.5032|6.97	-0.549728	0.047286	0.146687	6.97	977.503	10913	-1.5~1.5
rel.all	587.4957|6.28	0.582644	0.0473172	0.146687	6.28	587.496	12877	-1.5~1.5
rel.all	284.1632|0.37	1.65972	0.047372	0.146687	0.37	284.163	30992	>1.5
rel.all	1757.1909|3.12	1.37134	0.0474003	0.146687	3.12	1757.19	9079	-1.5~1.5
rel.all	884.532|4.94	0.819196	0.0474513	0.146687	4.94	884.532	23206	-1.5~1.5
rel.all	1066.4909|4.81	0.574659	0.0474783	0.146687	4.81	1066.49	38973	-1.5~1.5
rel.all	1079.7872|3.34	0.676522	0.0476684	0.147128	3.34	1079.79	186307	-1.5~1.5
rel.all	729.5333|4.65	-2.5643	0.0477541	0.147163	4.65	729.533	92759	<-1.5
rel.all	243.1829|2.83	0.595109	0.0477748	0.147163	2.83	243.183	45260	-1.5~1.5
rel.all	1039.7216|5.49	1.02933	0.0479479	0.14755	5.49	1039.72	7813	-1.5~1.5
rel.all	225.1742|2.95	0.945794	0.0481252	0.147949	2.95	225.174	8493	-1.5~1.5
rel.all	889.5388|3.04	0.308135	0.0482362	0.148015	3.04	889.539	7847	-1.5~1.5
rel.all	517.4843|5.27	-0.455775	0.0482419	0.148015	5.27	517.484	19446	-1.5~1.5
rel.all	1569.6202|5.9	0.868057	0.0484916	0.148386	5.9	1569.62	9012	-1.5~1.5
rel.all	488.2212|3.62	0.248401	0.0485019	0.148386	3.62	488.221	7955	-1.5~1.5
rel.all	1056.8628|5.49	1.00747	0.0485062	0.148386	5.49	1056.86	12555	-1.5~1.5
rel.all	324.2306|0.59	1.04558	0.0488025	0.149145	0.59	324.231	17643	-1.5~1.5
rel.all	186.118|0.43	-0.293103	0.0490691	0.149764	0.43	186.118	14758	-1.5~1.5
rel.all	811.5388|5.66	1.68447	0.0491013	0.149764	5.66	811.539	117557	>1.5
rel.all	787.5917|3.08	0.476228	0.0492275	0.150001	3.08	787.592	48060	-1.5~1.5
rel.all	729.5674|6.97	-0.650886	0.0493396	0.150196	6.97	729.567	295695	-1.5~1.5
rel.all	450.355|1.75	0.363571	0.0495166	0.150587	1.75	450.355	181714	-1.5~1.5
rel.all	751.4321|3.67	0.845863	0.0496314	0.150679	3.67	751.432	94791	-1.5~1.5
rel.all	627.4864|2.57	0.357261	0.0496609	0.150679	2.57	627.486	71251	-1.5~1.5
rel.all	688.5479|4.54	0.769474	0.0498258	0.150679	4.54	688.548	48136	-1.5~1.5
rel.all	1669.1516|3.14	1.2267	0.0498505	0.150679	3.14	1669.15	17793	-1.5~1.5
rel.all	705.6657|8.15	-0.767059	0.0498623	0.150679	8.15	705.666	10429	-1.5~1.5
rel.all	370.233|0.6	-0.390155	0.0498784	0.150679	0.6	370.233	80713	-1.5~1.5
rel.all	734.497|4.79	1.29854	0.0498867	0.150679	4.79	734.497	17332	-1.5~1.5

## Sheet: Relapse - Negative mode
contrast	ion	logFC	P.Value	adj.P.Val	RT.avg	Mass.avg	Height.avg	logFC.level
rel.all	412.1681|0.29	1.99428	7.76319e-10	1.61474e-06	0.29	412.168	5925	>1.5
rel.all	952.4779|5.46	1.53192	1.47234e-08	1.53123e-05	5.46	952.478	5081	>1.5
rel.all	858.4625|5.28	1.7208	5.59116e-08	3.87653e-05	5.28	858.462	4929	>1.5
rel.all	967.6371|6.7	-2.63207	1.4563e-07	7.57278e-05	6.7	967.637	14378	<-1.5
rel.all	338.9129|4.57	-3.16976	3.0958e-07	0.000110152	4.57	338.913	20783	<-1.5
rel.all	1190.7604|5.29	1.29743	3.17747e-07	0.000110152	5.29	1190.76	14424	-1.5~1.5
rel.all	1174.7655|5.96	1.4177	4.05151e-07	0.000112483	5.96	1174.77	85611	-1.5~1.5
rel.all	986.4877|4.57	-5.14484	4.79749e-07	0.000112483	4.57	986.488	91316	<-1.5
rel.all	873.5462|6.33	1.42654	4.86705e-07	0.000112483	6.33	873.546	12214	-1.5~1.5
rel.all	302.2244|1.59	0.989846	8.32536e-07	0.000161717	1.59	302.224	21223	-1.5~1.5
rel.all	1006.5035|4.57	2.60654	8.55236e-07	0.000161717	4.57	1006.5	10504	>1.5
rel.all	140.0144|9.01	-1.612	1.23988e-06	0.000214333	9.01	140.014	18492	<-1.5
rel.all	914.5887|4.01	0.828935	1.33958e-06	0.000214333	4.01	914.589	49515	-1.5~1.5
rel.all	304.2396|2.57	1.1978	1.89113e-06	0.000273369	2.57	304.24	14817	-1.5~1.5
rel.all	590.5245|3.14	0.992301	1.97141e-06	0.000273369	3.14	590.524	943698	-1.5~1.5
rel.all	300.2087|1.2	1.16786	2.28704e-06	0.000297315	1.2	300.209	100507	-1.5~1.5
rel.all	853.6603|6.72	-1.6496	2.66715e-06	0.000326334	6.72	853.66	15616	<-1.5
rel.all	706.5813|7.08	-1.31118	2.84099e-06	0.000328292	7.08	706.581	14692	-1.5~1.5
rel.all	807.6543|6.71	-1.72436	3.09841e-06	0.000339195	6.71	807.654	17198	<-1.5
rel.all	654.4119|2.57	0.885077	3.33756e-06	0.000339783	2.57	654.412	9114	-1.5~1.5
rel.all	862.5547|6.37	-1.38984	3.467e-06	0.000339783	6.37	862.555	49980	-1.5~1.5
rel.all	901.5097|4.76	-0.971056	3.59386e-06	0.000339783	4.76	901.51	9659	-1.5~1.5
rel.all	867.6717|6.72	-1.75584	3.92366e-06	0.000354835	6.72	867.672	26689	<-1.5
rel.all	1088.5461|4.43	1.5805	6.01426e-06	0.000521236	4.43	1088.55	5147	>1.5
rel.all	781.5953|7.4	2.48269	7.33776e-06	0.000584864	7.4	781.595	11692	>1.5
rel.all	777.5667|6.37	-1.27907	7.56352e-06	0.000584864	6.37	777.567	1370279	-1.5~1.5
rel.all	302.2245|1.8	0.894536	7.59198e-06	0.000584864	1.8	302.224	51184	-1.5~1.5
rel.all	682.5853|7.62	-1.11143	8.11142e-06	0.000593107	7.62	682.585	94786	-1.5~1.5
rel.all	466.3139|9.01	-2.0759	8.26927e-06	0.000593107	9.01	466.314	20103	<-1.5
rel.all	763.5512|5.89	-1.25464	9.39554e-06	0.000651424	5.89	763.551	115177	-1.5~1.5
rel.all	705.6248|7.64	-1.41023	1.09042e-05	0.000731635	7.64	705.625	98557	-1.5~1.5
rel.all	382.2126|1.2	0.783662	1.2274e-05	0.000797812	1.2	382.213	11383	-1.5~1.5
rel.all	775.55|6.13	-1.76485	1.28527e-05	0.000799244	6.13	775.55	2036642	<-1.5
rel.all	954.5573|9.02	-1.98512	1.30646e-05	0.000799244	9.02	954.557	9209	<-1.5
rel.all	763.5612|5.93	-1.2043	1.4934e-05	0.000887505	5.93	763.561	114662	-1.5~1.5
rel.all	338.2431|2.25	0.999042	1.56051e-05	0.000901629	2.25	338.243	1012960	-1.5~1.5
rel.all	763.5541|5.97	-1.20104	1.69847e-05	0.000954814	5.97	763.554	113704	-1.5~1.5
rel.all	1552.9511|9.01	-1.84616	1.86549e-05	0.00100568	9.01	1552.95	59749	<-1.5
rel.all	1634.9529|9.01	-1.64153	1.96959e-05	0.00100568	9.01	1634.95	28123	<-1.5
rel.all	555.4876|5.15	-1.05293	1.9963e-05	0.00100568	5.15	555.488	61955	-1.5~1.5
rel.all	968.7409|5.53	1.71594	2.05876e-05	0.00100568	5.53	968.741	7758	>1.5
rel.all	569.5009|5.15	-1.12011	2.08598e-05	0.00100568	5.15	569.501	84065	-1.5~1.5
rel.all	645.6045|7.64	-1.35285	2.09618e-05	0.00100568	7.64	645.605	59665	-1.5~1.5
rel.all	619.589|7.61	-1.03394	2.17621e-05	0.00100568	7.61	619.589	44720	-1.5~1.5
rel.all	679.6073|7.61	-1.02327	2.21979e-05	0.00100568	7.61	679.607	63271	-1.5~1.5
rel.all	857.5309|4.52	1.10365	2.2241e-05	0.00100568	4.52	857.531	27264	-1.5~1.5
rel.all	679.6075|7.61	-1.0209	2.30139e-05	0.00101849	7.61	679.607	63244	-1.5~1.5
rel.all	324.2277|2.25	0.727739	2.60627e-05	0.00112938	2.25	324.228	193193	-1.5~1.5
rel.all	1233.1757|0.55	1.11137	2.92555e-05	0.00122216	0.55	1233.18	10507	-1.5~1.5
rel.all	951.5316|6.37	-1.12285	2.9841e-05	0.00122216	6.37	951.532	8117	-1.5~1.5
rel.all	1620.9383|9.01	-1.51929	3.02509e-05	0.00122216	9.01	1620.94	15466	<-1.5
rel.all	1470.9505|9.01	-1.94301	3.10696e-05	0.00122216	9.01	1470.95	152441	<-1.5
rel.all	509.4794|5.15	-1.0721	3.11416e-05	0.00122216	5.15	509.479	52934	-1.5~1.5
rel.all	1577.1154|6.37	-1.52832	3.32814e-05	0.00128195	6.37	1577.12	8695	<-1.5
rel.all	870.4678|5.46	1.26114	3.47487e-05	0.00131413	5.46	870.468	7521	-1.5~1.5
rel.all	580.3999|9	-2.38963	3.75419e-05	0.00139441	9	580.4	19570	<-1.5
rel.all	142.0245|12.6	0.601741	3.88376e-05	0.00140364	12.6	142.024	564238	-1.5~1.5
rel.all	452.2982|9.01	-2.09749	3.95414e-05	0.00140364	9.01	452.298	14708	<-1.5
rel.all	665.5951|7.61	-1.00442	3.98149e-05	0.00140364	7.61	665.595	46599	-1.5~1.5
rel.all	995.7611|5.52	1.6529	4.21424e-05	0.0014484	5.52	995.761	28628	>1.5
rel.all	352.1446|0.38	1.3672	4.2477e-05	0.0014484	0.38	352.145	5658	-1.5~1.5
rel.all	650.5211|6.28	0.802883	4.42913e-05	0.0014859	6.28	650.521	11354	-1.5~1.5
rel.all	775.5507|5.74	-1.45849	4.54629e-05	0.001501	5.74	775.551	594885	-1.5~1.5
rel.all	366.2743|3.14	0.916878	4.62809e-05	0.00150413	3.14	366.274	2107888	-1.5~1.5
rel.all	398.1666|0.9	1.39385	5.08486e-05	0.00162716	0.9	398.167	4771	-1.5~1.5
rel.all	437.2886|1.37	1.19824	5.43265e-05	0.0016913	1.37	437.289	14727	-1.5~1.5
rel.all	1271.765|4.76	0.569493	5.44793e-05	0.0016913	4.76	1271.77	8754	-1.5~1.5
rel.all	913.5475|6.37	-0.753675	5.81156e-05	0.00177223	6.37	913.548	17385	-1.5~1.5
rel.all	599.533|6.28	0.925244	5.87903e-05	0.00177223	6.28	599.533	49620	-1.5~1.5
rel.all	805.5888|7.64	-1.17884	6.09878e-05	0.00181221	7.64	805.589	23596	-1.5~1.5
rel.all	1448.9693|9.01	-1.97247	6.79194e-05	0.00198975	9.01	1448.97	195407	<-1.5
rel.all	955.5704|5.78	0.827943	7.17461e-05	0.00207267	5.78	955.57	27909	-1.5~1.5
rel.all	474.289|1.07	0.865249	7.43309e-05	0.00211792	1.07	474.289	35150	-1.5~1.5
rel.all	572.5026|6.28	1.05105	7.58086e-05	0.00213084	6.28	572.503	8939	-1.5~1.5
rel.all	1573.113|5.11	-1.38601	8.04525e-05	0.00223121	5.11	1573.11	10425	-1.5~1.5
rel.all	434.2253|0.47	3.99671	8.3657e-05	0.00227083	0.47	434.225	25535	>1.5
rel.all	569.5032|5.52	-0.879395	8.4559e-05	0.00227083	5.52	569.503	33867	-1.5~1.5
rel.all	566.3842|9.01	-2.03821	8.51559e-05	0.00227083	9.01	566.384	11542	<-1.5
rel.all	270.2561|2.78	0.66051	9.9597e-05	0.0026223	2.78	270.256	163603	-1.5~1.5
rel.all	950.4505|5.04	0.973672	0.000104383	0.00269476	5.04	950.451	6954	-1.5~1.5
rel.all	534.4627|2.25	1.17931	0.00010494	0.00269476	2.25	534.463	378734	-1.5~1.5
rel.all	195.9135|0.23	1.17201	0.000110561	0.00280446	0.23	195.913	23370	-1.5~1.5
rel.all	406.2928|9.01	-1.74949	0.000112491	0.00281688	9.01	406.293	8014	<-1.5
rel.all	811.5355|4.77	-1.23862	0.000113758	0.00281688	4.77	811.535	112958	-1.5~1.5
rel.all	813.5463|4.45	-1.45408	0.000123633	0.00297013	4.45	813.546	12546	-1.5~1.5
rel.all	870.5346|3.86	-2.00109	0.000123864	0.00297013	3.86	870.535	20946	<-1.5
rel.all	312.3034|3.78	0.805441	0.000124231	0.00297013	3.78	312.303	333822	-1.5~1.5
rel.all	838.4965|5.77	0.8505	0.000126879	0.00299895	5.77	838.496	11095	-1.5~1.5
rel.all	933.5973|5.52	-1.93561	0.0001323	0.00309196	5.52	933.597	13669	<-1.5
rel.all	1352.756|5.36	1.46354	0.000139961	0.0032054	5.36	1352.76	6535	-1.5~1.5
rel.all	314.0877|4.88	1.57973	0.000140236	0.0032054	4.88	314.088	7419	>1.5
rel.all	435.229|0.47	2.36482	0.000148243	0.00335158	0.47	435.229	8839	>1.5
rel.all	551.2885|2.67	1.10531	0.000150171	0.00335867	2.67	551.288	7028	-1.5~1.5
rel.all	382.2406|0.92	0.964052	0.000161295	0.0035606	0.92	382.241	35250	-1.5~1.5
rel.all	382.2544|3.14	0.586304	0.000162623	0.0035606	3.14	382.254	41748	-1.5~1.5
rel.all	761.5362|5.74	-1.79148	0.000168299	0.00361072	5.74	761.536	301387	<-1.5
rel.all	1006.5225|4.48	1.75072	0.000168385	0.00361072	4.48	1006.52	12215	>1.5
rel.all	1061.5644|5.47	0.677926	0.000186794	0.00396461	5.47	1061.56	6691	-1.5~1.5
rel.all	696.5119|6.29	0.903109	0.00019759	0.00411629	6.29	696.512	15670	-1.5~1.5
rel.all	896.7786|3.14	0.781699	0.000198984	0.00411629	3.14	896.779	54436	-1.5~1.5
rel.all	312.1756|0.55	0.753858	0.000199877	0.00411629	0.55	312.176	6116542	-1.5~1.5
rel.all	224.032|4.28	1.85947	0.000204855	0.00417743	4.28	224.032	6255	>1.5
rel.all	776.6189|9.01	-1.91728	0.000207233	0.0041849	9.01	776.619	9180	<-1.5
rel.all	820.5205|3.71	-1.98612	0.000209952	0.00418973	3.71	820.52	17352	<-1.5
rel.all	330.0527|0.5	-0.936978	0.000211501	0.00418973	0.5	330.053	92474	-1.5~1.5
rel.all	300.2661|1.23	1.14854	0.000218555	0.00428437	1.23	300.266	20175	-1.5~1.5
rel.all	1538.9381|9.01	-1.3574	0.000221207	0.00428437	9.01	1538.94	9245	-1.5~1.5
rel.all	606.4979|3.14	0.779334	0.000222458	0.00428437	3.14	606.498	10329	-1.5~1.5
rel.all	1075.581|5.46	0.825875	0.000249908	0.00476889	5.46	1075.58	5932	-1.5~1.5
rel.all	958.978|0.35	3.26664	0.000252556	0.0047756	0.35	958.978	17965	>1.5
rel.all	882.4616|5.05	0.95782	0.000254961	0.00477765	5.05	882.462	9703	-1.5~1.5
rel.all	672.5281|3.14	0.676209	0.000260605	0.00480351	3.14	672.528	233931	-1.5~1.5
rel.all	747.5194|5.39	-1.4399	0.00026096	0.00480351	5.39	747.519	3092725	-1.5~1.5
rel.all	836.4786|5.26	1.00939	0.000264533	0.00482195	5.26	836.479	8419	-1.5~1.5
rel.all	466.3128|2.67	1.5243	0.000266598	0.00482195	2.67	466.313	92539	>1.5
rel.all	1051.5871|5.78	0.880569	0.000269906	0.0048397	5.78	1051.59	10130	-1.5~1.5
rel.all	1599.1316|5.19	-1.57008	0.000277984	0.00492733	5.19	1599.13	36480	<-1.5
rel.all	1541.0788|6.1	-1.168	0.000279531	0.00492733	6.1	1541.08	7383	-1.5~1.5
rel.all	874.5559|4.51	-1.98039	0.000297518	0.00520032	4.51	874.556	14652	<-1.5
rel.all	1529.1098|6.36	-1.48821	0.000301428	0.00522475	6.36	1529.11	13610	-1.5~1.5
rel.all	418.2177|1.04	1.91237	0.000304458	0.00523365	1.04	418.218	6849	>1.5
rel.all	1585.1164|5.18	-1.23566	0.000316454	0.00539529	5.18	1585.12	13879	-1.5~1.5
rel.all	583.516|5.52	-0.874754	0.000323156	0.00542754	5.52	583.516	41025	-1.5~1.5
rel.all	600.5333|7.09	0.575888	0.000323565	0.00542754	7.09	600.533	18472	-1.5~1.5
rel.all	1255.7712|5.35	1.19844	0.000346569	0.00576154	5.35	1255.77	14901	-1.5~1.5
rel.all	812.6834|2.25	1.07714	0.000349016	0.00576154	2.25	812.683	14583	-1.5~1.5
rel.all	650.1312|0.48	2.63856	0.000356438	0.00583773	0.48	650.131	40078	>1.5
rel.all	240.0698|4.88	1.54177	0.000383448	0.00623103	4.88	240.07	19207	>1.5
rel.all	758.3395|5.57	1.17301	0.00038779	0.00625273	5.57	758.34	5244	-1.5~1.5
rel.all	463.2604|0.74	1.58141	0.000394839	0.00631743	0.74	463.26	11744	>1.5
rel.all	224.0315|1.97	1.85059	0.00043014	0.00679275	1.97	224.031	7239	>1.5
rel.all	690.5646|3.14	0.534172	0.000431366	0.00679275	3.14	690.565	164781	-1.5~1.5
rel.all	1214.5613|4.53	0.518379	0.000434344	0.00679275	4.53	1214.56	6783	-1.5~1.5
rel.all	147.9735|0.27	1.63708	0.00044777	0.00690571	0.27	147.974	111488	>1.5
rel.all	523.495|5.52	-0.824396	0.000449538	0.00690571	5.52	523.495	25836	-1.5~1.5
rel.all	1483.0908|5.66	-1.11862	0.000451527	0.00690571	5.66	1483.09	27347	-1.5~1.5
rel.all	1214.5616|4.58	0.721692	0.000458306	0.00695823	4.58	1214.56	6176	-1.5~1.5
rel.all	328.1913|0.74	1.5532	0.000474392	0.00708385	0.74	328.191	85893	>1.5
rel.all	1367.0331|3.14	0.544717	0.000476018	0.00708385	3.14	1367.03	26038	-1.5~1.5
rel.all	712.2957|3.16	0.704211	0.000476798	0.00708385	3.16	712.296	10431	-1.5~1.5
rel.all	1268.5354|4.53	0.73507	0.000489165	0.00721605	4.53	1268.54	5422	-1.5~1.5
rel.all	1422.9519|8.91	-1.45597	0.000503578	0.00737636	8.91	1422.95	19945	-1.5~1.5
rel.all	602.5332|7.09	0.550155	0.000527137	0.0076091	7.09	602.533	7721	-1.5~1.5
rel.all	448.2778|3.14	0.517127	0.000528912	0.0076091	3.14	448.278	174222	-1.5~1.5
rel.all	394.3052|3.78	0.642427	0.000530442	0.0076091	3.78	394.305	23681	-1.5~1.5
rel.all	844.5224|3.8	-1.6406	0.000538519	0.00766062	3.8	844.522	12729	<-1.5
rel.all	242.2248|1.75	0.731326	0.000541399	0.00766062	1.75	242.225	83536	-1.5~1.5
rel.all	326.1912|0.74	1.60715	0.00055744	0.00783429	0.74	326.191	1750862	>1.5
rel.all	1549.1773|6.42	-0.760918	0.000582011	0.00812472	6.42	1549.18	6566	-1.5~1.5
rel.all	595.5165|5.29	-1.01601	0.000587426	0.0081281	5.29	595.516	106991	-1.5~1.5
rel.all	224.0346|4.88	1.63613	0.000593632	0.0081281	4.88	224.035	32114	>1.5
rel.all	634.3334|5.6	0.835061	0.000593977	0.0081281	5.6	634.333	5954	-1.5~1.5
rel.all	627.5549|7.09	0.606633	0.000598845	0.00814116	7.09	627.555	95686	-1.5~1.5
rel.all	773.5359|5.49	-1.83986	0.000605782	0.00818199	5.49	773.536	767159	<-1.5
rel.all	372.1329|0.55	1.16368	0.000617397	0.00823455	0.55	372.133	5153	-1.5~1.5
rel.all	466.3147|2.25	0.554785	0.000621086	0.00823455	2.25	466.315	34043	-1.5~1.5
rel.all	754.531|3.14	0.525871	0.00062155	0.00823455	3.14	754.531	162369	-1.5~1.5
rel.all	1177.241|2.25	0.542916	0.000636966	0.00838537	2.25	1177.24	15300	-1.5~1.5
rel.all	303.0732|0.37	1.15722	0.000641865	0.00839673	0.37	303.073	42655	-1.5~1.5
rel.all	756.4914|5.77	0.609142	0.000652259	0.00847937	5.77	756.491	21461	-1.5~1.5
rel.all	844.5229|3.8	-1.63343	0.000679241	0.00864733	3.8	844.523	12649	<-1.5
rel.all	616.4649|2.25	0.817665	0.00068237	0.00864733	2.25	616.465	111840	-1.5~1.5
rel.all	911.524|6.14	-1.38608	0.000682882	0.00864733	6.14	911.524	18270	-1.5~1.5
rel.all	356.118|0.48	1.4354	0.00068593	0.00864733	0.48	356.118	6681	-1.5~1.5
rel.all	436.0961|9.02	-1.75305	0.000685966	0.00864733	9.02	436.096	8118	<-1.5
rel.all	969.5864|5.78	0.74246	0.000700997	0.00878357	5.78	969.586	54037	-1.5~1.5
rel.all	228.209|1.35	0.723968	0.000737883	0.00915436	1.35	228.209	1023461	-1.5~1.5
rel.all	312.1755|9.01	-1.62535	0.000743316	0.00915436	9.01	312.175	8134	<-1.5
rel.all	749.5352|5.67	-0.802413	0.000743791	0.00915436	5.67	749.535	3042427	-1.5~1.5
rel.all	1062.5549|4.81	1.1232	0.000779311	0.0095351	4.81	1062.55	7336	-1.5~1.5
rel.all	601.2971|5.58	0.819095	0.000788939	0.00959645	5.58	601.297	5979	-1.5~1.5
rel.all	751.5346|4.96	-1.54679	0.0007968	0.00963573	4.96	751.535	30820	<-1.5
rel.all	147.9157|4.9	-0.848314	0.000804568	0.00967342	4.9	147.916	36600	-1.5~1.5
rel.all	602.4489|2.25	0.610599	0.000812175	0.00969612	2.25	602.449	11817	-1.5~1.5
rel.all	486.2895|0.86	0.985473	0.00081578	0.00969612	0.86	486.289	913701	-1.5~1.5
rel.all	535.4954|5.29	-0.957483	0.000823719	0.00973487	5.29	535.495	68172	-1.5~1.5
rel.all	422.0802|9.02	-1.77176	0.000842173	0.00989672	9.02	422.08	8209	<-1.5
rel.all	875.5383|4.85	-3.70917	0.00085016	0.00990779	4.85	875.538	56499	<-1.5
rel.all	248.0514|0.42	-1.15043	0.000852642	0.00990779	0.42	248.051	8642	-1.5~1.5
rel.all	372.073|0.58	0.762044	0.000858873	0.00992475	0.58	372.073	8463	-1.5~1.5
rel.all	368.365|5.38	0.546971	0.000865326	0.00994408	5.38	368.365	197466	-1.5~1.5
rel.all	1472.9666|9.34	-1.3201	0.00087338	0.00998149	9.34	1472.97	50361	-1.5~1.5
rel.all	983.6015|5.78	0.520441	0.000883291	0.0100396	5.78	983.601	27750	-1.5~1.5
rel.all	675.5177|6.16	-1.1135	0.000898836	0.0101608	6.16	675.518	17844	-1.5~1.5
rel.all	326.1911|9.01	-1.58669	0.000909126	0.0102215	9.01	326.191	8127	<-1.5
rel.all	352.2594|3.14	0.562891	0.000920038	0.0102886	3.14	352.259	330637	-1.5~1.5
rel.all	555.2942|1.1	-1.65187	0.000938564	0.0104186	1.1	555.294	14107	<-1.5
rel.all	844.5205|3.7	-1.46274	0.000941677	0.0104186	3.7	844.52	11580	-1.5~1.5
rel.all	857.557|6.14	-1.33908	0.00095057	0.0104332	6.14	857.557	243494	-1.5~1.5
rel.all	936.5413|3.15	0.663433	0.000953034	0.0104332	3.15	936.541	15016	-1.5~1.5
rel.all	833.5202|4.76	-0.948107	0.00096892	0.0105475	4.76	833.52	51085	-1.5~1.5
rel.all	759.6043|7.64	-1.03383	0.000973614	0.0105475	7.64	759.604	12168	-1.5~1.5
rel.all	368.238|0.93	1.0838	0.000979372	0.0105549	0.93	368.238	10640	-1.5~1.5
rel.all	195.9969|0.33	-0.791103	0.00099969	0.0107183	0.33	195.997	31846	-1.5~1.5
rel.all	846.4643|5.8	1.3249	0.00100751	0.0107468	5.8	846.464	7722	-1.5~1.5
rel.all	553.2788|0.95	-1.5993	0.00104257	0.011064	0.95	553.279	16416	<-1.5
rel.all	340.2068|0.9	1.08376	0.00107252	0.011324	0.9	340.207	1975192	-1.5~1.5
rel.all	857.6081|6.06	-0.911034	0.00110324	0.0115896	6.06	857.608	31051	-1.5~1.5
rel.all	1450.9847|9.34	-1.25596	0.00116407	0.0121671	9.34	1450.98	77090	-1.5~1.5
rel.all	978.7806|3.14	0.548855	0.00117616	0.0122321	3.14	978.781	69153	-1.5~1.5
rel.all	824.4819|5.78	0.921454	0.00123729	0.0128038	5.78	824.482	7847	-1.5~1.5
rel.all	374.0505|0.44	1.29507	0.00125854	0.0129592	0.44	374.05	6939	-1.5~1.5
rel.all	583.3835|1.89	1.16687	0.00128188	0.0131345	1.89	583.384	8881	-1.5~1.5
rel.all	781.6389|6.7	-1.12604	0.00131091	0.0133661	6.7	781.639	12849	-1.5~1.5
rel.all	836.5338|3.14	0.417305	0.00132712	0.0134654	3.14	836.534	121907	-1.5~1.5
rel.all	1200.5496|4.53	0.495718	0.00134487	0.0135515	4.53	1200.55	15290	-1.5~1.5
rel.all	916.6028|5.35	0.590005	0.00135265	0.0135515	5.35	916.603	118105	-1.5~1.5
rel.all	298.16|0.49	0.928319	0.00135861	0.0135515	0.49	298.16	1606079	-1.5~1.5
rel.all	689.5906|7.08	-1.08288	0.00136877	0.0135515	7.08	689.591	7685	-1.5~1.5
rel.all	872.542|4.29	-0.667139	0.00137343	0.0135515	4.29	872.542	160753	-1.5~1.5
rel.all	1554.9667|9.34	-1.16648	0.0013747	0.0135515	9.34	1554.97	27488	-1.5~1.5
rel.all	420.2462|2.25	0.568574	0.00141395	0.0137271	2.25	420.246	109686	-1.5~1.5
rel.all	703.544|6.27	-0.799148	0.00141431	0.0137271	6.27	703.544	35432	-1.5~1.5
rel.all	1666.0881|4.65	-1.98721	0.00141609	0.0137271	4.65	1666.09	9709	<-1.5
rel.all	342.2075|0.9	1.01179	0.00142031	0.0137271	0.9	342.207	101587	-1.5~1.5
rel.all	778.5539|4.85	-3.05866	0.0014269	0.0137271	4.85	778.554	51269	<-1.5
rel.all	434.2602|3.72	-1.93493	0.00143272	0.0137271	3.72	434.26	20020	<-1.5
rel.all	1574.1192|5.11	-1.24763	0.00144677	0.0137271	5.11	1574.12	8953	-1.5~1.5
rel.all	897.6436|6.64	-0.688486	0.00144953	0.0137271	6.64	897.644	16896	-1.5~1.5
rel.all	380.2595|3.14	0.381203	0.00145191	0.0137271	3.14	380.26	141835	-1.5~1.5
rel.all	1200.5488|4.61	0.704668	0.00145936	0.0137352	4.61	1200.55	14440	-1.5~1.5
rel.all	799.5507|5.63	-2.01928	0.00148387	0.0138603	5.63	799.551	16968	<-1.5
rel.all	953.5568|5.26	0.87766	0.00148598	0.0138603	5.26	953.557	14859	-1.5~1.5
rel.all	841.6559|6.7	-1.08318	0.00149288	0.0138625	6.7	841.656	20832	-1.5~1.5
rel.all	862.5002|5.44	0.574009	0.00150963	0.0139557	5.44	862.5	10866	-1.5~1.5
rel.all	224.0326|2.86	1.77621	0.00151936	0.0139835	2.86	224.033	8488	>1.5
rel.all	1513.1137|5.67	-1.11419	0.00153471	0.0140625	5.67	1513.11	8274	-1.5~1.5
rel.all	465.2042|0.56	2.15528	0.00154545	0.0140988	0.56	465.204	11234	>1.5
rel.all	150.016|0.38	1.01485	0.0016168	0.0146854	0.38	150.016	17736	-1.5~1.5
rel.all	725.5348|5.8	-0.481052	0.00165862	0.0149891	5.8	725.535	144166	-1.5~1.5
rel.all	298.2869|3.44	0.54014	0.00166724	0.0149891	3.44	298.287	31803	-1.5~1.5
rel.all	478.3322|3.15	0.959366	0.00167877	0.0149891	3.15	478.332	10401	-1.5~1.5
rel.all	1003.5686|4.7	-1.87729	0.00168697	0.0149891	4.7	1003.57	9266	<-1.5
rel.all	737.5369|5.04	1.20469	0.00170234	0.0149891	5.04	737.537	10870	-1.5~1.5
rel.all	742.4759|5.77	0.713735	0.00170259	0.0149891	5.77	742.476	7054	-1.5~1.5
rel.all	1636.9678|9.34	-1.06512	0.00170668	0.0149891	9.34	1636.97	13394	-1.5~1.5
rel.all	859.5678|6.38	-0.900012	0.00170789	0.0149891	6.38	859.568	197376	-1.5~1.5
rel.all	868.4472|5.04	0.865778	0.00173075	0.0151259	5.04	868.447	13318	-1.5~1.5
rel.all	477.2781|0.89	1.03536	0.0017543	0.0152675	0.89	477.278	18365	-1.5~1.5
rel.all	703.5514|6.93	-1.267	0.00176818	0.0153243	6.93	703.551	19593	-1.5~1.5
rel.all	688.5013|3.14	0.757299	0.00186027	0.0160555	3.14	688.501	6680	-1.5~1.5
rel.all	1551.0948|6.36	-1.30694	0.00186815	0.0160568	6.36	1551.09	19061	-1.5~1.5
rel.all	315.1771|0.55	0.887506	0.00188659	0.0161486	0.55	315.177	59666	-1.5~1.5
rel.all	402.1376|2.25	0.646916	0.00189805	0.0161801	2.25	402.138	7248	-1.5~1.5
rel.all	643.5784|7.09	-1.02263	0.00190693	0.0161895	7.09	643.578	7206	-1.5~1.5
rel.all	540.1913|0.39	2.36879	0.00194986	0.0164104	0.39	540.191	10650	>1.5
rel.all	882.5502|6.14	-1.584	0.00195554	0.0164104	6.14	882.55	14460	<-1.5
rel.all	369.2497|3.14	0.38846	0.00195662	0.0164104	3.14	369.25	126074	-1.5~1.5
rel.all	382.3804|5.82	0.519109	0.00196689	0.0164303	5.82	382.38	48882	-1.5~1.5
rel.all	924.0139|0.3	-1.17837	0.00199158	0.0165264	0.3	924.014	8062	-1.5~1.5
rel.all	1205.2718|3.14	0.523886	0.00199429	0.0165264	3.14	1205.27	18913	-1.5~1.5
rel.all	1539.1257|5.73	-0.781091	0.00201829	0.0166589	5.73	1539.13	12628	-1.5~1.5
rel.all	1622.955|9.35	-0.967631	0.00203984	0.0167703	9.35	1622.95	7634	-1.5~1.5
rel.all	970.6113|5.35	0.517445	0.00205807	0.0168535	5.35	970.611	41795	-1.5~1.5
rel.all	1186.5345|4.53	0.496745	0.00209541	0.017092	4.53	1186.53	11150	-1.5~1.5
rel.all	122.0354|0.34	-1.52289	0.00211909	0.0172103	0.34	122.035	24141	<-1.5
rel.all	172.1465|0.52	-0.52884	0.00212646	0.0172103	0.52	172.147	27383	-1.5~1.5
rel.all	905.6074|7.46	1.30708	0.00214155	0.0172652	7.46	905.607	5051	-1.5~1.5
rel.all	1527.1295|5.67	-1.23284	0.00228674	0.0183645	5.67	1527.13	20024	-1.5~1.5
rel.all	542.17|0.41	2.42052	0.00230282	0.0184225	0.41	542.17	12625	>1.5
rel.all	765.5301|5.32	-1.0713	0.0023257	0.0184778	5.32	765.53	3163574	-1.5~1.5
rel.all	843.5399|5.74	-1.40498	0.00232749	0.0184778	5.74	843.54	19640	-1.5~1.5
rel.all	609.5321|6.07	-1.12919	0.00235693	0.0185357	6.07	609.532	33450	-1.5~1.5
rel.all	846.4643|5.06	1.04387	0.00235995	0.0185357	5.06	846.464	10088	-1.5~1.5
rel.all	1553.1492|5.73	-0.84856	0.002367	0.0185357	5.73	1553.15	36192	-1.5~1.5
rel.all	300.1604|0.49	0.932998	0.00237305	0.0185357	0.49	300.16	73302	-1.5~1.5
rel.all	1479.0133|9.74	-1.01662	0.00239415	0.0185357	9.74	1479.01	14537	-1.5~1.5
rel.all	322.2179|1.01	1.00506	0.0023967	0.0185357	1.01	322.218	39483	-1.5~1.5
rel.all	1285.0294|3.14	0.561158	0.00239716	0.0185357	3.14	1285.03	12979	-1.5~1.5
rel.all	994.5735|4.81	0.624882	0.00242424	0.0186756	4.81	994.573	21497	-1.5~1.5
rel.all	1523.0842|5.3	-1.31494	0.00247023	0.0189597	5.3	1523.08	23732	-1.5~1.5
rel.all	623.5448|6.06	-1.15005	0.00252589	0.0193157	6.06	623.545	40113	-1.5~1.5
rel.all	474.289|1.19	0.518253	0.00255003	0.0194288	1.19	474.289	53242	-1.5~1.5
rel.all	1500.9993|9.74	-1.02606	0.00262977	0.0199632	9.74	1501	9004	-1.5~1.5
rel.all	745.569|5.07	-0.702738	0.00264442	0.0200015	5.07	745.569	104015	-1.5~1.5
rel.all	292.1666|0.4	0.892379	0.00267539	0.0201141	0.4	292.167	7479	-1.5~1.5
rel.all	661.3539|5.58	0.908233	0.00267866	0.0201141	5.58	661.354	19899	-1.5~1.5
rel.all	1573.078|6.14	-2.72043	0.0026953	0.0201663	6.14	1573.08	18392	<-1.5
rel.all	380.2887|3.78	0.502375	0.00272797	0.0203376	3.78	380.289	11501	-1.5~1.5
rel.all	1545.0712|5.07	-1.5802	0.00278003	0.0206468	5.07	1545.07	12257	<-1.5
rel.all	1044.5393|4.57	-1.09422	0.0027893	0.0206468	4.57	1044.54	8502	-1.5~1.5
rel.all	925.5397|6.14	-1.05309	0.00281317	0.0207496	6.14	925.54	58003	-1.5~1.5
rel.all	310.1807|0.55	0.512981	0.00289879	0.0213056	0.55	310.181	401377	-1.5~1.5
rel.all	398.2333|0.72	1.21343	0.00298556	0.0216967	0.72	398.233	18016	-1.5~1.5
rel.all	1305.0539|5.93	-1.16522	0.00298794	0.0216967	5.93	1305.05	19208	-1.5~1.5
rel.all	957.5769|6.47	-1.62057	0.00299743	0.0216967	6.47	957.577	16427	<-1.5
rel.all	424.4272|7.2	0.361259	0.00299857	0.0216967	7.2	424.427	33388	-1.5~1.5
rel.all	266.261|3.14	0.731955	0.00301002	0.0216967	3.14	266.261	6432	-1.5~1.5
rel.all	827.6517|6.7	-0.922901	0.00301459	0.0216967	6.7	827.652	12690	-1.5~1.5
rel.all	855.5384|5.49	-1.21361	0.00303667	0.0217284	5.49	855.538	59181	-1.5~1.5
rel.all	436.21|0.36	0.89645	0.00303989	0.0217284	0.36	436.21	9310	-1.5~1.5
rel.all	1521.0612|5.64	-0.742036	0.0031797	0.0225941	5.64	1521.06	10816	-1.5~1.5
rel.all	284.2719|10.4	-2.82095	0.00318273	0.0225941	10.4	284.272	128046	<-1.5
rel.all	282.2557|10.4	-1.73271	0.00321492	0.022745	10.4	282.256	9758	<-1.5
rel.all	453.2866|1.14	2.20274	0.00323586	0.0228155	1.14	453.287	18565	>1.5
rel.all	224.0339|5.51	1.33638	0.00328804	0.0231052	5.51	224.034	9580	-1.5~1.5
rel.all	795.4294|0.29	1.52781	0.00331143	0.0231911	0.29	795.429	7301	>1.5
rel.all	314.1975|2.26	0.408959	0.00332996	0.0232427	2.26	314.197	12158	-1.5~1.5
rel.all	442.2607|0.75	1.12214	0.00334643	0.0232795	0.75	442.261	11885	-1.5~1.5
rel.all	494.3454|3.13	0.409187	0.00339723	0.0235015	3.13	494.345	28555	-1.5~1.5
rel.all	1345.8661|5.4	-1.07771	0.00340094	0.0235015	5.4	1345.87	9948	-1.5~1.5
rel.all	835.5652|6.45	-1.97977	0.00354589	0.0244208	6.45	835.565	24959	<-1.5
rel.all	808.5941|5.85	-0.99193	0.00355746	0.0244208	5.85	808.594	9613	-1.5~1.5
rel.all	827.6494|6.7	-0.882411	0.00362461	0.0248	6.7	827.649	12751	-1.5~1.5
rel.all	1603.1496|5.94	-0.68006	0.00364886	0.024884	5.94	1603.15	9995	-1.5~1.5
rel.all	256.2402|2.25	0.508569	0.00366789	0.0249321	2.25	256.24	9185753	-1.5~1.5
rel.all	1531.0783|5.39	-2.08251	0.00368774	0.0249854	5.39	1531.08	28781	<-1.5
rel.all	344.2269|3.14	0.401401	0.00372828	0.0250769	3.14	344.227	7374	-1.5~1.5
rel.all	1011.5988|4.71	1.13636	0.00373055	0.0250769	4.71	1011.6	7301	-1.5~1.5
rel.all	354.2242|2.25	0.396278	0.00373742	0.0250769	2.25	354.224	22560	-1.5~1.5
rel.all	656.4277|3.66	0.350453	0.00380619	0.0254403	3.66	656.428	14035	-1.5~1.5
rel.all	340.9111|2.25	1.34516	0.00381604	0.0254403	2.25	340.911	11629	-1.5~1.5
rel.all	1025.6175|4.71	1.06861	0.0039089	0.0259761	4.71	1025.62	6171	-1.5~1.5
rel.all	530.2804|3.14	0.365998	0.00405426	0.0266159	3.14	530.28	94395	-1.5~1.5
rel.all	715.5148|5.31	-1.12011	0.00405725	0.0266159	5.31	715.515	304468	-1.5~1.5
rel.all	393.3099|2.25	0.425348	0.00407622	0.0266159	2.25	393.31	40855	-1.5~1.5
rel.all	1347.885|5.66	-0.662403	0.00407875	0.0266159	5.66	1347.88	25236	-1.5~1.5
rel.all	256.2405|10.4	-2.50952	0.00408076	0.0266159	10.4	256.24	85569	<-1.5
rel.all	1060.7837|3.14	0.388499	0.00408799	0.0266159	3.14	1060.78	48618	-1.5~1.5
rel.all	423.333|0.8	1.57465	0.00409475	0.0266159	0.8	423.333	9436	>1.5
rel.all	620.2958|0.52	-1.07282	0.00411707	0.0266776	0.52	620.296	29448	-1.5~1.5
rel.all	818.5078|3.59	-2.11361	0.00417264	0.0269537	3.59	818.508	40007	<-1.5
rel.all	1186.5346|4.54	0.630828	0.00428074	0.0275664	4.54	1186.53	10753	-1.5~1.5
rel.all	724.5409|7.09	0.48757	0.00433194	0.02781	7.09	724.541	30016	-1.5~1.5
rel.all	914.5873|5	-1.14536	0.0043999	0.0281577	5	914.587	923610	-1.5~1.5
rel.all	563.526|6.07	-1.06962	0.00441317	0.0281577	6.07	563.526	26857	-1.5~1.5
rel.all	298.0551|0.44	0.768183	0.0044528	0.0283107	0.44	298.055	9577	-1.5~1.5
rel.all	513.2526|3.13	0.861626	0.00447028	0.0283107	3.13	513.253	5262	-1.5~1.5
rel.all	294.1865|0.72	0.996858	0.004478	0.0283107	0.72	294.187	122629	-1.5~1.5
rel.all	812.4915|3.14	0.5646	0.00450403	0.028389	3.14	812.491	5673	-1.5~1.5
rel.all	370.1335|0.55	1.39291	0.00453847	0.0285197	0.55	370.134	12096	-1.5~1.5
rel.all	1463.071|5.06	-1.46284	0.00463692	0.0289159	5.06	1463.07	17481	-1.5~1.5
rel.all	382.2425|1.03	0.574601	0.00466779	0.0289159	1.03	382.243	41633	-1.5~1.5
rel.all	939.5616|6.14	-1.0198	0.00468794	0.0289159	6.14	939.562	48688	-1.5~1.5
rel.all	1132.5622|4.55	0.450179	0.00468966	0.0289159	4.55	1132.56	25779	-1.5~1.5
rel.all	623.359|0.86	0.744239	0.00469257	0.0289159	0.86	623.359	35703	-1.5~1.5
rel.all	888.5716|4.8	-1.11387	0.00469298	0.0289159	4.8	888.572	3537011	-1.5~1.5
rel.all	1132.5609|4.55	0.45539	0.00469884	0.0289159	4.55	1132.56	25697	-1.5~1.5
rel.all	771.574|6.69	0.466535	0.00471637	0.0289235	6.69	771.574	22939	-1.5~1.5
rel.all	432.2221|0.5	3.76598	0.00473471	0.0289235	0.5	432.222	55271	>1.5
rel.all	763.6167|8.96	-1.67636	0.00474179	0.0289235	8.96	763.617	18473	<-1.5
rel.all	702.3952|0.9	1.47771	0.00479228	0.029146	0.9	702.395	6986	-1.5~1.5
rel.all	661.3523|4.52	0.35879	0.00484619	0.0293144	4.52	661.352	10704	-1.5~1.5
rel.all	815.5439|6.14	-0.773174	0.004849	0.0293144	6.14	815.544	8009	-1.5~1.5
rel.all	1176.7822|6.05	0.566489	0.00487273	0.0293144	6.05	1176.78	294642	-1.5~1.5
rel.all	224.0333|6.15	1.21285	0.00487633	0.0293144	6.15	224.033	7825	-1.5~1.5
rel.all	314.0857|0.93	0.702265	0.00494508	0.029642	0.93	314.086	7887	-1.5~1.5
rel.all	421.3413|3.14	0.371161	0.00506148	0.0302009	3.14	421.341	53008	-1.5~1.5
rel.all	852.5073|3.14	0.430225	0.00508087	0.0302009	3.14	852.507	9754	-1.5~1.5
rel.all	354.3491|4.94	0.51333	0.00508189	0.0302009	4.94	354.349	38779	-1.5~1.5
rel.all	967.5673|5.26	0.605603	0.0051337	0.0304219	5.26	967.567	32019	-1.5~1.5
rel.all	1054.8902|11.57	0.467301	0.00515438	0.030427	11.57	1054.89	6872	-1.5~1.5
rel.all	460.2671|0.51	-1.47035	0.00516381	0.030427	0.51	460.267	15161	-1.5~1.5
rel.all	842.507|3.55	-1.71836	0.00525805	0.0308947	3.55	842.507	23815	<-1.5
rel.all	979.5661|5.45	0.472529	0.00528968	0.0309931	5.45	979.566	14806	-1.5~1.5
rel.all	1626.145|5.16	-1.18343	0.00535106	0.0312371	5.16	1626.14	18217	-1.5~1.5
rel.all	757.5215|3.14	0.531104	0.00536136	0.0312371	3.14	757.521	7047	-1.5~1.5
rel.all	807.6018|6.48	-0.660505	0.0053857	0.0312912	6.48	807.602	39898	-1.5~1.5
rel.all	340.3338|4.54	0.514116	0.00541529	0.0313755	4.54	340.334	83095	-1.5~1.5
rel.all	647.6209|8.21	-1.04917	0.00549689	0.0317598	8.21	647.621	176465	-1.5~1.5
rel.all	1474.9824|9.66	-1.05439	0.00553114	0.0318002	9.66	1474.98	25034	-1.5~1.5
rel.all	884.4871|4.71	-1.22008	0.00554922	0.0318002	4.71	884.487	7107	-1.5~1.5
rel.all	392.2148|2.25	0.521699	0.00554974	0.0318002	2.25	392.215	12441	-1.5~1.5
rel.all	809.619|8.96	-1.35492	0.00556611	0.0318064	8.96	809.619	45685	-1.5~1.5
rel.all	710.6207|8.21	-0.955373	0.00566165	0.0322636	8.21	710.621	270728	-1.5~1.5
rel.all	210.0745|2.25	0.854718	0.00569492	0.0323167	2.25	210.075	5800	-1.5~1.5
rel.all	1104.5331|4.55	0.450195	0.00570918	0.0323167	4.55	1104.53	16717	-1.5~1.5
rel.all	899.5814|5.88	0.744278	0.00571757	0.0323167	5.88	899.581	10361	-1.5~1.5
rel.all	298.2508|0.93	0.51186	0.00576644	0.0324539	0.93	298.251	45492	-1.5~1.5
rel.all	707.6407|8.22	-1.04615	0.0057909	0.0324539	8.22	707.641	303003	-1.5~1.5
rel.all	821.6112|6.49	-0.647365	0.00580182	0.0324539	6.49	821.611	88435	-1.5~1.5
rel.all	1118.548|4.54	0.397498	0.00580425	0.0324539	4.54	1118.55	46414	-1.5~1.5
rel.all	397.2796|3.78	0.758261	0.00583825	0.0325565	3.78	397.28	6045	-1.5~1.5
rel.all	761.6131|8.21	-1.09279	0.0058729	0.0326621	8.21	761.613	24096	-1.5~1.5
rel.all	581.5014|5.29	-0.761556	0.00589876	0.0327185	5.29	581.501	78108	-1.5~1.5
rel.all	1453.0004|9.66	-0.995756	0.00593407	0.0328268	9.66	1453	31596	-1.5~1.5
rel.all	976.51|5.39	-1.06752	0.00598015	0.0329939	5.39	976.51	5278	-1.5~1.5
rel.all	1526.9316|8.91	-1.09797	0.00623233	0.0342686	8.91	1526.93	6721	-1.5~1.5
rel.all	803.5981|6.19	-1.27095	0.00624414	0.0342686	6.19	803.598	42973	-1.5~1.5
rel.all	481.3163|1.9	0.96489	0.00635139	0.0347655	1.9	481.316	15184	-1.5~1.5
rel.all	881.6175|5.9	-1.23667	0.00637608	0.034809	5.9	881.617	43453	-1.5~1.5
rel.all	338.2112|0.9	0.694521	0.00640166	0.0348455	0.9	338.211	62503	-1.5~1.5
rel.all	1547.0871|5.23	-1.09925	0.00641627	0.0348455	5.23	1547.09	25435	-1.5~1.5
rel.all	490.2843|1.41	0.747315	0.00658967	0.0355758	1.41	490.284	121106	-1.5~1.5
rel.all	490.2843|1.41	0.747315	0.00658967	0.0355758	1.41	490.284	123109	-1.5~1.5
rel.all	1556.9829|9.66	-0.90993	0.00659041	0.0355758	9.66	1556.98	9654	-1.5~1.5
rel.all	410.4115|6.73	0.388601	0.00660205	0.0355758	6.73	410.411	9178	-1.5~1.5
rel.all	941.5801|6.38	-0.681064	0.00662826	0.0356248	6.38	941.58	41203	-1.5~1.5
rel.all	748.5264|4.66	-1.12105	0.00697057	0.037368	4.66	748.526	462962	-1.5~1.5
rel.all	786.5174|6.27	-0.742945	0.00705032	0.0376984	6.27	786.517	12306	-1.5~1.5
rel.all	1073.5671|5.06	0.543257	0.00707245	0.0377197	5.06	1073.57	10467	-1.5~1.5
rel.all	580.4|3.15	0.325962	0.00711215	0.0378344	3.15	580.4	6740	-1.5~1.5
rel.all	194.0943|0.45	0.97434	0.00714651	0.0379203	0.45	194.094	24347	-1.5~1.5
rel.all	586.3355|5.3	0.307575	0.00720404	0.0381283	5.3	586.336	16385	-1.5~1.5
rel.all	941.5717|6.38	-0.670584	0.00724197	0.0381966	6.38	941.572	42191	-1.5~1.5
rel.all	1059.5551|5.05	0.580179	0.00725369	0.0381966	5.05	1059.56	11098	-1.5~1.5
rel.all	326.1913|0.59	0.39673	0.00732138	0.0384557	0.59	326.191	5821646	-1.5~1.5
rel.all	256.2399|12.04	0.528425	0.00736038	0.0385632	12.04	256.24	1004006	-1.5~1.5
rel.all	984.5283|4.57	-0.526986	0.00738978	0.03862	4.57	984.528	13274	-1.5~1.5
rel.all	406.2303|2.25	0.35258	0.0074515	0.0388449	2.25	406.23	41171	-1.5~1.5
rel.all	730.6251|7.64	-0.850384	0.00748376	0.0389155	7.64	730.625	7336	-1.5~1.5
rel.all	716.5974|10.94	0.416385	0.00758084	0.0393221	10.94	716.597	16106	-1.5~1.5
rel.all	693.6266|8.21	-1.06418	0.00761684	0.0394105	8.21	693.627	214075	-1.5~1.5
rel.all	693.6266|8.21	-1.06418	0.00761684	0.0394105	8.21	693.627	214092	-1.5~1.5
rel.all	944.5439|4.65	1.05556	0.00765368	0.0395029	4.65	944.544	36180	-1.5~1.5
rel.all	638.5968|7.86	0.404868	0.0076981	0.0395441	7.86	638.597	17477	-1.5~1.5
rel.all	927.5573|6.38	-0.721616	0.00770979	0.0395441	6.38	927.557	48250	-1.5~1.5
rel.all	860.4804|5.05	0.522632	0.00772538	0.0395441	5.05	860.48	16519	-1.5~1.5
rel.all	823.6086|7.46	1.2286	0.00773772	0.0395441	7.46	823.609	11704	-1.5~1.5
rel.all	326.3181|4.14	0.616954	0.0077976	0.0396109	4.14	326.318	6775	-1.5~1.5
rel.all	458.1897|0.36	1.07341	0.00780358	0.0396109	0.36	458.19	7744	-1.5~1.5
rel.all	917.5343|5.01	1.30835	0.00781516	0.0396109	5.01	917.534	10462	-1.5~1.5
rel.all	354.2097|0.58	0.414312	0.00782697	0.0396109	0.58	354.21	178386	-1.5~1.5
rel.all	996.5851|5	-0.829924	0.00794055	0.0400882	5	996.585	47536	-1.5~1.5
rel.all	719.5453|5.66	-0.666584	0.00802498	0.0404164	5.66	719.545	44837	-1.5~1.5
rel.all	727.5512|6.44	-0.499489	0.00807465	0.0405683	6.44	727.551	249034	-1.5~1.5
rel.all	1118.5478|4.54	0.459976	0.00810105	0.0406028	4.54	1118.55	45619	-1.5~1.5
rel.all	887.4913|4.2	-1.85632	0.00820308	0.0410154	4.2	887.491	13650	<-1.5
rel.all	384.3589|3.49	0.802762	0.00844575	0.0421275	3.49	384.359	5598	-1.5~1.5
rel.all	396.2484|0.51	1.82046	0.00850101	0.0423017	0.51	396.248	40293	>1.5
rel.all	847.5704|6.9	-1.39919	0.00855541	0.0424708	6.9	847.57	25354	-1.5~1.5
rel.all	774.5409|4.79	-2.21962	0.00862537	0.0426184	4.79	774.541	95816	<-1.5
rel.all	413.2267|0.51	1.91244	0.00862612	0.0426184	0.51	413.227	21820	>1.5
rel.all	655.586|7.86	0.470681	0.00865055	0.0426378	7.86	655.586	28434	-1.5~1.5
rel.all	822.5354|4.03	-1.39785	0.00872526	0.0429044	4.03	822.535	22039	-1.5~1.5
rel.all	459.2465|0.48	2.19496	0.00890408	0.0436156	0.48	459.247	8440	>1.5
rel.all	915.5247|4.75	-0.716433	0.00891184	0.0436156	4.75	915.525	24855	-1.5~1.5
rel.all	1649.1506|5.17	-1.61881	0.0090396	0.0441202	5.17	1649.15	30812	<-1.5
rel.all	926.5121|4.02	-0.70749	0.00905738	0.0441202	4.02	926.512	25713	-1.5~1.5
rel.all	411.2278|0.51	1.94349	0.0091527	0.0444804	0.51	411.228	67491	>1.5
rel.all	862.6848|10.4	-1.38004	0.00927071	0.0449489	10.4	862.685	7585	-1.5~1.5
rel.all	342.2284|3.14	0.377537	0.009305	0.0450102	3.14	342.228	22775	-1.5~1.5
rel.all	975.5356|6.06	1.04235	0.00934801	0.0451134	6.06	975.536	9222	-1.5~1.5
rel.all	1573.108|5.29	-0.942364	0.0094774	0.0456319	5.29	1573.11	17476	-1.5~1.5
rel.all	662.5325|2.25	0.432057	0.00951916	0.0457271	2.25	662.533	16061	-1.5~1.5
rel.all	732.6396|8.21	-0.870104	0.00954155	0.0457291	8.21	732.64	14964	-1.5~1.5
rel.all	739.5143|5.22	-1.3901	0.0096357	0.0460334	5.22	739.514	3707794	-1.5~1.5
rel.all	754.475|5.26	0.651981	0.00967551	0.0460334	5.26	754.475	12355	-1.5~1.5
rel.all	943.6176|4.71	0.936302	0.00967932	0.0460334	4.71	943.618	18497	-1.5~1.5
rel.all	839.5652|4.69	-1.67214	0.00969358	0.0460334	4.69	839.565	177367	<-1.5
rel.all	735.5371|5.04	0.641981	0.00977688	0.0463232	5.04	735.537	27781	-1.5~1.5
rel.all	806.9932|0.22	0.818991	0.00980609	0.0463561	0.22	806.993	29351	-1.5~1.5
rel.all	712.6329|8.91	-1.11564	0.00989725	0.0466809	8.91	712.633	184474	-1.5~1.5
rel.all	807.6035|8.21	-0.90747	0.00993941	0.0467737	8.21	807.604	51351	-1.5~1.5
rel.all	782.5067|6	1.06437	0.0099719	0.0468206	6	782.507	7585	-1.5~1.5
rel.all	1549.0986|5.34	-1.2872	0.0100807	0.0472251	5.34	1549.1	16177	-1.5~1.5
rel.all	929.5933|4.71	0.861444	0.010146	0.0474242	4.71	929.593	11709	-1.5~1.5
rel.all	259.2588|2.24	0.377712	0.0101695	0.0474272	2.24	259.259	108960	-1.5~1.5
rel.all	695.6437|8.91	-1.18985	0.0102136	0.0475264	8.91	695.644	147916	-1.5~1.5
rel.all	889.5026|4.44	-1.1726	0.0105547	0.0490037	4.44	889.503	7129	-1.5~1.5
rel.all	1535.0326|5.37	-1.67695	0.0106725	0.0494407	5.37	1535.03	19398	<-1.5
rel.all	1142.7858|3.14	0.343456	0.0108125	0.049871	3.14	1142.79	27811	-1.5~1.5
rel.all	1509.089|5.6	-1.0512	0.0108134	0.049871	5.6	1509.09	51464	-1.5~1.5
rel.all	1497.0703|5.23	-1.198	0.010853	0.0499428	5.23	1497.07	25907	-1.5~1.5
rel.all	338.2085|0.9	0.855141	0.0109075	0.0500829	0.9	338.209	58867	-1.5~1.5
rel.all	907.5569|6.06	0.62563	0.0109525	0.0501788	6.06	907.557	14816	-1.5~1.5
rel.all	849.6467|7.28	0.34277	0.0110239	0.0503949	7.28	849.647	11530	-1.5~1.5
rel.all	961.5584|7.02	-0.581146	0.011112	0.0506863	7.02	961.558	19301	-1.5~1.5
rel.all	661.3521|4.52	0.318508	0.011211	0.0509515	4.52	661.352	10649	-1.5~1.5
rel.all	547.264|4.65	0.813998	0.0112191	0.0509515	4.65	547.264	6971	-1.5~1.5
rel.all	737.5038|4.77	-2.54363	0.0113159	0.0511596	4.77	737.504	91024	<-1.5
rel.all	229.0937|0.36	0.758466	0.011318	0.0511596	0.36	229.094	8934	-1.5~1.5
rel.all	450.1596|0.29	1.05488	0.0113426	0.0511596	0.29	450.16	6364	-1.5~1.5
rel.all	673.4105|0.5	0.896276	0.0113653	0.0511596	0.5	673.41	41753	-1.5~1.5
rel.all	551.5261|6.31	-0.950133	0.0113879	0.0511596	6.31	551.526	14322	-1.5~1.5
rel.all	611.5477|6.69	-1.05585	0.0114412	0.051212	6.69	611.548	76283	-1.5~1.5
rel.all	1513.0565|5.38	-1.72704	0.0114531	0.051212	5.38	1513.06	15836	<-1.5
rel.all	1623.1413|5.1	-2.12361	0.0114735	0.051212	5.1	1623.14	143460	<-1.5
rel.all	611.5445|6.3	-0.925114	0.0115242	0.0513285	6.3	611.544	21155	-1.5~1.5
rel.all	992.7853|5.52	1.11402	0.0116929	0.0519683	5.52	992.785	11167	-1.5~1.5
rel.all	982.5664|4.99	-0.619872	0.011764	0.0521731	4.99	982.566	14242	-1.5~1.5
rel.all	428.2432|3.13	-0.934759	0.0117998	0.0522203	3.13	428.243	8212	-1.5~1.5
rel.all	1635.1349|5.17	-1.2275	0.0122069	0.0539075	5.17	1635.13	10347	-1.5~1.5
rel.all	753.5347|5.59	-1.20587	0.0123816	0.0544626	5.59	753.535	155994	-1.5~1.5
rel.all	805.4877|4.21	-1.90152	0.012385	0.0544626	4.21	805.488	15233	<-1.5
rel.all	1609.1233|5.1	-1.88199	0.0124644	0.054696	5.1	1609.12	53651	<-1.5
rel.all	1609.1335|5.66	-0.849606	0.0126358	0.0552388	5.66	1609.13	6605	-1.5~1.5
rel.all	870.4632|4.95	-0.742361	0.0126471	0.0552388	4.95	870.463	8348	-1.5~1.5
rel.all	855.5948|5.5	-0.938818	0.0126677	0.0552388	5.5	855.595	91840	-1.5~1.5
rel.all	926.5954|4.78	0.836071	0.0127212	0.0553558	4.78	926.595	21376	-1.5~1.5
rel.all	940.5275|4.02	-0.645512	0.0127747	0.0554374	4.02	940.528	114533	-1.5~1.5
rel.all	617.48|4.79	0.879887	0.0127932	0.0554374	4.79	617.48	14569	-1.5~1.5
rel.all	903.6089|6.49	-0.617912	0.0128533	0.0555817	6.49	903.609	22985	-1.5~1.5
rel.all	193.1468|4.91	0.401621	0.012909	0.0557069	4.91	193.147	12290	-1.5~1.5
rel.all	224.0336|12	1.34997	0.0129842	0.055855	12	224.034	15531	-1.5~1.5
rel.all	1579.1662|5.77	-0.432105	0.012997	0.055855	5.77	1579.17	63687	-1.5~1.5
rel.all	879.5589|7.03	-0.573387	0.0130516	0.0559737	7.03	879.559	26330	-1.5~1.5
rel.all	889.6002|6.48	-0.610932	0.0130824	0.0559904	6.48	889.6	25820	-1.5~1.5
rel.all	887.5879|5.77	0.395346	0.0132357	0.0565303	5.77	887.588	197715	-1.5~1.5
rel.all	841.5234|5.51	-1.08429	0.0132835	0.0566181	5.51	841.523	19868	-1.5~1.5
rel.all	1090.5174|4.02	-0.585024	0.0133598	0.0568269	4.02	1090.52	13525	-1.5~1.5
rel.all	565.542|6.69	-1.04844	0.013446	0.0570665	6.69	565.542	65810	-1.5~1.5
rel.all	807.5094|4.42	-1.57808	0.013471	0.0570665	4.42	807.509	10654	<-1.5
rel.all	1449.0359|3.14	0.373336	0.0135137	0.0571105	3.14	1449.04	18153	-1.5~1.5
rel.all	748.5685|4.78	3.80105	0.0135424	0.0571105	4.78	748.568	89654	>1.5
rel.all	907.5565|6.06	0.590768	0.0135637	0.0571105	6.06	907.557	14842	-1.5~1.5
rel.all	1022.5295|4.02	-0.632278	0.0136291	0.0572697	4.02	1022.53	25382	-1.5~1.5
rel.all	684.3743|4.76	0.42942	0.0137163	0.0575199	4.76	684.374	9370	-1.5~1.5
rel.all	649.636|8.91	-1.17573	0.0138697	0.0578574	8.91	649.636	117638	-1.5~1.5
rel.all	983.5243|5.34	0.914301	0.0139059	0.0578574	5.34	983.524	7274	-1.5~1.5
rel.all	802.4786|4.95	-0.894051	0.0139142	0.0578574	4.95	802.479	16218	-1.5~1.5
rel.all	685.6126|8.91	-1.07913	0.0139296	0.0578574	8.91	685.613	76260	-1.5~1.5
rel.all	783.5034|4.71	-0.599124	0.0139359	0.0578574	4.71	783.503	13426	-1.5~1.5
rel.all	834.6124|6.16	-1.48004	0.0140214	0.058016	6.16	834.612	18449	-1.5~1.5
rel.all	894.6867|2.25	0.644264	0.0140298	0.058016	2.25	894.687	24929	-1.5~1.5
rel.all	400.2144|2.24	-0.999417	0.0140946	0.0581684	2.24	400.214	9109	-1.5~1.5
rel.all	846.5355|3.97	-1.66532	0.0142569	0.0587214	3.97	846.535	12376	<-1.5
rel.all	1104.5327|4.55	0.420713	0.014586	0.0599582	4.55	1104.53	16855	-1.5~1.5
rel.all	779.5682|5.66	-0.639647	0.0146566	0.0601296	5.66	779.568	268335	-1.5~1.5
rel.all	384.3235|3.19	0.569768	0.0147371	0.0603409	3.19	384.324	8695	-1.5~1.5
rel.all	406.2929|3.14	0.486373	0.0148254	0.0604443	3.14	406.293	56654	-1.5~1.5
rel.all	1104.5331|4.54	0.371705	0.0148278	0.0604443	4.54	1104.53	17093	-1.5~1.5
rel.all	420.2459|3.14	0.410593	0.0148495	0.0604443	3.14	420.246	21028	-1.5~1.5
rel.all	847.5485|4.95	-0.796994	0.0150259	0.0610426	4.95	847.548	13935	-1.5~1.5
rel.all	859.5451|5.03	0.748816	0.0151096	0.061263	5.03	859.545	79069	-1.5~1.5
rel.all	1306.79|3.14	0.372984	0.0151919	0.061477	3.14	1306.79	5889	-1.5~1.5
rel.all	131.0944|0.35	-1.11092	0.0153049	0.0618141	0.35	131.094	26058	-1.5~1.5
rel.all	581.3657|1.28	0.821782	0.0153721	0.0619097	1.28	581.366	7483	-1.5~1.5
rel.all	767.5452|5.1	-1.36431	0.0153881	0.0619097	5.1	767.545	130422	-1.5~1.5
rel.all	658.5115|3.14	0.350677	0.0154514	0.0619658	3.14	658.511	18315	-1.5~1.5
rel.all	776.6191|10.4	-2.77061	0.0154617	0.0619658	10.4	776.619	37337	<-1.5
rel.all	866.5071|3.47	-2.5446	0.0155285	0.0621138	3.47	866.507	39815	<-1.5
rel.all	370.3074|3.01	0.485526	0.0155806	0.0622029	3.01	370.307	8507	-1.5~1.5
rel.all	625.5627|6.69	-1.0313	0.0157958	0.0629411	6.69	625.563	97412	-1.5~1.5
rel.all	906.4659|4.95	-1.13886	0.0158589	0.0630718	4.95	906.466	10425	-1.5~1.5
rel.all	304.2399|2.33	0.913265	0.0159548	0.0633319	2.33	304.24	5701	-1.5~1.5
rel.all	322.2175|1.12	0.813772	0.0160218	0.0634768	1.12	322.217	45645	-1.5~1.5
rel.all	687.613|8.91	-1.05787	0.0160769	0.063574	8.91	687.613	27592	-1.5~1.5
rel.all	943.5176|4.03	-0.543377	0.0161417	0.0637093	4.03	943.518	9344	-1.5~1.5
rel.all	684.6013|8.21	-0.704655	0.0161771	0.0637279	8.21	684.601	194392	-1.5~1.5
rel.all	681.6254|8.21	-0.856612	0.0162159	0.0637601	8.21	681.625	148680	-1.5~1.5
rel.all	709.6571|8.91	-1.18919	0.016261	0.0638169	8.91	709.657	206652	-1.5~1.5
rel.all	762.6032|10.92	0.29799	0.0163532	0.063999	10.92	762.603	40622	-1.5~1.5
rel.all	893.5343|6.06	0.579308	0.016369	0.063999	6.06	893.534	17254	-1.5~1.5
rel.all	751.5324|4.66	-1.15938	0.0164161	0.0640627	4.66	751.532	7462	-1.5~1.5
rel.all	801.5551|4.78	-1.25351	0.0164926	0.0641596	4.78	801.555	14701	-1.5~1.5
rel.all	166.9872|0.38	1.45286	0.0165026	0.0641596	0.38	166.987	8558	-1.5~1.5
rel.all	1008.5149|4.02	-0.610647	0.0166892	0.0647609	4.02	1008.51	20912	-1.5~1.5
rel.all	887.5302|5.57	0.515763	0.0167195	0.0647609	5.57	887.53	36641	-1.5~1.5
rel.all	637.5988|7.75	1.37407	0.0167552	0.0647786	7.75	637.599	9877	-1.5~1.5
rel.all	1553.0447|5.33	-1.18881	0.0168116	0.064876	5.33	1553.04	14697	-1.5~1.5
rel.all	294.1851|3.14	0.36494	0.0171808	0.0661778	3.14	294.185	7114	-1.5~1.5
rel.all	158.1305|2.95	0.746623	0.0173263	0.0664183	2.95	158.131	13309	-1.5~1.5
rel.all	839.5103|3.14	0.307371	0.0173316	0.0664183	3.14	839.51	9934	-1.5~1.5
rel.all	743.5435|5.23	-0.668737	0.017339	0.0664183	5.23	743.543	49534	-1.5~1.5
rel.all	781.5938|7.02	-1.12445	0.0174424	0.0666022	7.02	781.594	44536	-1.5~1.5
rel.all	748.5709|4.45	0.846059	0.0174601	0.0666022	4.45	748.571	11615	-1.5~1.5
rel.all	656.5698|7.49	-0.556958	0.0174831	0.0666022	7.49	656.57	62847	-1.5~1.5
rel.all	628.5627|7.86	0.512776	0.0178681	0.0679446	7.86	628.563	6931	-1.5~1.5
rel.all	909.6487|6.69	-1.11644	0.0179058	0.0679635	6.69	909.649	7305	-1.5~1.5
rel.all	667.6126|8.21	-0.894051	0.0179816	0.0681271	8.21	667.613	108322	-1.5~1.5
rel.all	912.5183|3.14	-0.929471	0.0180618	0.0683065	3.14	912.518	8595	-1.5~1.5
rel.all	159.9829|12.58	0.461742	0.0181049	0.0683451	12.58	159.983	654339	-1.5~1.5
rel.all	989.6225|4.71	0.796701	0.0183501	0.0691452	4.71	989.622	25610	-1.5~1.5
rel.all	268.2401|2.02	2.4298	0.0184933	0.0693683	2.02	268.24	83324	>1.5
rel.all	258.163|0.6	0.456137	0.0185214	0.0693683	0.6	258.163	14110	-1.5~1.5
rel.all	1001.5544|4.96	-0.926608	0.0185244	0.0693683	4.96	1001.55	15446	-1.5~1.5
rel.all	734.6567|8.91	-0.950524	0.0185427	0.0693683	8.91	734.657	12990	-1.5~1.5
rel.all	851.5666|4.74	-0.809528	0.0185782	0.0693764	4.74	851.567	47599	-1.5~1.5
rel.all	916.605|4.06	0.348686	0.0186765	0.0695691	4.06	916.605	139824	-1.5~1.5
rel.all	851.6|5.52	-2.93299	0.0187021	0.0695691	5.52	851.6	71672	<-1.5
rel.all	140.0144|4.71	0.436158	0.0187636	0.0695691	4.71	140.014	40716	-1.5~1.5
rel.all	608.4313|3.14	0.333779	0.0187636	0.0695691	3.14	608.431	6911	-1.5~1.5
rel.all	951.6103|5.6	-1.35373	0.0188498	0.0697644	5.6	951.61	18730	-1.5~1.5
rel.all	117.9402|0.53	-2.72098	0.0189003	0.0698272	0.53	117.94	127423	<-1.5
rel.all	445.4122|1.59	1.57466	0.0190114	0.0700449	1.59	445.412	9607	>1.5
rel.all	581.4025|5.97	1.15429	0.0190266	0.0700449	5.97	581.403	50054	-1.5~1.5
rel.all	368.2724|2.98	-1.25173	0.0193326	0.0710455	2.98	368.272	25948	-1.5~1.5
rel.all	858.5265|4.02	-0.395964	0.0195064	0.071558	4.02	858.527	1174750	-1.5~1.5
rel.all	787.5303|4.68	-1.11563	0.0196463	0.0719443	4.68	787.53	39628	-1.5~1.5
rel.all	955.5185|5.56	1.44197	0.0198344	0.0725052	5.56	955.519	23526	-1.5~1.5
rel.all	326.1913|10.4	-1.49623	0.0199801	0.0729098	10.4	326.191	10449	-1.5~1.5
rel.all	621.6048|8.21	-0.875062	0.0201356	0.0731678	8.21	621.605	100406	-1.5~1.5
rel.all	1019.7481|7.59	-0.402349	0.0201416	0.0731678	7.59	1019.75	10028	-1.5~1.5
rel.all	779.5668|5.66	-0.593329	0.0201563	0.0731678	5.66	779.567	268255	-1.5~1.5
rel.all	789.5322|5.16	-1.45619	0.0202061	0.0732206	5.16	789.532	1240559	-1.5~1.5
rel.all	895.626|5.9	-1.01969	0.0202745	0.0733409	5.9	895.626	103269	-1.5~1.5
rel.all	954.5441|4.29	-0.435974	0.0206521	0.074577	4.29	954.544	13577	-1.5~1.5
rel.all	600.342|4.55	0.353522	0.0208689	0.0752291	4.55	600.342	11921	-1.5~1.5
rel.all	308.2012|0.6	-1.47008	0.0211885	0.0762494	0.6	308.201	19419	-1.5~1.5
rel.all	200.1778|0.81	0.520788	0.0213819	0.0767857	0.81	200.178	29472	-1.5~1.5
rel.all	1517.024|5.39	-1.46724	0.0214114	0.0767857	5.39	1517.02	11608	-1.5~1.5
rel.all	70.0032|0.18	-2.66382	0.0215827	0.0772669	0.18	70.0032	109368	<-1.5
rel.all	224.025|0.33	1.14192	0.0218884	0.0782265	0.33	224.025	240674	-1.5~1.5
rel.all	845.5167|5.57	0.803345	0.0221287	0.0789497	5.57	845.517	7569	-1.5~1.5
rel.all	598.3562|3.14	0.320143	0.022207	0.0790936	3.14	598.356	9214	-1.5~1.5
rel.all	811.5684|7.03	-0.549151	0.022495	0.0799821	7.03	811.568	70437	-1.5~1.5
rel.all	426.2642|1.11	0.5615	0.0225634	0.0800887	1.11	426.264	21034	-1.5~1.5
rel.all	426.2642|1.11	0.5615	0.0225634	0.0800887	1.11	426.264	22695	-1.5~1.5
rel.all	1557.0729|5.96	-0.988139	0.0226882	0.0803638	5.96	1557.07	44867	-1.5~1.5
rel.all	820.4456|5.65	0.863049	0.0227182	0.0803638	5.65	820.446	7002	-1.5~1.5
rel.all	324.1763|0.54	0.574558	0.0227737	0.0804006	0.54	324.176	64242	-1.5~1.5
rel.all	243.1835|2.82	0.786017	0.0228178	0.0804006	2.82	243.184	37206	-1.5~1.5
rel.all	983.5498|6.32	-2.33629	0.0228446	0.0804006	6.32	983.55	29827	<-1.5
rel.all	1051.539|6.32	0.515703	0.0229374	0.0805909	6.32	1051.54	9996	-1.5~1.5
rel.all	270.0963|12.56	0.438569	0.0229856	0.0806242	12.56	270.096	5827	-1.5~1.5
rel.all	628.5383|6.69	-0.923467	0.023118	0.080952	6.69	628.538	103545	-1.5~1.5
rel.all	468.4516|4.92	0.686472	0.0231736	0.0810101	4.92	468.452	5779	-1.5~1.5
rel.all	752.5727|7.86	0.416206	0.0232479	0.0811337	7.86	752.573	11714	-1.5~1.5
rel.all	392.1803|0.36	0.948489	0.0234733	0.0817829	0.36	392.18	13333	-1.5~1.5
rel.all	120.0435|0.39	0.607876	0.0237798	0.0827125	0.39	120.043	63453	-1.5~1.5
rel.all	1003.6379|4.7	0.77522	0.0239444	0.0831459	4.7	1003.64	24561	-1.5~1.5
rel.all	418.3285|3.19	0.505606	0.0242087	0.0838994	3.19	418.329	8706	-1.5~1.5
rel.all	314.0858|0.62	0.543262	0.0242421	0.0838994	0.62	314.086	17202	-1.5~1.5
rel.all	449.2454|0.55	0.574223	0.0243603	0.0841684	0.55	449.245	47205	-1.5~1.5
rel.all	243.1835|2.95	0.798408	0.0244171	0.0842249	2.95	243.184	55463	-1.5~1.5
rel.all	474.4063|5.74	0.250474	0.0245588	0.0845733	5.74	474.406	21055	-1.5~1.5
rel.all	324.1135|0.47	1.21866	0.0246122	0.0846173	0.47	324.113	9478	-1.5~1.5
rel.all	646.3608|5.68	0.44368	0.0246626	0.0846504	5.68	646.361	6876	-1.5~1.5
rel.all	1212.7571|6.05	0.547219	0.0248314	0.0850894	6.05	1212.76	9180	-1.5~1.5
rel.all	677.5917|6.91	-0.842584	0.0251667	0.0860966	6.91	677.592	8289	-1.5~1.5
rel.all	283.9839|0.33	2.4972	0.0252335	0.0861832	0.33	283.984	31517	>1.5
rel.all	466.314|10.4	-2.08034	0.0253103	0.0863039	10.4	466.314	24320	<-1.5
rel.all	411.1687|0.74	0.879793	0.0253792	0.0863973	0.74	411.169	62313	-1.5~1.5
rel.all	644.361|5.68	0.387456	0.025421	0.086398	5.68	644.361	33569	-1.5~1.5
rel.all	929.9536|12.56	0.260036	0.0255228	0.0866025	12.56	929.954	7382	-1.5~1.5
rel.all	793.5792|5.66	-0.538136	0.0255705	0.0866233	5.66	793.579	598921	-1.5~1.5
rel.all	844.589|4.78	0.81927	0.0257252	0.0869039	4.78	844.589	53914	-1.5~1.5
rel.all	284.1176|1.41	0.552262	0.0257369	0.0869039	1.41	284.118	54856	-1.5~1.5
rel.all	437.2894|5.58	0.416722	0.0257826	0.0869172	5.58	437.289	9117	-1.5~1.5
rel.all	479.2194|0.59	1.41164	0.0259143	0.0872196	0.59	479.219	10913	-1.5~1.5
rel.all	412.2579|1.94	-0.549769	0.0259665	0.0872542	1.94	412.258	10136	-1.5~1.5
rel.all	879.5296|5.34	0.943866	0.0261933	0.0878744	5.34	879.53	9047	-1.5~1.5
rel.all	830.5148|3.13	-1.24802	0.0269851	0.0903848	3.13	830.515	15270	-1.5~1.5
rel.all	352.2281|2.25	0.265151	0.0273268	0.0913316	2.25	352.228	82239	-1.5~1.5
rel.all	659.5822|8.21	-0.701648	0.0273556	0.0913316	8.21	659.582	20443	-1.5~1.5
rel.all	958.9804|0.29	2.8906	0.0275625	0.091875	0.29	958.98	44486	>1.5
rel.all	858.4629|4.7	-1.20461	0.0277398	0.0922635	4.7	858.463	7486	-1.5~1.5
rel.all	624.5784|7.09	0.437783	0.0277678	0.0922635	7.09	624.578	79625	-1.5~1.5
rel.all	365.9856|0.32	3.20319	0.0280874	0.0931698	0.32	365.986	72850	>1.5
rel.all	971.5973|6.49	-0.451079	0.0282283	0.0931698	6.49	971.597	12974	-1.5~1.5
rel.all	326.1911|4.6	0.467256	0.0282814	0.0931698	4.6	326.191	17652	-1.5~1.5
rel.all	884.4793|4.95	-0.664263	0.0282931	0.0931698	4.95	884.479	11710	-1.5~1.5
rel.all	470.0358|0.33	2.51038	0.0283049	0.0931698	0.33	470.036	505215	>1.5
rel.all	510.4639|5.75	0.628091	0.0283093	0.0931698	5.75	510.464	5889	-1.5~1.5
rel.all	797.5618|7.02	-0.519298	0.0284674	0.0935421	7.02	797.562	25107	-1.5~1.5
rel.all	233.9276|0.25	0.551856	0.0285629	0.0937081	0.25	233.928	32812	-1.5~1.5
rel.all	786.7053|9.82	0.524162	0.0286412	0.0938168	9.82	786.705	6568	-1.5~1.5
rel.all	645.3215|6.04	0.622094	0.0287483	0.0940195	6.04	645.322	6432	-1.5~1.5
rel.all	796.5216|3.99	-0.942	0.0288592	0.094234	3.99	796.522	11202	-1.5~1.5
rel.all	982.5333|5.61	1.07072	0.0289688	0.0942634	5.61	982.533	7000	-1.5~1.5
rel.all	956.9831|0.29	2.93353	0.0289899	0.0942634	0.29	956.983	121679	>1.5
rel.all	877.5796|5.03	-0.959322	0.0290437	0.0942634	5.03	877.58	18478	-1.5~1.5
rel.all	679.5381|6.69	-0.849249	0.0290852	0.0942634	6.69	679.538	16052	-1.5~1.5
rel.all	165.0795|0.35	-0.913497	0.0290948	0.0942634	0.35	165.079	8990	-1.5~1.5
rel.all	101.9408|4.69	1.10887	0.0293394	0.0948725	4.69	101.941	395539	-1.5~1.5
rel.all	324.2634|3.14	0.281878	0.029374	0.0948725	3.14	324.263	9896	-1.5~1.5
rel.all	762.5853|4.78	0.83581	0.0295469	0.095191	4.78	762.585	180820	-1.5~1.5
rel.all	947.5536|7.03	-0.542706	0.0295641	0.095191	7.03	947.554	10177	-1.5~1.5
rel.all	1575.1269|5.24	-0.94824	0.0297479	0.0954924	5.24	1575.13	15361	-1.5~1.5
rel.all	760.5669|4.25	0.904281	0.0297496	0.0954924	4.25	760.567	15643	-1.5~1.5
rel.all	699.5639|5.07	-0.382635	0.0298636	0.095654	5.07	699.564	137251	-1.5~1.5
rel.all	861.616|4.71	0.736277	0.0299369	0.095654	4.71	861.616	309943	-1.5~1.5
rel.all	893.5715|7.03	-0.542132	0.0299494	0.095654	7.03	893.572	21615	-1.5~1.5
rel.all	673.9978|12.54	0.259292	0.0299911	0.095654	12.54	673.998	20862	-1.5~1.5
rel.all	855.6777|7.31	-0.742324	0.0300677	0.095654	7.31	855.678	76243	-1.5~1.5
rel.all	425.1844|0.9	0.551834	0.0301209	0.095654	0.9	425.184	75157	-1.5~1.5
rel.all	423.9443|0.32	2.05642	0.0301218	0.095654	0.32	423.944	21826	>1.5
rel.all	402.1374|4.87	0.333208	0.0301853	0.0957094	4.87	402.137	14576	-1.5~1.5
rel.all	865.5795|4.73	-0.807013	0.0302547	0.0957836	4.73	865.58	105518	-1.5~1.5
rel.all	335.0966|12.55	0.27215	0.0303218	0.0958502	12.55	335.097	8097	-1.5~1.5
rel.all	617.5722|6.91	-0.71361	0.0304815	0.0962086	6.91	617.572	6370	-1.5~1.5
rel.all	445.9926|0.32	3.66317	0.0306566	0.096377	0.32	445.993	131281	>1.5
rel.all	310.1622|0.48	0.666264	0.0307176	0.096377	0.48	310.162	37383	-1.5~1.5
rel.all	281.9874|0.32	3.19552	0.0307235	0.096377	0.32	281.987	78566	>1.5
rel.all	1247.1913|0.59	0.52327	0.0307506	0.096377	0.59	1247.19	9730	-1.5~1.5
rel.all	904.5312|4.47	1.26666	0.030778	0.096377	4.47	904.531	9082	-1.5~1.5
rel.all	781.5903|8.21	-0.705782	0.0308128	0.096377	8.21	781.59	15561	-1.5~1.5
rel.all	688.5506|4.78	0.777116	0.0310061	0.0968358	4.78	688.551	33329	-1.5~1.5
rel.all	809.6725|7.31	-0.779149	0.0311755	0.0971224	7.31	809.673	73908	-1.5~1.5
rel.all	657.5813|8.21	-0.682339	0.0312207	0.0971224	8.21	657.581	57068	-1.5~1.5
rel.all	977.5509|6.63	0.682855	0.0312379	0.0971224	6.63	977.551	14171	-1.5~1.5
rel.all	101.941|0.23	-2.86062	0.0313226	0.097142	0.23	101.941	202351	<-1.5
rel.all	378.2357|2.25	0.461718	0.0313376	0.097142	2.25	378.236	5870	-1.5~1.5
rel.all	330.2557|1.94	-0.430936	0.0314414	0.0973186	1.94	330.256	113994	-1.5~1.5
rel.all	376.1856|0.38	0.863157	0.0314958	0.0973422	0.38	376.186	53097	-1.5~1.5
rel.all	627.9703|0.33	1.58226	0.0316533	0.0976618	0.33	627.97	11855	>1.5
rel.all	923.6539|6.69	-1.37787	0.0316931	0.0976618	6.69	923.654	14717	-1.5~1.5
rel.all	937.682|7.31	-0.711017	0.0318676	0.0980543	7.31	937.682	14380	-1.5~1.5
rel.all	807.5014|5.22	-0.790428	0.0319682	0.0982184	5.22	807.501	46652	-1.5~1.5
rel.all	224.0355|0.47	0.760823	0.0323557	0.0992624	0.47	224.036	123894	-1.5~1.5
rel.all	656.4277|2.61	0.306338	0.032724	0.10023	2.61	656.428	28639	-1.5~1.5
rel.all	396.3962|6.29	0.266742	0.0327675	0.10023	6.29	396.396	83484	-1.5~1.5
rel.all	224.0276|12.59	0.254422	0.0331008	0.101101	12.59	224.028	42224	-1.5~1.5
rel.all	349.9734|0.33	2.10685	0.0332858	0.101517	0.33	349.973	23577	>1.5
rel.all	827.5679|5.1	-0.910695	0.0333418	0.101539	5.1	827.568	827915	-1.5~1.5
rel.all	259.0594|0.48	1.06025	0.0337854	0.102698	0.48	259.059	7410	-1.5~1.5
rel.all	893.6062|5.33	-1.0544	0.0338214	0.102698	5.33	893.606	44454	-1.5~1.5
rel.all	729.568|7.03	-0.544019	0.0339658	0.102774	7.03	729.568	246699	-1.5~1.5
rel.all	1336.8542|6.26	0.861321	0.0339673	0.102774	6.26	1336.85	12464	-1.5~1.5
rel.all	860.5395|3.35	0.268309	0.0339945	0.102774	3.35	860.539	6709	-1.5~1.5
rel.all	909.5104|5.48	-0.57014	0.0343407	0.103539	5.48	909.51	9556	-1.5~1.5
rel.all	421.9473|0.32	2.40184	0.0343532	0.103539	0.32	421.947	34868	>1.5
rel.all	567.4843|4.57	-0.644431	0.0344218	0.103539	4.57	567.484	5645	-1.5~1.5
rel.all	663.5787|6.91	-0.738022	0.0344465	0.103539	6.91	663.579	6818	-1.5~1.5
rel.all	945.71|6.87	-0.407783	0.0346178	0.103792	6.87	945.71	82104	-1.5~1.5
rel.all	226.0319|0.47	0.639261	0.0346306	0.103792	0.47	226.032	15152	-1.5~1.5
rel.all	363.9898|0.32	3.73673	0.0347672	0.104052	0.32	363.99	181226	>1.5
rel.all	354.2219|1.13	1.30536	0.0348691	0.104162	1.13	354.222	27031	-1.5~1.5
rel.all	1224.7872|3.14	0.254182	0.0349475	0.104162	3.14	1224.79	13404	-1.5~1.5
rel.all	552.0391|0.33	2.76175	0.0349543	0.104162	0.33	552.039	521965	>1.5
rel.all	955.5995|6.29	-1.14266	0.0350074	0.104171	6.29	955.6	11599	-1.5~1.5
rel.all	1457.0737|5.63	-0.735042	0.0352489	0.10474	5.63	1457.07	11961	-1.5~1.5
rel.all	295.958|11.76	1.04652	0.0356275	0.105676	11.76	295.958	7477	-1.5~1.5
rel.all	587.9494|0.32	1.94869	0.0356655	0.105676	0.32	587.949	20965	>1.5
rel.all	1007.5456|6.14	-0.737954	0.0357388	0.105742	6.14	1007.55	25145	-1.5~1.5
rel.all	1605.0866|5.3	-0.592048	0.0358559	0.105938	5.3	1605.09	7968	-1.5~1.5
rel.all	585.532|6.2	-0.585138	0.0360482	0.106355	6.2	585.532	18222	-1.5~1.5
rel.all	564.22|2.28	-0.731906	0.0362546	0.10662	2.28	564.22	7113	-1.5~1.5
rel.all	849.6533|7.28	-1.06506	0.0362903	0.10662	7.28	849.653	11890	-1.5~1.5
rel.all	374.0184|0.34	1.27413	0.0362919	0.10662	0.34	374.018	156967	-1.5~1.5
rel.all	482.4329|5.8	0.291973	0.036579	0.107312	5.8	482.433	8274	-1.5~1.5
rel.all	844.6522|6.7	-1.219	0.036815	0.107788	6.7	844.652	19641	-1.5~1.5
rel.all	715.5511|6.54	-0.691434	0.0368449	0.107788	6.54	715.551	24887	-1.5~1.5
rel.all	939.501|5.34	-1.09945	0.0372339	0.108582	5.34	939.501	16555	-1.5~1.5
rel.all	838.5395|6.33	-0.85081	0.0372662	0.108582	6.33	838.539	12180	-1.5~1.5
rel.all	609.9987|0.32	3.375	0.0372729	0.108582	0.32	609.999	107089	>1.5
rel.all	819.5144|3.59	-1.53957	0.0374023	0.108805	3.59	819.514	19338	<-1.5
rel.all	1025.0482|12.58	0.320002	0.0374539	0.108805	12.58	1025.05	6509	-1.5~1.5
rel.all	993.5303|6.14	-0.668037	0.0381142	0.110438	6.14	993.53	14079	-1.5~1.5
rel.all	618.0697|1.02	1.09927	0.0381222	0.110438	1.02	618.07	10989	-1.5~1.5
rel.all	867.5986|5.2	-0.929932	0.0381902	0.110481	5.2	867.599	599247	-1.5~1.5
rel.all	779.961|12.57	0.232417	0.0384082	0.110923	12.57	779.961	8191	-1.5~1.5
rel.all	527.9956|0.32	3.44844	0.038456	0.110923	0.32	527.996	124691	>1.5
rel.all	909.5668|6.63	0.772706	0.0385029	0.110923	6.63	909.567	19329	-1.5~1.5
rel.all	580.4003|4.88	0.419992	0.0385884	0.111015	4.88	580.4	105848	-1.5~1.5
rel.all	503.9508|0.32	2.0556	0.0387445	0.111296	0.32	503.951	24510	>1.5
rel.all	656.4276|4.76	0.371332	0.0387932	0.111296	4.76	656.428	33690	-1.5~1.5
rel.all	733.5042|5.07	-1.52851	0.0389928	0.11164	5.07	733.504	16389	<-1.5
rel.all	883.4923|5.4	-0.526239	0.0390665	0.11164	5.4	883.492	19580	-1.5~1.5
rel.all	529.9914|0.33	2.70307	0.0390915	0.11164	0.33	529.991	53611	>1.5
rel.all	292.0148|0.34	0.913967	0.0391277	0.11164	0.34	292.015	105556	-1.5~1.5
rel.all	606.0103|12.55	0.239738	0.039275	0.111907	12.55	606.01	27355	-1.5~1.5
rel.all	1505.053|5.32	-1.17295	0.0395098	0.111995	5.32	1505.05	10508	-1.5~1.5
rel.all	458.2056|2.25	0.821598	0.0395312	0.111995	2.25	458.206	9441	-1.5~1.5
rel.all	214.0642|0.45	0.465408	0.039548	0.111995	0.45	214.064	6989	-1.5~1.5
rel.all	855.3952|0.28	1.40668	0.0395973	0.111995	0.28	855.395	10043	-1.5~1.5
rel.all	388.0331|12.58	0.263636	0.039701	0.111995	12.58	388.033	37171	-1.5~1.5
rel.all	634.0421|0.33	2.75561	0.0397122	0.111995	0.33	634.042	284065	>1.5
rel.all	139.0277|0.37	-0.814755	0.0397174	0.111995	0.37	139.028	19045	-1.5~1.5
rel.all	580.3999|10.4	-1.7072	0.0397365	0.111995	10.4	580.4	17274	<-1.5
rel.all	861.9638|12.57	0.245107	0.0398122	0.112056	12.57	861.964	8766	-1.5~1.5
rel.all	406.2927|10.4	-1.28199	0.0398743	0.112079	10.4	406.293	8402	-1.5~1.5
rel.all	923.5073|5.62	-0.479102	0.0401852	0.112801	5.62	923.507	13395	-1.5~1.5
rel.all	284.1453|0.43	0.677609	0.0402429	0.11281	0.43	284.145	20403	-1.5~1.5
rel.all	978.7713|5.52	0.904985	0.0404181	0.113142	5.52	978.771	13329	-1.5~1.5
rel.all	746.5546|4.25	0.980431	0.0404701	0.113142	4.25	746.555	7576	-1.5~1.5
rel.all	956.555|4.81	-1.10427	0.0406036	0.113354	4.81	956.555	38761	-1.5~1.5
rel.all	577.979|12.53	0.266281	0.0407077	0.113354	12.53	577.979	26284	-1.5~1.5
rel.all	611.9944|0.33	2.54376	0.0407094	0.113354	0.33	611.994	44965	>1.5
rel.all	568.2906|0.62	-0.890415	0.0408042	0.113356	0.62	568.291	15360	-1.5~1.5
rel.all	1691.1248|5.1	-1.19486	0.040819	0.113356	5.1	1691.12	30127	-1.5~1.5
rel.all	1629.1782|5.83	-0.809189	0.0409196	0.113484	5.83	1629.18	21308	-1.5~1.5
rel.all	240.0676|0.47	0.686453	0.0409797	0.113499	0.47	240.068	61184	-1.5~1.5
rel.all	930.5434|4.65	1.06119	0.0411332	0.113676	4.65	930.543	8086	-1.5~1.5
rel.all	762.5604|5.03	1.53687	0.0411527	0.113676	5.03	762.56	68993	>1.5
rel.all	733.5879|7.61	-0.604151	0.0413388	0.114038	7.61	733.588	7695	-1.5~1.5
rel.all	442.2649|3.14	-1.00059	0.041469	0.114246	3.14	442.265	24117	-1.5~1.5
rel.all	585.9549|0.32	2.24042	0.0417265	0.114803	0.32	585.955	31830	>1.5
rel.all	639.5818|7.48	-0.505169	0.0419434	0.1151	7.48	639.582	39827	-1.5~1.5
rel.all	306.0306|0.33	1.51644	0.0419849	0.1151	0.33	306.031	768939	>1.5
rel.all	582.0493|0.32	1.02561	0.0420042	0.1151	0.32	582.049	13066	-1.5~1.5
rel.all	988.625|3.89	0.318411	0.0420559	0.1151	3.89	988.625	9095	-1.5~1.5
rel.all	853.5915|5.21	-2.16805	0.0423411	0.115435	5.21	853.591	231780	<-1.5
rel.all	601.5192|6.7	-0.834315	0.0423746	0.115435	6.7	601.519	37894	-1.5~1.5
rel.all	763.5159|4.86	-0.977491	0.042378	0.115435	4.86	763.516	131933	-1.5~1.5
rel.all	838.5081|5.59	0.56585	0.0424096	0.115435	5.59	838.508	7629	-1.5~1.5
rel.all	734.5556|4.12	0.857308	0.0424555	0.115435	4.12	734.556	17905	-1.5~1.5
rel.all	470.2901|1.17	0.461447	0.0425395	0.115442	1.17	470.29	8923	-1.5~1.5
rel.all	1474.9832|9.12	-1.53481	0.0425938	0.115442	9.12	1474.98	47181	<-1.5
rel.all	242.0649|0.47	0.441237	0.0426247	0.115442	0.47	242.065	8855	-1.5~1.5
rel.all	298.0541|0.62	0.4752	0.0427201	0.11555	0.62	298.054	8197	-1.5~1.5
rel.all	564.5579|7.1	0.365862	0.0429154	0.115784	7.1	564.558	12561	-1.5~1.5
rel.all	437.0508|3.08	0.211842	0.0429684	0.115784	3.08	437.051	8280	-1.5~1.5
rel.all	912.5754|4.81	-0.571256	0.0429736	0.115784	4.81	912.575	180168	-1.5~1.5
rel.all	720.543|4.12	0.834699	0.0432822	0.116357	4.12	720.543	8454	-1.5~1.5
rel.all	388.0334|0.33	2.1197	0.043326	0.116357	0.33	388.033	1048535	>1.5
rel.all	933.5654|4.73	-0.721759	0.0433541	0.116357	4.73	933.565	24460	-1.5~1.5
rel.all	772.6499|8.14	0.55956	0.0434716	0.116522	8.14	772.65	6110	-1.5~1.5
rel.all	997.56|6.88	-0.848304	0.0436218	0.116723	6.88	997.56	8973	-1.5~1.5
rel.all	805.5778|5.23	-0.584932	0.0436589	0.116723	5.23	805.578	23813	-1.5~1.5
rel.all	544.2914|3.78	0.48333	0.0437812	0.116818	3.78	544.291	6434	-1.5~1.5
rel.all	202.0455|0.33	-1.33772	0.0438069	0.116818	0.33	202.046	19294	-1.5~1.5
rel.all	861.5842|6.88	-0.782143	0.0440527	0.117323	6.88	861.584	86734	-1.5~1.5
rel.all	306.0304|12.59	0.243195	0.0442967	0.117705	12.59	306.03	63500	-1.5~1.5
rel.all	406.2929|4.87	0.30686	0.0443093	0.117705	4.87	406.293	28430	-1.5~1.5
rel.all	398.2337|0.59	0.348704	0.0447667	0.118555	0.59	398.234	81840	-1.5~1.5
rel.all	968.5597|4.57	0.251579	0.0447743	0.118555	4.57	968.56	761297	-1.5~1.5
rel.all	593.5739|7.48	-0.479311	0.0449793	0.118555	7.48	593.574	37746	-1.5~1.5
rel.all	374.0176|12.57	0.222333	0.0450517	0.118555	12.57	374.018	37076	-1.5~1.5
rel.all	1050.5615|4.56	0.279431	0.045107	0.118555	4.56	1050.56	113611	-1.5~1.5
rel.all	461.9664|0.33	1.94828	0.0451139	0.118555	0.33	461.966	21120	>1.5
rel.all	650.5599|6.68	-0.744851	0.045187	0.118555	6.68	650.56	10866	-1.5~1.5
rel.all	892.4472|4.95	-0.599991	0.0451933	0.118555	4.95	892.447	13083	-1.5~1.5
rel.all	543.9695|0.33	2.24985	0.045208	0.118555	0.33	543.97	32239	>1.5
rel.all	314.0857|0.63	1.06596	0.0452299	0.118555	0.63	314.086	15109	-1.5~1.5
rel.all	815.5091|5.39	-0.693545	0.0452559	0.118555	5.39	815.509	52300	-1.5~1.5
rel.all	1053.5449|4.54	0.834349	0.0456711	0.119492	4.54	1053.54	11024	-1.5~1.5
rel.all	951.6938|7.31	-0.658604	0.0459394	0.120043	7.31	951.694	13595	-1.5~1.5
rel.all	939.5281|4.68	1.03832	0.0460587	0.120203	4.68	939.528	12586	-1.5~1.5
rel.all	983.9999|0.29	0.438881	0.0461584	0.120313	0.29	984	46667	-1.5~1.5
rel.all	820.5232|3.9	-1.47699	0.04645	0.120904	3.9	820.523	79188	-1.5~1.5
rel.all	793.9771|12.57	0.252272	0.0465017	0.120904	12.57	793.977	7308	-1.5~1.5
rel.all	404.0062|0.34	3.18721	0.0469935	0.121955	0.34	404.006	96770	>1.5
rel.all	1608.9359|8.91	-0.526819	0.0470229	0.121955	8.91	1608.94	4151	-1.5~1.5
rel.all	683.3745|5.66	0.357646	0.0474511	0.122726	5.66	683.375	13844	-1.5~1.5
rel.all	813.5478|6.62	0.755535	0.0474579	0.122726	6.62	813.548	25411	-1.5~1.5
rel.all	847.5708|6.88	-0.749715	0.0475586	0.122726	6.88	847.571	31157	-1.5~1.5
rel.all	901.5991|5.77	0.263689	0.0476149	0.122726	5.77	901.599	199939	-1.5~1.5
rel.all	500.0464|0.33	0.952537	0.0476288	0.122726	0.33	500.046	13199	-1.5~1.5
rel.all	727.9654|12.53	0.269316	0.0476745	0.122726	12.53	727.965	8850	-1.5~1.5
rel.all	173.9655|0.2	0.603412	0.0477824	0.122808	0.2	173.965	54589	-1.5~1.5
rel.all	783.5024|5.33	0.839812	0.0478241	0.122808	5.33	783.502	7082	-1.5~1.5
rel.all	1078.5807|4.99	-0.473932	0.0478965	0.122842	4.99	1078.58	8742	-1.5~1.5
rel.all	486.0106|0.34	2.98661	0.0480278	0.122907	0.34	486.011	67458	>1.5
rel.all	456.0204|0.34	1.41749	0.0480402	0.122907	0.34	456.02	92860	-1.5~1.5
rel.all	746.5093|4.27	1.10768	0.0482735	0.123212	4.27	746.509	20743	-1.5~1.5
rel.all	741.5303|5.43	-0.751756	0.048327	0.123212	5.43	741.53	375556	-1.5~1.5
rel.all	716.0433|0.33	2.83922	0.0483924	0.123212	0.33	716.043	144855	>1.5
rel.all	841.5821|5.11	-0.887337	0.0484012	0.123212	5.11	841.582	2273111	-1.5~1.5
rel.all	533.2541|3.14	0.236348	0.0484553	0.123212	3.14	533.254	8227	-1.5~1.5
rel.all	817.5621|5.82	-1.92732	0.0486207	0.123407	5.82	817.562	56643	<-1.5
rel.all	322.0062|0.35	2.57928	0.0486508	0.123407	0.35	322.006	46930	>1.5
rel.all	692.0015|0.32	2.71545	0.0493458	0.125017	0.32	692.001	63692	>1.5
rel.all	625.9726|0.33	2.06416	0.0495982	0.125369	0.33	625.973	26821	>1.5
rel.all	1527.0304|5.3	-1.08599	0.0496053	0.125369	5.3	1527.03	10116	-1.5~1.5
rel.all	456.0202|12.57	0.23385	0.0496891	0.125429	12.57	456.02	20537	-1.5~1.5

## Sheet: MS_MS Matched Lipids
contrast	ion	logFC	mode	PeakID	Title	Scans	RT.min.	Precursor.m.z	Height	Area	MetaboliteName	AdductIon	Isotope	SMILES	InChIKey	Dot.product	Reverse.dot.product	Fragment.presence..	Total.score	MS1.spectrum	MSMS.spectrum
high.low	705.5322|5.03	-1.74955	pos	4795	PC 30:0; PC(15:0/15:0); [M+H]+	733	5.34745	706.536	456536	10200000	PC 30:0; PC(15:0/15:0); [M+H]+	[M+H]+	M + 0	CCCCCCCCCCCCCCC(=O)OCC(COP([O-])(=O)OCC[N+](C)(C)C)OC(=O)CCCCCCCCCCCCCC	LJARBVLDSOWRJT-UHFFFAOYNA-N	968.069	68.576	500	809.745	100.07919 180;100.11143 140740;100.40253 92;100.42404 52;100.46736 147;100.52761 93;100.56856 121;100.5946 102;100.65361 126;100.67669 164;100.98717 162;101.11794 16536;101.24593 153;102.08992 265;102.12715 518384;102.43346 115;102.45339 142;102.47089 95;102.50902 191;102.52404 214;102.54546 83;102.57191 70;102.59667 108;102.60866 93;102.62207 72;102.64036 84;102.67392 136;102.72063 173;102.75714…	74.09572 51;86.09611 129;88.112 78;89.05653 37;99.09041 22;99.44006 12;102.1273 66;124.99567 32;177.11142 31;183.82071 26;184.07295 3487;184.12349 19;184.19423 8;184.29332 17;184.37276 15;184.39713 5;184.42848 14;184.55995 7;184.63803 38;184.66527 8;184.77498 16;185.0762 525;185.12956 27;185.50781 9;186.07675 52;187.08202 18;214.64046 9;235.23351 37;283.25864 29;289.20462 23;313.26828 63;361.2698…
rel.all	705.5322|5.03	-1.66071	pos	4795	PC 30:0; PC(15:0/15:0); [M+H]+	733	5.34745	706.536	456536	10200000	PC 30:0; PC(15:0/15:0); [M+H]+	[M+H]+	M + 0	CCCCCCCCCCCCCCC(=O)OCC(COP([O-])(=O)OCC[N+](C)(C)C)OC(=O)CCCCCCCCCCCCCC	LJARBVLDSOWRJT-UHFFFAOYNA-N	968.069	68.576	500	809.745	100.07919 180;100.11143 140740;100.40253 92;100.42404 52;100.46736 147;100.52761 93;100.56856 121;100.5946 102;100.65361 126;100.67669 164;100.98717 162;101.11794 16536;101.24593 153;102.08992 265;102.12715 518384;102.43346 115;102.45339 142;102.47089 95;102.50902 191;102.52404 214;102.54546 83;102.57191 70;102.59667 108;102.60866 93;102.62207 72;102.64036 84;102.67392 136;102.72063 173;102.75714…	74.09572 51;86.09611 129;88.112 78;89.05653 37;99.09041 22;99.44006 12;102.1273 66;124.99567 32;177.11142 31;183.82071 26;184.07295 3487;184.12349 19;184.19423 8;184.29332 17;184.37276 15;184.39713 5;184.42848 14;184.55995 7;184.63803 38;184.66527 8;184.77498 16;185.0762 525;185.12956 27;185.50781 9;186.07675 52;187.08202 18;214.64046 9;235.23351 37;283.25864 29;289.20462 23;313.26828 63;361.2698…

## Sheet: MS1_only Lipids - Positive
contrast	ion	logFC	P.Value	adj.P.Val	mode	Title	adduct	MS/MS acquired	Match by MS1 only
high.low	813.5414|5.73	3.87785	3.67682e-06	0.00142706	pos	PE 42:9; PE(20:3/22:6); [M+H]+	[M+H]+	FALSE	TRUE
high.low	813.5414|5.73	3.87785	3.67682e-06	0.00142706	pos	PE 42:9; PE(24:4/18:5); [M+H]+	[M+H]+	FALSE	TRUE
high.low	813.5414|5.73	3.87785	3.67682e-06	0.00142706	pos	PG 38:5; PG(20:0/18:5); [M+NH4]+	[M+NH4]+	FALSE	TRUE
high.low	813.5414|5.73	3.87785	3.67682e-06	0.00142706	pos	PE 41:2; PE(15:1/26:1); [M+H]+	[M+H]+	FALSE	TRUE
high.low	813.5414|5.73	3.87785	3.67682e-06	0.00142706	pos	PE 41:2; PE(15:0/26:2); [M+H]+	[M+H]+	FALSE	TRUE
high.low	705.5322|5.03	-1.74955	5.60519e-06	0.00174041	pos	PE 33:0; PE(10:0/23:0); [M+H]+	[M+H]+	FALSE	TRUE
high.low	705.5322|5.03	-1.74955	5.60519e-06	0.00174041	pos	PC 30:0; PC(15:0/15:0); [M+H]+	[M+H]+	TRUE	FALSE
high.low	827.5897|6.85	-1.83507	6.94745e-06	0.00196108	pos	PC 40:9; PC(22:4/18:5); [M+H]+	[M+H]+	FALSE	TRUE
high.low	827.5897|6.85	-1.83507	6.94745e-06	0.00196108	pos	Plasmenyl-PC 40:1; PC(P-14:0/26:1); [M+H]+	[M+H]+	FALSE	TRUE
high.low	753.5332|4.52	-2.39246	4.49437e-05	0.00664525	pos	PC 34:4; PC(17:2/17:2); [M+H]+	[M+H]+	TRUE	FALSE
high.low	753.5332|4.52	-2.39246	4.49437e-05	0.00664525	pos	PE 37:4; PE(11:0/26:4); [M+H]+	[M+H]+	FALSE	TRUE
high.low	753.5332|4.52	-2.39246	4.49437e-05	0.00664525	pos	PG 33:0; PG(10:0/23:0); [M+NH4]+	[M+NH4]+	FALSE	TRUE
high.low	753.5332|4.52	-2.39246	4.49437e-05	0.00664525	pos	Plasmenyl-PE 38:3; PE(P-16:0/22:3); [M+H]+	[M+H]+	FALSE	TRUE
high.low	753.5332|4.52	-2.39246	4.49437e-05	0.00664525	pos	TG 44:7; TG(12:1/14:1/18:5); [M+NH4]+	[M+NH4]+	FALSE	TRUE
high.low	717.5288|4.84	-1.87429	7.15071e-05	0.00921523	pos	PC 31:1; PC(15:0/16:1); [M+H]+	[M+H]+	TRUE	FALSE
high.low	743.4839|5.04	-1.50296	0.000159598	0.0159855	pos	PE 36:2; PE(14:1/22:1); [M+H]+	[M+H]+	TRUE	TRUE
high.low	537.5078|5.87	1.58277	0.000694299	0.0414577	pos	Cer[NDS] 34:1; Cer[NDS](d16:0/18:1); [M+H]+	[M+H]+	FALSE	TRUE
high.low	537.5078|5.87	1.58277	0.000694299	0.0414577	pos	Cer[NS] 34:1; Cer[NS](d18:1/16:0); [M+H]+	[M+H]+	TRUE	FALSE
high.low	537.5078|5.87	1.58277	0.000694299	0.0414577	pos	Cer[NS] 34:1; Cer[NS](d16:1/18:0); [M+H]+	[M+H]+	FALSE	TRUE
high.low	797.535|4.9	2.90661	0.000850501	0.0471572	pos	PG 37:6; PG(15:0/22:6); [M+NH4]+	[M+NH4]+	FALSE	TRUE
rel.all	743.5744|6.27	-8.69659	3.05043e-11	4.73579e-08	pos	Plasmenyl-PE 37:1; PE(P-15:0/22:1); [M+H]+	[M+H]+	FALSE	TRUE
rel.all	813.5414|5.73	2.97097	1.61585e-06	0.000329335	pos	PE 42:9; PE(20:3/22:6); [M+H]+	[M+H]+	FALSE	TRUE
rel.all	813.5414|5.73	2.97097	1.61585e-06	0.000329335	pos	PE 42:9; PE(24:4/18:5); [M+H]+	[M+H]+	FALSE	TRUE
rel.all	813.5414|5.73	2.97097	1.61585e-06	0.000329335	pos	PG 38:5; PG(20:0/18:5); [M+NH4]+	[M+NH4]+	FALSE	TRUE
rel.all	813.5414|5.73	2.97097	1.61585e-06	0.000329335	pos	PE 41:2; PE(15:1/26:1); [M+H]+	[M+H]+	FALSE	TRUE
rel.all	813.5414|5.73	2.97097	1.61585e-06	0.000329335	pos	PE 41:2; PE(15:0/26:2); [M+H]+	[M+H]+	FALSE	TRUE
rel.all	705.5322|5.03	-1.66071	5.71916e-06	0.000784129	pos	PE 33:0; PE(10:0/23:0); [M+H]+	[M+H]+	FALSE	TRUE
rel.all	705.5322|5.03	-1.66071	5.71916e-06	0.000784129	pos	PC 30:0; PC(15:0/15:0); [M+H]+	[M+H]+	TRUE	FALSE
rel.all	753.5332|4.52	-2.09589	2.9559e-05	0.00187308	pos	PC 34:4; PC(17:2/17:2); [M+H]+	[M+H]+	TRUE	FALSE
rel.all	753.5332|4.52	-2.09589	2.9559e-05	0.00187308	pos	PE 37:4; PE(11:0/26:4); [M+H]+	[M+H]+	FALSE	TRUE
rel.all	753.5332|4.52	-2.09589	2.9559e-05	0.00187308	pos	PG 33:0; PG(10:0/23:0); [M+NH4]+	[M+NH4]+	FALSE	TRUE
rel.all	753.5332|4.52	-2.09589	2.9559e-05	0.00187308	pos	Plasmenyl-PE 38:3; PE(P-16:0/22:3); [M+H]+	[M+H]+	FALSE	TRUE
rel.all	753.5332|4.52	-2.09589	2.9559e-05	0.00187308	pos	TG 44:7; TG(12:1/14:1/18:5); [M+NH4]+	[M+NH4]+	FALSE	TRUE
rel.all	829.6311|6.66	-2.02124	3.05088e-05	0.0018946	pos	PC 40:8; PC(16:4/24:4); [M+H]+	[M+H]+	FALSE	TRUE
rel.all	829.6311|6.66	-2.02124	3.05088e-05	0.0018946	pos	PE 43:8; PE(21:2/22:6); [M+H]+	[M+H]+	FALSE	TRUE
rel.all	689.5298|5.34	-3.83184	5.53126e-05	0.00268353	pos	Plasmenyl-PC 30:0; PC(P-14:0/16:0); [M+H]+	[M+H]+	TRUE	FALSE
rel.all	689.5298|5.34	-3.83184	5.53126e-05	0.00268353	pos	Plasmenyl-PC 30:0; PC(P-14:0/16:0); [M+H]+	[M+H]+	FALSE	TRUE
rel.all	767.5466|4.84	-1.67366	9.74557e-05	0.00395909	pos	PC 35:4; PC(15:0/20:4); [M+H]+	[M+H]+	TRUE	FALSE
rel.all	767.5466|4.84	-1.67366	9.74557e-05	0.00395909	pos	PE 38:4; PE(12:0/26:4); [M+H]+	[M+H]+	FALSE	TRUE
rel.all	717.5629|6.13	-2.52532	0.000169715	0.00554179	pos	PE 34:1; PE(10:0/24:1); [M+H]+	[M+H]+	FALSE	TRUE
rel.all	717.5629|6.13	-2.52532	0.000169715	0.00554179	pos	Plasmenyl-PE 35:0; PE(P-14:0/21:0); [M+H]+	[M+H]+	FALSE	TRUE
rel.all	793.5543|4.89	-1.65003	0.000176779	0.00565876	pos	TG 48:15; TG(16:5/16:5/16:5); [M+NH4]+	[M+NH4]+	FALSE	TRUE
rel.all	793.5543|4.89	-1.65003	0.000176779	0.00565876	pos	PC 37:5; PC(19:0/18:5); [M+H]+	[M+H]+	FALSE	TRUE
rel.all	793.5543|4.89	-1.65003	0.000176779	0.00565876	pos	PC 37:5; PC(19:0/18:5); [M+H]+	[M+H]+	TRUE	TRUE
rel.all	793.5543|4.89	-1.65003	0.000176779	0.00565876	pos	Plasmenyl-PC 38:4; PC(P-14:0/24:4); [M+H]+	[M+H]+	FALSE	TRUE
rel.all	862.7014|6.36	-2.42917	0.000185514	0.00567391	pos	SM 46:5; SM(d20:3/26:2); [M+H]+	[M+H]+	FALSE	TRUE
rel.all	881.5573|5.57	-1.96976	0.000233074	0.00675409	pos	PC 44:10; PC(22:4/22:6); [M+H]+	[M+H]+	FALSE	TRUE
rel.all	724.548|4.88	1.73762	0.000234925	0.00675409	pos	SM 36:4; SM(d16:1/20:3); [M+H]+	[M+H]+	FALSE	TRUE
rel.all	855.5739|4.71	-3.69819	0.000312578	0.00813569	pos	PC 42:9; PC(20:3/22:6); [M+H]+	[M+H]+	FALSE	TRUE
rel.all	855.5739|4.71	-3.69819	0.000312578	0.00813569	pos	PC 42:9; PC(24:4/18:5); [M+H]+	[M+H]+	FALSE	TRUE
rel.all	735.5118|4.28	-2.63309	0.000448024	0.0103045	pos	PG 32:2; PG(10:0/22:2); [M+NH4]+	[M+NH4]+	FALSE	TRUE
rel.all	745.594|6.39	-5.40612	0.000493924	0.0110333	pos	Plasmenyl-PE 37:0; PE(P-14:0/23:0); [M+H]+	[M+H]+	FALSE	TRUE
rel.all	715.5383|5.49	-5.65676	0.000605675	0.0126216	pos	PE 34:2; PE(10:0/24:2); [M+H]+	[M+H]+	FALSE	TRUE
rel.all	715.5383|5.49	-5.65676	0.000605675	0.0126216	pos	Plasmenyl-PE 35:1; PE(P-14:0/21:1); [M+H]+	[M+H]+	FALSE	TRUE
rel.all	885.6239|5.68	-2.58039	0.000624355	0.0129241	pos	PG 44:11; PG(22:5/22:6); [M+NH4]+	[M+NH4]+	FALSE	TRUE
rel.all	843.5168|4.99	-2.16077	0.00099216	0.0171148	pos	PE 44:8; PE(18:4/26:4); [M+H]+	[M+H]+	FALSE	TRUE
rel.all	843.5168|4.99	-2.16077	0.00099216	0.0171148	pos	PS 40:2; PS(14:1/26:1); [M+H]+	[M+H]+	FALSE	TRUE
rel.all	729.5298|4.85	-1.56423	0.00102621	0.0175077	pos	PE 35:2; PE(11:0/24:2); [M+H]+	[M+H]+	FALSE	TRUE
rel.all	729.5298|4.85	-1.56423	0.00102621	0.0175077	pos	PC 32:2; PC(16:1/16:1); [M+H]+	[M+H]+	TRUE	FALSE
rel.all	729.5298|4.85	-1.56423	0.00102621	0.0175077	pos	Plasmenyl-PE 36:1; PE(P-14:0/22:1); [M+H]+	[M+H]+	FALSE	TRUE
rel.all	775.5526|6.09	-1.68601	0.0010539	0.0177846	pos	PE 39:7; PE(21:2/18:5); [M+H]+	[M+H]+	FALSE	TRUE
rel.all	775.5526|6.09	-1.68601	0.0010539	0.0177846	pos	Plasmenyl-PC 37:6; PC(P-15:0/22:6); [M+H]+	[M+H]+	FALSE	TRUE
rel.all	731.5687|6.47	-3.28449	0.00120114	0.0188625	pos	PE 35:1; PE(11:0/24:1); [M+H]+	[M+H]+	FALSE	TRUE
rel.all	731.5687|6.47	-3.28449	0.00120114	0.0188625	pos	Plasmenyl-PE 36:0; PE(P-14:0/22:0); [M+H]+	[M+H]+	FALSE	TRUE
rel.all	731.5687|6.47	-3.28449	0.00120114	0.0188625	pos	Plasmenyl-PC 33:0; PC(P-14:0/19:0); [M+H]+	[M+H]+	FALSE	TRUE
rel.all	863.637|6.73	-2.37251	0.00120959	0.0188732	pos	TG 53:15; TG(16:5/16:5/21:5); [M+NH4]+	[M+NH4]+	FALSE	TRUE
rel.all	863.637|6.73	-2.37251	0.00120959	0.0188732	pos	TG 53:15; TG(12:3/19:5/22:7); [M+NH4]+	[M+NH4]+	FALSE	TRUE
rel.all	863.637|6.73	-2.37251	0.00120959	0.0188732	pos	PE 45:5; PE(25:0/20:5); [M+H]+	[M+H]+	FALSE	TRUE
rel.all	863.637|6.73	-2.37251	0.00120959	0.0188732	pos	Plasmenyl-PC 43:4; PC(P-17:0/26:4); [M+H]+	[M+H]+	FALSE	TRUE
rel.all	703.5526|5.72	-3.16093	0.0016251	0.0209375	pos	PE 33:1; PE(11:0/22:1); [M+H]+	[M+H]+	FALSE	TRUE
rel.all	703.5526|5.72	-3.16093	0.0016251	0.0209375	pos	Plasmenyl-PE 34:0; PE(P-14:0/20:0); [M+H]+	[M+H]+	FALSE	TRUE
rel.all	703.5526|5.72	-3.16093	0.0016251	0.0209375	pos	Plasmenyl-PC 31:0; PC(P-14:0/17:0); [M+H]+	[M+H]+	FALSE	TRUE
rel.all	703.5526|5.72	-3.16093	0.0016251	0.0209375	pos	TG 40:4; TG(12:1/14:1/14:2); [M+NH4]+	[M+NH4]+	FALSE	TRUE
rel.all	697.5479|4.83	-3.66948	0.00167379	0.0209996	pos	GlcCer[NDS] 34:2; GlcCer[NDS](d16:0/18:2); [M+H]+	[M+H]+	FALSE	TRUE
rel.all	837.6221|6.7	-3.82273	0.00176489	0.0214901	pos	PC 40:4; PC(16:2/24:2); [M+H]+	[M+H]+	FALSE	TRUE
rel.all	837.6221|6.7	-3.82273	0.00176489	0.0214901	pos	PC 40:4; PC(14:0/26:4); [M+H]+	[M+H]+	FALSE	TRUE
rel.all	837.6221|6.7	-3.82273	0.00176489	0.0214901	pos	PE 43:4; PE(17:0/26:4); [M+H]+	[M+H]+	FALSE	TRUE
rel.all	837.6221|6.7	-3.82273	0.00176489	0.0214901	pos	PC 40:4; PC(20:2/20:2); [M+H]+	[M+H]+	TRUE	FALSE
rel.all	837.6221|6.7	-3.82273	0.00176489	0.0214901	pos	Plasmenyl-PC 41:3; PC(P-19:0/22:3); [M+H]+	[M+H]+	FALSE	TRUE
rel.all	773.5361|5.46	-1.59934	0.00191181	0.0226081	pos	PG 35:4; PG(11:0/24:4); [M+NH4]+	[M+NH4]+	TRUE	TRUE
rel.all	773.5361|5.46	-1.59934	0.00191181	0.0226081	pos	GlcCer[NS] 40:6; GlcCer[NS](d16:2/24:4); [M+H]+	[M+H]+	FALSE	TRUE
rel.all	783.5013|4.43	-2.23766	0.00191495	0.0226081	pos	PS 36:4; PS(16:0/20:4); [M+H]+	[M+H]+	TRUE	FALSE
rel.all	783.5013|4.43	-2.23766	0.00191495	0.0226081	pos	PG 36:6; PG(14:0/22:6); [M+NH4]+	[M+NH4]+	FALSE	TRUE
rel.all	761.5167|4.94	-3.24963	0.00226559	0.0251172	pos	PE 38:7; PE(20:2/18:5); [M+H]+	[M+H]+	FALSE	TRUE
rel.all	761.5167|4.94	-3.24963	0.00226559	0.0251172	pos	PG 34:3; PG(12:0/22:3); [M+NH4]+	[M+NH4]+	FALSE	TRUE
rel.all	761.5167|4.94	-3.24963	0.00226559	0.0251172	pos	TG 45:10; TG(12:3/13:1/20:6); [M+NH4]+	[M+NH4]+	FALSE	TRUE
rel.all	771.6109|7.1	-2.55273	0.00250788	0.0266085	pos	PG 35:5; PG(17:0/18:5); [M+NH4]+	[M+NH4]+	FALSE	TRUE
rel.all	771.6109|7.1	-2.55273	0.00250788	0.0266085	pos	PE 38:2; PE(14:1/24:1); [M+H]+	[M+H]+	FALSE	TRUE
rel.all	771.6109|7.1	-2.55273	0.00250788	0.0266085	pos	Plasmenyl-PC 36:1; PC(P-14:0/22:1); [M+H]+	[M+H]+	TRUE	FALSE
rel.all	717.5288|4.84	-1.5568	0.00256033	0.0266772	pos	PC 31:1; PC(15:0/16:1); [M+H]+	[M+H]+	TRUE	FALSE
rel.all	797.5843|5.71	-4.79554	0.00284032	0.0279809	pos	PC 37:3; PC(15:0/22:3); [M+H]+	[M+H]+	TRUE	TRUE
rel.all	797.5843|5.71	-4.79554	0.00284032	0.0279809	pos	Plasmenyl-PE 41:2; PE(P-15:0/26:2); [M+H]+	[M+H]+	FALSE	TRUE
rel.all	921.7517|10.35	-1.90688	0.00287131	0.0279881	pos	TG 56:7; TG(12:3/22:0/22:4); [M+NH4]+	[M+NH4]+	FALSE	TRUE
rel.all	791.5769|5.57	-4.12031	0.00318242	0.0295183	pos	PE 40:6; PE(18:0/22:6); [M+H]+	[M+H]+	FALSE	TRUE
rel.all	791.5769|5.57	-4.12031	0.00318242	0.0295183	pos	Plasmenyl-PE 41:5; PE(P-19:0/22:5); [M+H]+	[M+H]+	FALSE	TRUE
rel.all	791.5769|5.57	-4.12031	0.00318242	0.0295183	pos	Plasmenyl-PC 38:5; PC(P-20:0/18:5); [M+H]+	[M+H]+	TRUE	FALSE
rel.all	791.5769|5.57	-4.12031	0.00318242	0.0295183	pos	DG 48:9; DG(26:4/22:5); [M+NH4]+	[M+NH4]+	FALSE	TRUE
rel.all	963.7884|10.35	-1.98514	0.0036785	0.0319918	pos	BMP 48:0; BMP(22:0/26:0); [M+NH4]+	[M+NH4]+	FALSE	TRUE
rel.all	882.673|5.48	-1.52797	0.00390014	0.0333607	pos	SM 48:9; SM(d22:3/26:6); [M+H]+	[M+H]+	FALSE	TRUE
rel.all	801.624|6.3	-1.52597	0.00404337	0.0342089	pos	PE 41:8; PE(19:2/22:6); [M+H]+	[M+H]+	FALSE	TRUE
rel.all	801.624|6.3	-1.52597	0.00404337	0.0342089	pos	PG 37:4; PG(11:0/26:4); [M+NH4]+	[M+NH4]+	FALSE	TRUE
rel.all	535.4904|4.82	-2.90344	0.00478973	0.0380361	pos	Cer[NS] 34:2; Cer[NS](d18:1/16:1); [M+H]+	[M+H]+	TRUE	FALSE
rel.all	837.5926|4.82	-1.51545	0.00574749	0.042189	pos	PE 44:11; PE(22:5/22:6); [M+H]+	[M+H]+	FALSE	TRUE
rel.all	837.5926|4.82	-1.51545	0.00574749	0.042189	pos	PG 40:7; PG(22:2/18:5); [M+NH4]+	[M+NH4]+	FALSE	TRUE
rel.all	837.5926|4.82	-1.51545	0.00574749	0.042189	pos	PS 40:5; PS(14:1/26:4); [M+H]+	[M+H]+	FALSE	TRUE
rel.all	741.5557|5.63	-4.39781	0.00685085	0.0473762	pos	TG 44:13; TG(12:3/16:5/16:5); [M+NH4]+	[M+NH4]+	FALSE	TRUE
rel.all	741.5557|5.63	-4.39781	0.00685085	0.0473762	pos	PE 36:3; PE(14:0/22:3); [M+H]+	[M+H]+	FALSE	TRUE
rel.all	741.5557|5.63	-4.39781	0.00685085	0.0473762	pos	Plasmenyl-PE 37:2; PE(P-15:0/22:2); [M+H]+	[M+H]+	FALSE	TRUE
rel.all	797.535|4.9	1.80934	0.00716966	0.0485006	pos	PG 37:6; PG(15:0/22:6); [M+NH4]+	[M+NH4]+	FALSE	TRUE
rel.all	831.5754|5.06	-1.55304	0.00721011	0.0486682	pos	PE 43:7; PE(21:1/22:6); [M+H]+	[M+H]+	FALSE	TRUE
rel.all	831.5754|5.06	-1.55304	0.00721011	0.0486682	pos	PC 40:7; PC(18:1/22:6); [M+H]+	[M+H]+	TRUE	FALSE

## Sheet: MS1_only Lipids - Negative mode
contrast	ion	logFC	P.Value	adj.P.Val	mode	Title	adduct	MS/MS acquired	Match by MS1 only
high.low	873.5462|6.33	2.60082	6.27246e-08	0.000130467	neg	PC 40:9; PC(22:4/18:5); [M+FA-H]-	[M+FA-H]-	FALSE	TRUE
high.low	820.5205|3.71	-2.40769	3.60222e-05	0.00439104	neg	PG 40:7; PG(16:3/24:4); [M-H]-	[M-H]-	TRUE	TRUE
high.low	620.5133|5.28	2.0741	0.000140463	0.00800019	neg	PA 30:0; PA(10:0/20:0); [M-H]-	[M-H]-	TRUE	TRUE
high.low	813.5463|4.45	-1.87372	0.000179149	0.0086658	neg	PC 35:4; PC(11:0/24:4); [M+FA-H]-	[M+FA-H]-	FALSE	TRUE
high.low	737.5369|5.04	1.94083	0.000460029	0.0149509	neg	Plasmenyl-PE 37:4; PE(P-15:0/22:4); [M-H]-	[M-H]-	FALSE	TRUE
rel.all	807.6543|6.71	-1.72436	3.09841e-06	0.000339195	neg	PC 34:0; PC(10:0/24:0); [M+FA-H]-	[M+FA-H]-	FALSE	TRUE
rel.all	807.6543|6.71	-1.72436	3.09841e-06	0.000339195	neg	Plasmenyl-PE 42:4; PE(P-16:0/26:4); [M-H]-	[M-H]-	FALSE	TRUE
rel.all	867.6717|6.72	-1.75584	3.92366e-06	0.000354835	neg	PC 39:5; PC(13:1/26:4); [M+FA-H]-	[M+FA-H]-	FALSE	TRUE
rel.all	867.6717|6.72	-1.75584	3.92366e-06	0.000354835	neg	Plasmenyl-PC 40:4; PC(P-14:0/26:4); [M+FA-H]-	[M+FA-H]-	TRUE	TRUE
rel.all	775.55|6.13	-1.76485	1.28527e-05	0.000799244	neg	Plasmenyl-PE 40:6; PE(P-18:0/22:6); [M-H]-	[M-H]-	TRUE	FALSE
rel.all	761.5362|5.74	-1.79148	0.000168299	0.00361072	neg	PC 31:2; PC(10:0/21:2); [M+FA-H]-	[M+FA-H]-	FALSE	TRUE
rel.all	776.6189|9.01	-1.91728	0.000207233	0.0041849	neg	FAHFA 52:7; FAHFA(26:4/26:3); [M-H]-	[M-H]-	TRUE	TRUE
rel.all	776.6189|9.01	-1.91728	0.000207233	0.0041849	neg	FAHFA 52:7; FAHFA(26:4/26:3); [M-H]-	[M-H]-	FALSE	TRUE
rel.all	820.5205|3.71	-1.98612	0.000209952	0.00418973	neg	PG 40:7; PG(16:3/24:4); [M-H]-	[M-H]-	TRUE	TRUE
rel.all	874.5559|4.51	-1.98039	0.000297518	0.00520032	neg	PG 44:8; PG(18:4/26:4); [M-H]-	[M-H]-	FALSE	TRUE
rel.all	844.5224|3.8	-1.6406	0.000538519	0.00766062	neg	SM 42:9; SM(d16:2/26:7); [M+FA-H]-	[M+FA-H]-	FALSE	TRUE
rel.all	773.5359|5.49	-1.83986	0.000605782	0.00818199	neg	Plasmenyl-PC 33:2; PC(P-14:0/19:2); [M+FA-H]-	[M+FA-H]-	TRUE	TRUE
rel.all	751.5346|4.96	-1.54679	0.0007968	0.00963573	neg	PC 30:0; PC(10:0/20:0); [M+FA-H]-	[M+FA-H]-	FALSE	TRUE
rel.all	751.5346|4.96	-1.54679	0.0007968	0.00963573	neg	Plasmenyl-PE 38:4; PE(P-14:0/24:4); [M-H]-	[M-H]-	FALSE	TRUE
rel.all	875.5383|4.85	-3.70917	0.00085016	0.00990779	neg	PC 40:8; PC(16:4/24:4); [M+FA-H]-	[M+FA-H]-	FALSE	TRUE
rel.all	875.5383|4.85	-3.70917	0.00085016	0.00990779	neg	PC 40:8; PC(22:3/18:5); [M+FA-H]-	[M+FA-H]-	FALSE	TRUE
rel.all	555.2942|1.1	-1.65187	0.000938564	0.0104186	neg	LysoPC 17:0; [M+FA-H]-	[M+FA-H]-	FALSE	TRUE
rel.all	553.2788|0.95	-1.5993	0.00104257	0.011064	neg	LysoPS 20:0; LysoPS 20:0; [M-H]-	[M-H]-	TRUE	TRUE
rel.all	778.5539|4.85	-3.05866	0.0014269	0.0137271	neg	PI 30:2; PI(10:0/20:2); [M-H]-	[M-H]-	FALSE	TRUE
rel.all	778.5539|4.85	-3.05866	0.0014269	0.0137271	neg	PG 36:0; PG(10:0/26:0); [M-H]-	[M-H]-	FALSE	TRUE
rel.all	434.2602|3.72	-1.93493	0.00143272	0.0137271	neg	FAHFA 27:3; FAHFA(11:0/16:3); [M-H]-	[M-H]-	FALSE	TRUE
rel.all	799.5507|5.63	-2.01928	0.00148387	0.0138603	neg	Plasmenyl-PC 35:3; PC(P-15:0/20:3); [M+FA-H]-	[M+FA-H]-	TRUE	TRUE
rel.all	799.5507|5.63	-2.01928	0.00148387	0.0138603	neg	Plasmenyl-PE 41:1; PE(P-15:0/26:1); [M-H]-	[M-H]-	FALSE	TRUE
rel.all	835.5652|6.45	-1.97977	0.00354589	0.0244208	neg	Plasmenyl-PC 38:6; PC(P-16:0/22:6); [M+FA-H]-	[M+FA-H]-	FALSE	TRUE
rel.all	835.5652|6.45	-1.97977	0.00354589	0.0244208	neg	PC 37:7; PC(19:2/18:5); [M+FA-H]-	[M+FA-H]-	FALSE	TRUE
rel.all	818.5078|3.59	-2.11361	0.00417264	0.0269537	neg	PG 40:8; PG(16:4/24:4); [M-H]-	[M-H]-	TRUE	TRUE
rel.all	842.507|3.55	-1.71836	0.00525805	0.0308947	neg	PG 42:10; PG(20:4/22:6); [M-H]-	[M-H]-	TRUE	TRUE
rel.all	774.5409|4.79	-2.21962	0.00862537	0.0426184	neg	PG 36:2; PG(14:1/22:1); [M-H]-	[M-H]-	TRUE	TRUE
rel.all	774.5409|4.79	-2.21962	0.00862537	0.0426184	neg	SM 36:2; SM(d16:1/20:1); [M+FA-H]-	[M+FA-H]-	FALSE	TRUE
rel.all	413.2267|0.51	1.91244	0.00862612	0.0426184	neg	LysoPS 10:0; LysoPS 10:0; [M-H]-	[M-H]-	FALSE	TRUE
rel.all	411.2278|0.51	1.94349	0.0091527	0.0444804	neg	LysoPE 13:0; [M-H]-	[M-H]-	FALSE	TRUE
rel.all	839.5652|4.69	-1.67214	0.00969358	0.0460334	neg	PC 37:5; PC(13:1/24:4); [M+FA-H]-	[M+FA-H]-	FALSE	TRUE
rel.all	839.5652|4.69	-1.67214	0.00969358	0.0460334	neg	PC 37:5; PC(13:1/24:4); [M+FA-H]-	[M+FA-H]-	TRUE	TRUE
rel.all	839.5652|4.69	-1.67214	0.00969358	0.0460334	neg	PC 37:5; PC(19:0/18:5); [M+FA-H]-	[M+FA-H]-	FALSE	TRUE
