# Supplementary material for: Concurrent lipidomics and proteomics on malignant plasma cells from multiple myeloma patients: Probing the lipid metabolome
Source: PLoS One. 2020 Jan 8;15(1):e0227455. doi: 10.1371/journal.pone.0227455 (PMC6948732; doi:10.1371/journal.pone.0227455)
Supplement: S5 File — Differential analysis results of proteomics and transcriptomics data. (XLSX) [file pone.0227455.s005.xlsx]

## Sheet: Contents
Supplementary File S5	Proteomics and transcriptomics datasets
Tables	Description
Risk Groups - Proteomics	Differential analysis for proteomics comparing high- and low-risk multiple myeloma patients
Relapse - Proteomics	Differential analysis for proteomics comparing relapse and newly diagnosed multiple myeloma patients
Relapse - Transcriptomics	Differential analysis for transcriptomics comparing treated and untreated multiple myeloma patients
Relapse - Overlap	Genes found significant in relapse patients in both proteomics and transcriptomics datasets

## Sheet: Risk Groups - Proteomics
contrast	Swiss.Prot.ID	logFC	AveExpr	t	P.Value	adj.P.Val	B
high - low	Q9BUF5	6.22212	19.2946	9.03305	5.56932e-05	0.119929	-1.83676
high - low	Q8NDF8	-5.56707	17.6579	-8.30939	9.33661e-05	0.119929	-1.90506
high - low	Q9UN36	4.78701	18.4506	5.89926	0.000717306	0.614253	-2.27938
high - low	Q5JTZ9	3.3292	18.602	4.82883	0.00217563	0.999415	-2.57004
high - low	Q03001	3.15845	18.3287	4.81791	0.00220213	0.999415	-2.5736
high - low	Q99828	4.38038	18.7423	4.69707	0.0025207	0.999415	-2.61394
high - low	Q9UJQ1	-3.46771	17.3261	-3.5484	0.0101411	0.999415	-3.09532
high - low	Q14112	-3.6927	17.7923	-3.46674	0.0112809	0.999415	-3.13715
high - low	P40938	2.12561	17.8358	3.30773	0.0139199	0.999415	-3.22179
high - low	Q02952	-3.86177	18.6133	-3.12407	0.017825	0.999415	-3.3248
high - low	P01834	3.2292	30.5975	2.92061	0.0235669	0.999415	-3.4455
high - low	Q6UB35	4.31419	19.6835	2.91805	0.0236506	0.999415	-3.44706
high - low	O75891	1.92557	23.0513	2.89324	0.0244786	0.999415	-3.46225
high - low	Q9BR76	-2.79164	24.0856	-2.85443	0.0258365	0.999415	-3.48622
high - low	Q8TB37	3.17955	18.8047	2.83254	0.0266373	0.999415	-3.49984
high - low	P16219	1.87695	23.5081	2.78111	0.0286243	0.999415	-3.53216
high - low	Q7L4I2	2.71713	17.7065	2.7189	0.0312389	0.999415	-3.57179
high - low	O14841	3.16577	18.0912	2.69541	0.0322909	0.999415	-3.58692
high - low	Q8N5N7	-1.91154	23.2833	-2.63458	0.035191	0.999415	-3.62646
high - low	P32320	3.40492	17.8346	2.63194	0.0353228	0.999415	-3.62819
high - low	P20591	2.2528	22.0708	2.60899	0.0364914	0.999415	-3.64326
high - low	Q96GD0	2.66323	18.4357	2.55792	0.039239	0.999415	-3.67706
high - low	P01008	-2.54869	17.8429	-2.5511	0.0396225	0.999415	-3.68161
high - low	Q9BW83	3.44497	19.3477	2.55	0.0396841	0.999415	-3.68233
high - low	Q9BV86	2.05898	19.0897	2.51794	0.0415405	0.999415	-3.70378
high - low	P15121	3.00376	22.4135	2.46791	0.0446196	0.999415	-3.73752
high - low	O14561	-1.67396	24.8074	-2.46593	0.0447467	0.999415	-3.73887
high - low	Q9Y5B9	2.42574	21.3794	2.45704	0.0453198	0.999415	-3.7449
high - low	Q8NI22	-2.31469	22.1353	-2.38485	0.0502642	0.999415	-3.79424
high - low	Q9BUH6	1.728	22.0465	2.36385	0.051805	0.999415	-3.80872
high - low	Q9H9E3	1.859	17.8974	2.35911	0.0521593	0.999415	-3.812
high - low	Q9UM54	1.83815	19.1109	2.35779	0.0522587	0.999415	-3.81291
high - low	Q6NUQ4	4.03695	19.7257	2.33415	0.0540669	0.999415	-3.82928
high - low	P05362	-2.09863	21.8472	-2.33147	0.0542762	0.999415	-3.83114
high - low	Q9H078	1.40359	20.5929	2.33135	0.0542852	0.999415	-3.83122
high - low	Q96DE0	-2.64145	20.6275	-2.33034	0.0543645	0.999415	-3.83193
high - low	Q70UQ0	-1.8212	21.8207	-2.32244	0.0549863	0.999415	-3.83741
high - low	Q92925	1.53806	20.5457	2.31356	0.0556945	0.999415	-3.84359
high - low	Q53EP0	1.86435	18.4636	2.29256	0.0574065	0.999415	-3.85824
high - low	Q4G0F5	1.51897	19.7858	2.29101	0.0575344	0.999415	-3.85932
high - low	P33993	-1.78757	22.0111	-2.28509	0.0580277	0.999415	-3.86345
high - low	Q9NZT2	1.76302	19.5121	2.27341	0.0590135	0.999415	-3.87163
high - low	P16152	1.51403	25.3488	2.22799	0.0630136	0.999415	-3.90355
high - low	P35580	3.61144	18.8731	2.21602	0.064113	0.999415	-3.91199
high - low	Q99426	2.72944	17.2375	2.20647	0.0650038	0.999415	-3.91874
high - low	P15090	-2.33066	22.3464	-2.18901	0.0666649	0.999415	-3.93109
high - low	Q7Z5L9	1.62943	21.0062	2.12192	0.0734599	0.999415	-3.9788
high - low	P09086;Q9UKI9;P14859	-1.51516	22.3763	-2.1211	0.0735468	0.999415	-3.97939
high - low	P30622	1.54426	19.834	2.11531	0.0741657	0.999415	-3.98352
high - low	Q13642	1.96543	20.9747	2.11034	0.0747005	0.999415	-3.98707
high - low	Q05655	3.68908	20.6624	2.1089	0.0748568	0.999415	-3.9881
high - low	P36269	-1.99929	21.5459	-2.1079	0.0749653	0.999415	-3.98882
high - low	Q9HB58	-3.34894	18.8981	-2.10769	0.0749886	0.999415	-3.98897
high - low	Q04446	-2.37932	20.4888	-2.0795	0.0781108	0.999415	-4.00914
high - low	Q13451	1.61914	21.772	2.06957	0.0792421	0.999415	-4.01626
high - low	P29692	1.44205	27.1424	2.05109	0.0813903	0.999415	-4.02952
high - low	Q6P4E1	-1.24014	21.5369	-2.04632	0.0819545	0.999415	-4.03295
high - low	Q08J23	1.89301	21.5501	2.04419	0.0822077	0.999415	-4.03448
high - low	P34910	-1.43493	25.3368	-2.0425	0.0824086	0.999415	-4.0357
high - low	Q16775	1.50957	24.7797	2.03552	0.0832455	0.999415	-4.04071
high - low	P36542	1.18281	25.51	2.02017	0.0851162	0.999415	-4.05176
high - low	Q8NBZ7	1.29763	20.0516	2.01257	0.0860574	0.999415	-4.05723
high - low	P42785	1.93708	26.0567	2.00223	0.0873558	0.999415	-4.06469
high - low	P14406	-1.57712	26.0051	-1.99207	0.0886498	0.999415	-4.07202
high - low	P28838	1.32152	26.2878	1.9907	0.0888254	0.999415	-4.073
high - low	Q9H3G5	1.57623	24.0478	1.97607	0.0907255	0.999415	-4.08356
high - low	P62487	-1.4467	19.4306	-1.95043	0.0941545	0.999415	-4.10209
high - low	P0DOY3;P0DOY2;P0CF74	-3.96085	25.2347	-1.94368	0.0950777	0.999415	-4.10697
high - low	Q9BYD3	-1.36898	21.5877	-1.94097	0.0954502	0.999415	-4.10892
high - low	Q9BZE1	2.28899	18.5537	1.91282	0.0994156	0.999415	-4.12929
high - low	P02786	-1.37598	20.7549	-1.91135	0.0996266	0.999415	-4.13036
high - low	P05534	4.18765	20.5623	1.90915	0.0999441	0.999415	-4.13195
high - low	Q13595	-1.31548	20.4838	-1.90164	0.101034	0.999415	-4.13738
high - low	Q92783	1.14333	21.4007	1.8821	0.103926	0.999415	-4.15153
high - low	P17812	1.66847	20.907	1.88017	0.104217	0.999415	-4.15294
high - low	P55060	-2.815	24.9904	-1.87692	0.104706	0.999415	-4.15529
high - low	Q9H845	1.38413	21.6259	1.87536	0.104943	0.999415	-4.15642
high - low	P49902	2.6368	17.695	1.87082	0.105632	0.999415	-4.15971
high - low	P41091;Q2VIR3	1.21866	24.744	1.86839	0.106003	0.999415	-4.16147
high - low	P52434	-1.20493	21.7133	-1.85823	0.107569	0.999415	-4.16883
high - low	Q7Z3D6	1.84581	19.9884	1.85235	0.108485	0.999415	-4.17309
high - low	Q03164	1.54632	19.6009	1.84658	0.109392	0.999415	-4.17727
high - low	P12236	1.38015	23.8988	1.83628	0.111028	0.999415	-4.18473
high - low	P36776	1.35767	24.9764	1.83023	0.112002	0.999415	-4.18912
high - low	P14207	-2.31951	17.75	-1.82721	0.11249	0.999415	-4.19131
high - low	Q9P015	-1.58641	21.7032	-1.82401	0.11301	0.999415	-4.19363
high - low	P11388	-2.69029	18.3947	-1.81749	0.114076	0.999415	-4.19835
high - low	O00165	1.50345	19.5779	1.80298	0.116485	0.999415	-4.20886
high - low	P01011	-2.22794	18.4023	-1.80284	0.116509	0.999415	-4.20897
high - low	Q9P265	4.06251	20.2123	1.79789	0.117341	0.999415	-4.21255
high - low	O95816	-2.76512	20.2613	-1.79717	0.117463	0.999415	-4.21307
high - low	O43765	-1.50816	20.4136	-1.79415	0.117974	0.999415	-4.21526
high - low	Q9UKU7	1.2805	20.428	1.79188	0.11836	0.999415	-4.2169
high - low	Q92572	-1.05686	21.8896	-1.7889	0.11887	0.999415	-4.21906
high - low	Q9UHA4	-1.17772	23.6873	-1.78819	0.11899	0.999415	-4.21957
high - low	Q13740	-2.11359	18.9896	-1.78534	0.11948	0.999415	-4.22164
high - low	Q92619	-1.63628	20.7443	-1.78191	0.120071	0.999415	-4.22412
high - low	Q56VL3	-1.33913	19.9954	-1.77762	0.120813	0.999415	-4.22723
high - low	P15311	-1.15766	25.8626	-1.77739	0.120854	0.999415	-4.2274
high - low	Q9UGV2	1.30146	19.547	1.77156	0.121871	0.999415	-4.23162
high - low	P45973	1.24942	21.6694	1.76375	0.123245	0.999415	-4.23726
high - low	Q9Y4X5	1.15413	19.2768	1.76334	0.123318	0.999415	-4.23756
high - low	O60826	1.29466	20.122	1.76016	0.123882	0.999415	-4.23986
high - low	P60981	1.14523	22.2875	1.75876	0.124133	0.999415	-4.24088
high - low	P13591	3.59482	22.0553	1.75503	0.1248	0.999415	-4.24358
high - low	Q9Y2U8	1.27576	20.1499	1.75263	0.12523	0.999415	-4.24531
high - low	Q96M27	-1.22262	25.3678	-1.75037	0.125638	0.999415	-4.24695
high - low	Q9NZ08	-1.94347	25.0831	-1.74916	0.125856	0.999415	-4.24782
high - low	P26885	-1.42612	27.6114	-1.74274	0.127021	0.999415	-4.25247
high - low	P42768	1.08614	21.6918	1.74143	0.12726	0.999415	-4.25341
high - low	Q14289	1.93069	21.5425	1.74106	0.127327	0.999415	-4.25368
high - low	Q9BRT2	-1.52719	21.7945	-1.73756	0.127969	0.999415	-4.25621
high - low	Q8NFI4;P50502	1.04025	23.3738	1.73678	0.128111	0.999415	-4.25677
high - low	P23141	-4.29403	19.1699	-1.73264	0.128875	0.999415	-4.25977
high - low	P49419	1.53118	19.7733	1.72677	0.129964	0.999415	-4.26401
high - low	P19320	-3.14971	18.8776	-1.71838	0.131537	0.999415	-4.27007
high - low	P55084	1.34408	25.3785	1.71694	0.131808	0.999415	-4.27111
high - low	P08195	1.4537	24.1251	1.71643	0.131905	0.999415	-4.27148
high - low	P15907	1.23075	22.7582	1.70876	0.133362	0.999415	-4.27702
high - low	Q9Y3D6	-1.13214	24.5349	-1.7065	0.133794	0.999415	-4.27865
high - low	O00178	1.91187	20.3347	1.70106	0.13484	0.999415	-4.28257
high - low	Q9Y6M9	-1.01664	25.8098	-1.70002	0.13504	0.999415	-4.28332
high - low	P04217	-1.42879	19.3687	-1.69472	0.136068	0.999415	-4.28714
high - low	P55809	1.34416	23.2459	1.69312	0.136381	0.999415	-4.2883
high - low	Q14141	1.15093	24.2398	1.69188	0.136622	0.999415	-4.28919
high - low	O15498	-1.52597	21.8298	-1.68449	0.138074	0.999415	-4.29452
high - low	Q969J3	-1.90718	20.953	-1.66877	0.141211	0.999415	-4.30584
high - low	Q99674	-3.4602	19.6333	-1.66859	0.141247	0.999415	-4.30597
high - low	O43847	1.73216	19.7992	1.66852	0.141262	0.999415	-4.30602
high - low	Q9Y2L1	1.78835	19.8271	1.66153	0.142679	0.999415	-4.31105
high - low	O15541	1.23097	20.0466	1.65699	0.143606	0.999415	-4.31432
high - low	Q99436	-1.16279	24.2414	-1.65531	0.143949	0.999415	-4.31552
high - low	O95169	-0.981238	22.8045	-1.65473	0.144068	0.999415	-4.31594
high - low	Q9H008	2.06605	22.204	1.63849	0.147443	0.999415	-4.3276
high - low	P43250;P34947	-2.57263	18.5608	-1.63805	0.147536	0.999415	-4.32792
high - low	Q32MZ4	-2.2276	21.0797	-1.63399	0.148392	0.999415	-4.33084
high - low	Q16555	-3.35622	21.0944	-1.62951	0.149341	0.999415	-4.33405
high - low	Q9Y5J1	2.45423	19.5679	1.61835	0.151731	0.999415	-4.34204
high - low	Q08257	-1.04726	24.1058	-1.61505	0.152446	0.999415	-4.34441
high - low	P19827	-1.83335	17.7516	-1.61169	0.153175	0.999415	-4.34682
high - low	Q9Y2V7	2.14273	19.1733	1.60998	0.153548	0.999415	-4.34804
high - low	P09104	1.41997	23.9999	1.60849	0.153873	0.999415	-4.3491
high - low	P78537	-1.02354	21.9	-1.60203	0.155291	0.999415	-4.35372
high - low	Q86U38	1.49484	20.3209	1.59978	0.15579	0.999415	-4.35534
high - low	P02549	-1.67492	16.5939	-1.59933	0.155889	0.999415	-4.35566
high - low	Q92608	1.60268	19.9571	1.59821	0.156137	0.999415	-4.35646
high - low	Q9Y281	-2.78085	18.4285	-1.59633	0.156554	0.999415	-4.3578
high - low	Q96SI9	1.01696	22.5043	1.5961	0.156605	0.999415	-4.35796
high - low	P35221	-1.33828	22.0339	-1.58656	0.15874	0.999415	-4.36478
high - low	P23368	1.07832	24.7702	1.58525	0.159035	0.999415	-4.36571
high - low	Q6UX06	3.25995	18.7791	1.58172	0.159832	0.999415	-4.36823
high - low	Q13405	-1.00016	23.2383	-1.58072	0.160059	0.999415	-4.36894
high - low	Q9NUU7	1.34809	21.1771	1.57127	0.162217	0.999415	-4.37568
high - low	P34913	1.42282	20.2286	1.56529	0.163597	0.999415	-4.37994
high - low	P12235	1.06389	23.5129	1.56331	0.164056	0.999415	-4.38135
high - low	P41252	1.56271	26.4794	1.5613	0.164523	0.999415	-4.38278
high - low	P55008	-1.94934	20.0719	-1.55942	0.164961	0.999415	-4.38411
high - low	Q8TAE8	-1.34743	23.1954	-1.55471	0.166064	0.999415	-4.38746
high - low	Q13228	-3.04805	20.8533	-1.5538	0.166277	0.999415	-4.38811
high - low	P38571	-1.80531	23.5262	-1.54849	0.167529	0.999415	-4.39188
high - low	P13761;Q9TQE0	1.0726	20.6849	1.54568	0.168196	0.999415	-4.39387
high - low	P28161	1.09913	24.6601	1.53866	0.169872	0.999415	-4.39885
high - low	Q15118	1.49447	23.0617	1.53702	0.170265	0.999415	-4.40001
high - low	Q9Y5J6	-2.853	20.233	-1.53606	0.170496	0.999415	-4.40069
high - low	L0R6Q1	-1.22064	24.1359	-1.53557	0.170614	0.999415	-4.40104
high - low	Q16718	-1.06363	26.6094	-1.53386	0.171025	0.999415	-4.40225
high - low	Q14247	-0.959025	21.7805	-1.52777	0.172502	0.999415	-4.40657
high - low	Q9HB07	-1.02464	24.4636	-1.52745	0.172579	0.999415	-4.40679
high - low	Q9UKG1	0.947067	21.916	1.52631	0.172857	0.999415	-4.4076
high - low	Q15006	-1.12963	23.2928	-1.52613	0.1729	0.999415	-4.40772
high - low	P13716	-1.06636	22.846	-1.52196	0.173921	0.999415	-4.41068
high - low	P05141	1.04095	26.297	1.51174	0.176441	0.999415	-4.4179
high - low	Q6NZI2	-2.95201	20.5927	-1.5086	0.177221	0.999415	-4.42011
high - low	Q9NWU2	-2.44289	19.0592	-1.50468	0.178201	0.999415	-4.42287
high - low	P54578	1.06569	24.2098	1.4963	0.180314	0.999415	-4.42878
high - low	O95994	-4.4722	23.5845	-1.49574	0.180454	0.999415	-4.42917
high - low	Q6RFH5	-1.61566	19.507	-1.49403	0.180888	0.999415	-4.43037
high - low	P35268	0.902496	25.1885	1.49287	0.181185	0.999415	-4.4312
high - low	Q9GZZ9	-0.983656	25.4968	-1.49197	0.181412	0.999415	-4.43182
high - low	Q92785	0.918431	20.0043	1.48984	0.181955	0.999415	-4.43332
high - low	Q9BQ69	1.59691	22.011	1.48369	0.183532	0.999415	-4.43764
high - low	P48681	2.16854	22.624	1.4823	0.183891	0.999415	-4.43862
high - low	Q01433	1.49742	20.87	1.48217	0.183925	0.999415	-4.43871
high - low	P16455	1.09383	22.1776	1.47935	0.184655	0.999415	-4.44069
high - low	P54886	1.37532	22.6021	1.4713	0.186749	0.999415	-4.44634
high - low	Q9HCN8	-1.32486	27.3268	-1.46874	0.187421	0.999415	-4.44813
high - low	Q8IXM3	-0.999963	22.2255	-1.46579	0.188196	0.999415	-4.4502
high - low	P09211	1.24847	28.4427	1.46235	0.189104	0.999415	-4.4526
high - low	P42166	1.2331	20.2955	1.45746	0.190401	0.999415	-4.45602
high - low	Q9GZT6	-1.03877	23.8001	-1.45404	0.191314	0.999415	-4.45841
high - low	Q6P161	-1.35321	22.459	-1.45361	0.191428	0.999415	-4.45871
high - low	P13995	1.31764	23.1449	1.45323	0.191532	0.999415	-4.45898
high - low	Q04323	-1.14695	22.132	-1.45283	0.191637	0.999415	-4.45925
high - low	P56134	1.05618	24.0216	1.45263	0.19169	0.999415	-4.45939
high - low	Q15020	1.47205	22.2542	1.44867	0.192755	0.999415	-4.46216
high - low	Q96FV2	0.995232	21.5033	1.44798	0.19294	0.999415	-4.46264
high - low	P25787	-0.917021	25.6748	-1.44771	0.193014	0.999415	-4.46283
high - low	Q8N183	-1.54908	24.6439	-1.44499	0.193748	0.999415	-4.46472
high - low	P31944	-2.05694	20.4446	-1.44324	0.19422	0.999415	-4.46594
high - low	Q8WU90	-0.952716	21.5493	-1.43123	0.197501	0.999415	-4.47429
high - low	Q06210	1.7195	24.7229	1.42762	0.198498	0.999415	-4.4768
high - low	Q9Y6A9	0.890397	24.8215	1.42522	0.199163	0.999415	-4.47847
high - low	Q00341	0.854558	26.8016	1.4217	0.20014	0.999415	-4.48091
high - low	Q96HN2;O43865	1.62996	18.7691	1.41831	0.201087	0.999415	-4.48326
high - low	Q99961	-1.52207	20.9814	-1.41625	0.201663	0.999415	-4.48468
high - low	P11836	-2.77105	16.694	-1.41154	0.202989	0.999415	-4.48795
high - low	P07954	1.07717	26.2731	1.41101	0.203137	0.999415	-4.48831
high - low	P49006	1.40855	19.3372	1.40968	0.203514	0.999415	-4.48923
high - low	Q06546	0.956871	20.0169	1.40913	0.203669	0.999415	-4.48961
high - low	Q9BYG3	-0.933758	21.46	-1.40818	0.203939	0.999415	-4.49027
high - low	Q15018	0.945481	20.7537	1.40245	0.205566	0.999415	-4.49422
high - low	P46108	-0.983828	19.2056	-1.39703	0.207118	0.999415	-4.49796
high - low	Q5T4S7	-2.74629	18.4402	-1.39665	0.207227	0.999415	-4.49822
high - low	Q9H223	1.47685	20.4255	1.39314	0.208239	0.999415	-4.50064
high - low	P51649	1.49064	22.6127	1.39263	0.208385	0.999415	-4.50099
high - low	P07602	-1.04908	22.1885	-1.39197	0.208577	0.999415	-4.50145
high - low	P35080	2.3604	19.5102	1.39064	0.208963	0.999415	-4.50237
high - low	Q7Z434	-0.944013	22.9058	-1.39014	0.209106	0.999415	-4.50271
high - low	Q8IX12	1.14102	22.7554	1.38665	0.210119	0.999415	-4.50511
high - low	P17858	0.963763	24.0828	1.38653	0.210156	0.999415	-4.50519
high - low	P16070	-1.95687	17.9214	-1.38459	0.210719	0.999415	-4.50652
high - low	Q9Y2R5	1.88787	20.1516	1.3796	0.212181	0.999415	-4.50995
high - low	Q96DI7	1.01645	21.0026	1.37889	0.212388	0.999415	-4.51044
high - low	P13987	1.15606	22.4819	1.37858	0.21248	0.999415	-4.51065
high - low	P05166	-0.846376	24.2114	-1.37755	0.212783	0.999415	-4.51136
high - low	Q9Y5L4	-1.15925	24.6231	-1.37671	0.213028	0.999415	-4.51193
high - low	P04233	-1.44291	24.016	-1.37643	0.213113	0.999415	-4.51213
high - low	Q13126	-0.956253	24.1351	-1.3709	0.214747	0.999415	-4.51591
high - low	Q8NC56	-0.944017	20.917	-1.37003	0.215007	0.999415	-4.51651
high - low	Q9Y6Y8	1.20664	21.4835	1.36977	0.215083	0.999415	-4.51669
high - low	P78417	-0.902514	25.1974	-1.36968	0.21511	0.999415	-4.51675
high - low	P23497	-1.32539	23.0012	-1.36893	0.215331	0.999415	-4.51726
high - low	P02766	-1.0011	23.6689	-1.36603	0.216196	0.999415	-4.51924
high - low	Q02978	1.27461	21.9793	1.36483	0.216554	0.999415	-4.52006
high - low	Q9Y263	-1.20107	20.9512	-1.36193	0.217422	0.999415	-4.52204
high - low	Q14839	0.834289	21.6985	1.3612	0.217642	0.999415	-4.52254
high - low	P16989	-2.46723	19.7022	-1.35737	0.218794	0.999415	-4.52516
high - low	Q14696	-1.01191	25.2037	-1.35625	0.219134	0.999415	-4.52592
high - low	P34059	-1.60681	20.8931	-1.35484	0.219558	0.999415	-4.52688
high - low	Q04917	-1.16109	22.7399	-1.3515	0.22057	0.999415	-4.52916
high - low	P18827	0.947637	25.2053	1.34561	0.222367	0.999415	-4.53317
high - low	P41226	1.02574	20.1619	1.34208	0.223449	0.999415	-4.53556
high - low	Q9UIJ7	-1.12506	24.7977	-1.33654	0.225157	0.999415	-4.53932
high - low	Q9UPN3	-0.926575	19.4687	-1.3361	0.225294	0.999415	-4.53962
high - low	Q9H553	-1.03393	22.3378	-1.33609	0.225297	0.999415	-4.53963
high - low	P40939	1.05648	26.5524	1.33347	0.226111	0.999415	-4.54141
high - low	P80303	-0.915232	26.8387	-1.33086	0.226923	0.999415	-4.54317
high - low	O75380	-1.00374	25.2232	-1.32996	0.227203	0.999415	-4.54378
high - low	Q6DD88	-0.967417	22.2853	-1.32843	0.227679	0.999415	-4.54481
high - low	O75489	-0.802504	26.7186	-1.32838	0.227694	0.999415	-4.54485
high - low	O75369	-0.929672	24.5388	-1.32781	0.227874	0.999415	-4.54524
high - low	Q8NBJ4	1.50838	19.6484	1.32754	0.227959	0.999415	-4.54542
high - low	P04275	-2.15386	22.295	-1.3248	0.228817	0.999415	-4.54727
high - low	Q9NUP9	1.08176	20.8627	1.32371	0.229158	0.999415	-4.54801
high - low	Q2M389	1.34627	19.3865	1.32147	0.229863	0.999415	-4.54952
high - low	P07858	-1.99352	24.6837	-1.32115	0.229965	0.999415	-4.54974
high - low	Q9BRQ6	0.865992	20.5565	1.32067	0.230115	0.999415	-4.55006
high - low	A0FGR8	1.06586	20.5587	1.31778	0.231028	0.999415	-4.55201
high - low	P31350	-1.82537	19.5483	-1.31755	0.231102	0.999415	-4.55217
high - low	O43674	-0.780567	22.969	-1.31416	0.232178	0.999415	-4.55445
high - low	P00813	-0.959738	23.9698	-1.31176	0.232941	0.999415	-4.55606
high - low	P98160	-2.51676	19.9407	-1.31175	0.232943	0.999415	-4.55607
high - low	Q9H4B7	2.63383	21.0762	1.31167	0.232971	0.999415	-4.55613
high - low	Q9Y2Z9	1.74767	23.0283	1.31128	0.233094	0.999415	-4.55639
high - low	P00492	0.858249	23.5316	1.30903	0.233812	0.999415	-4.5579
high - low	Q13867	-0.971406	23.1981	-1.30812	0.234105	0.999415	-4.55851
high - low	Q13948;P39880	-0.947853	21.1766	-1.3078	0.234207	0.999415	-4.55873
high - low	P17568	-0.840496	24.168	-1.30655	0.234607	0.999415	-4.55957
high - low	Q9BT09	-1.07148	23.9446	-1.30452	0.235259	0.999415	-4.56093
high - low	P02652	-2.75175	17.7805	-1.30105	0.236376	0.999415	-4.56326
high - low	P28070	-0.766176	25.1331	-1.30002	0.236709	0.999415	-4.56395
high - low	P49207	0.944927	24.988	1.29864	0.237158	0.999415	-4.56488
high - low	Q9H4A3	0.825924	19.0939	1.29838	0.237241	0.999415	-4.56505
high - low	Q6IAA8	-0.78289	23.8152	-1.29736	0.23757	0.999415	-4.56573
high - low	Q8NHP8	-1.01756	22.0893	-1.29615	0.237963	0.999415	-4.56654
high - low	Q16539	-2.28725	19.5933	-1.29469	0.238438	0.999415	-4.56752
high - low	Q9H3P7	0.874606	23.3976	1.29431	0.238561	0.999415	-4.56777
high - low	Q02252	0.870558	24.262	1.28849	0.240463	0.999415	-4.57167
high - low	P55072	-0.812374	30.4641	-1.28635	0.241166	0.999415	-4.5731
high - low	Q5JS37	-1.19596	20.3214	-1.28615	0.241231	0.999415	-4.57323
high - low	P11310	0.79611	25.3418	1.28211	0.242563	0.999415	-4.57593
high - low	O00233	0.773913	23.1434	1.27464	0.24504	0.999415	-4.5809
high - low	P30566	-0.966878	22.2936	-1.274	0.245251	0.999415	-4.58132
high - low	O95210	-2.05926	18.9531	-1.27381	0.245317	0.999415	-4.58145
high - low	Q27J81	-1.48738	20.1034	-1.27279	0.245658	0.999415	-4.58213
high - low	Q8N4T8	-0.960429	24.4771	-1.2677	0.24736	0.999415	-4.5855
high - low	Q92890	-0.766985	21.9029	-1.26674	0.247682	0.999415	-4.58614
high - low	O60869	1.1458	24.4444	1.26477	0.248348	0.999415	-4.58745
high - low	P13612	-0.758828	20.8903	-1.26408	0.248581	0.999415	-4.58791
high - low	P49588	0.82285	26.9629	1.26248	0.24912	0.999415	-4.58896
high - low	P12429	1.43589	21.9336	1.26144	0.249473	0.999415	-4.58965
high - low	P60604	-0.784876	21.4422	-1.26132	0.249511	0.999415	-4.58973
high - low	Q9ULR5	1.70761	20.6247	1.25912	0.250258	0.999415	-4.59119
high - low	P40429;Q6NVV1	0.832523	24.7042	1.25716	0.250923	0.999415	-4.59248
high - low	P26641	1.01866	27.2507	1.25175	0.25277	0.999415	-4.59606
high - low	Q13445	-0.793214	23.9302	-1.24932	0.253601	0.999415	-4.59765
high - low	Q9NP72	-1.0683	21.1801	-1.24921	0.253641	0.999415	-4.59773
high - low	Q8IV08	-1.36411	24.4245	-1.24895	0.25373	0.999415	-4.5979
high - low	P08243	1.46395	22.8732	1.24696	0.254411	0.999415	-4.59921
high - low	Q14678	-2.25352	18.0542	-1.24663	0.254527	0.999415	-4.59943
high - low	P04066	0.874478	23.9438	1.24563	0.25487	0.999415	-4.60008
high - low	Q14151	-1.21291	22.7847	-1.24328	0.255681	0.999415	-4.60163
high - low	P46781	0.849041	25.3196	1.24309	0.255748	0.999415	-4.60176
high - low	P19404	-0.801028	26.1433	-1.24031	0.256708	0.999415	-4.60358
high - low	P21283	-1.19024	21.1732	-1.2395	0.256991	0.999415	-4.60411
high - low	Q3YEC7	-1.01403	19.9295	-1.23919	0.257099	0.999415	-4.60432
high - low	O43504	-0.979861	23.8236	-1.23335	0.259135	0.999415	-4.60815
high - low	O95721	-0.954727	21.2939	-1.2324	0.259464	0.999415	-4.60877
high - low	P55957	-0.957274	23.1378	-1.22352	0.26259	0.999415	-4.61458
high - low	Q8IYB8	0.824683	21.0628	1.22295	0.26279	0.999415	-4.61494
high - low	Q9UHL4	-1.1136	28.1734	-1.2215	0.263302	0.999415	-4.61589
high - low	P49589	0.770392	24.5919	1.22108	0.263454	0.999415	-4.61617
high - low	Q9UNW1	-1.23399	21.228	-1.22075	0.263569	0.999415	-4.61638
high - low	Q6YP21	-1.38633	22.9745	-1.22068	0.263596	0.999415	-4.61643
high - low	Q9UBV8	0.847193	21.0851	1.21829	0.264444	0.999415	-4.61798
high - low	Q8WXF1	-0.730553	24.8516	-1.2171	0.264868	0.999415	-4.61876
high - low	Q14257	-0.862894	22.6157	-1.2164	0.265117	0.999415	-4.61921
high - low	O75367	-0.925296	27.6014	-1.21593	0.265283	0.999415	-4.61952
high - low	O75438	-0.827177	25.525	-1.21534	0.265495	0.999415	-4.6199
high - low	P05771	2.42521	18.796	1.21343	0.266178	0.999415	-4.62115
high - low	O95182	-0.730906	24.4947	-1.21306	0.26631	0.999415	-4.62138
high - low	P05089	-2.26277	18.0255	-1.21236	0.266561	0.999415	-4.62184
high - low	Q9BZZ2	-0.783359	20.1864	-1.21018	0.267342	0.999415	-4.62326
high - low	P62910	0.984307	22.9911	1.2053	0.2691	0.999415	-4.62642
high - low	Q8WXA9	1.12089	20.2623	1.20139	0.270512	0.999415	-4.62895
high - low	Q16611	-1.19215	21.2776	-1.20123	0.270573	0.999415	-4.62906
high - low	Q9NXG2	0.719314	22.9108	1.20062	0.270795	0.999415	-4.62945
high - low	Q8NBJ7	-0.729989	24.5303	-1.19806	0.271725	0.999415	-4.63111
high - low	Q9Y2S2	-0.793509	21.4628	-1.19731	0.271998	0.999415	-4.63159
high - low	P11177	0.729011	25.3985	1.1955	0.272657	0.999415	-4.63276
high - low	O15372	0.886638	21.4825	1.1954	0.272695	0.999415	-4.63282
high - low	P22794	-1.5016	18.6518	-1.19378	0.273286	0.999415	-4.63387
high - low	P04062	-1.01936	22.7611	-1.19335	0.273442	0.999415	-4.63414
high - low	Q8TCD5	-1.13511	22.4635	-1.19243	0.27378	0.999415	-4.63474
high - low	P42224	0.785575	23.9423	1.18988	0.274713	0.999415	-4.63638
high - low	Q7Z4H8	-1.29612	19.9213	-1.18976	0.27476	0.999415	-4.63646
high - low	O43678	-0.726575	24.4098	-1.187	0.275776	0.999415	-4.63823
high - low	Q16134	0.952596	22.213	1.18695	0.275795	0.999415	-4.63827
high - low	Q9HD33	-0.742658	21.4	-1.1853	0.276402	0.999415	-4.63932
high - low	Q96A33	-0.882871	23.9844	-1.18364	0.277016	0.999415	-4.64039
high - low	O00566	-1.23754	19.2099	-1.18287	0.2773	0.999415	-4.64088
high - low	P52815	-0.925756	25.6876	-1.17994	0.278389	0.999415	-4.64277
high - low	P11171	1.1052	23.7663	1.17839	0.278963	0.999415	-4.64376
high - low	Q9NRY5	-0.794219	23.5891	-1.1774	0.279333	0.999415	-4.64439
high - low	Q14676	-1.52307	22.7692	-1.17625	0.279762	0.999415	-4.64513
high - low	P54802	-0.835024	23.8677	-1.175	0.280227	0.999415	-4.64593
high - low	P01903	-2.06131	22.2866	-1.17404	0.280587	0.999415	-4.64654
high - low	P48426	0.893262	20.9167	1.17049	0.281916	0.999415	-4.64881
high - low	P36507	0.820736	20.4533	1.16809	0.28282	0.999415	-4.65034
high - low	Q92900	-0.730707	23.2573	-1.1678	0.282929	0.999415	-4.65053
high - low	P34897	0.786758	26.3174	1.16502	0.283975	0.999415	-4.65229
high - low	Q9HD15	-1.54868	19.6304	-1.16452	0.284166	0.999415	-4.65261
high - low	P13489	-0.771389	26.9735	-1.16422	0.284278	0.999415	-4.6528
high - low	P98171	1.07359	22.189	1.16301	0.284737	0.999415	-4.65358
high - low	P05198	0.834055	24.9838	1.16292	0.284772	0.999415	-4.65363
high - low	Q96G25	-1.09851	19.3646	-1.16135	0.285368	0.999415	-4.65463
high - low	Q8TBC4	1.00869	21.4292	1.15872	0.286365	0.999415	-4.6563
high - low	Q9NZ01	1.16985	23.7119	1.15632	0.287279	0.999415	-4.65783
high - low	P08559	0.804172	24.4845	1.15487	0.287833	0.999415	-4.65875
high - low	Q6XQN6	2.08835	23.1894	1.15165	0.289065	0.999415	-4.66078
high - low	P51970	-0.844857	26.5165	-1.15135	0.289182	0.999415	-4.66098
high - low	Q6P587	-0.805119	23.9811	-1.15121	0.289235	0.999415	-4.66106
high - low	O43181	-0.707389	24.0286	-1.15118	0.289246	0.999415	-4.66108
high - low	Q96G03	-0.979732	25.3464	-1.15073	0.289417	0.999415	-4.66137
high - low	Q9NRX2	-0.875027	23.5037	-1.14999	0.289702	0.999415	-4.66184
high - low	Q9BRT8;Q8IUF1;Q5RIA9;Q5JTY5;Q4V339	-0.858732	20.0364	-1.14969	0.289819	0.999415	-4.66203
high - low	O75534	0.817039	21.5865	1.14851	0.290272	0.999415	-4.66277
high - low	P19388	0.818346	20.9807	1.14839	0.290319	0.999415	-4.66285
high - low	O14672	-2.13865	18.2339	-1.1464	0.291083	0.999415	-4.6641
high - low	Q9Y2D5	-1.89872	22.1228	-1.14609	0.291205	0.999415	-4.6643
high - low	Q9NQS1	-0.827631	21.7473	-1.14467	0.291752	0.999415	-4.6652
high - low	Q9BPW8	0.802969	21.8884	1.14336	0.292258	0.999415	-4.66602
high - low	Q86VB7	-2.69406	21.0801	-1.14281	0.29247	0.999415	-4.66637
high - low	Q8N2U0	0.747334	22.7941	1.14169	0.292907	0.999415	-4.66708
high - low	O75439	0.989473	20.6272	1.14142	0.293009	0.999415	-4.66725
high - low	Q96TC7	-0.8018	22.931	-1.14057	0.293339	0.999415	-4.66778
high - low	P08571	-1.45443	18.3281	-1.13913	0.2939	0.999415	-4.66869
high - low	Q07820	-1.07767	21.1435	-1.13871	0.294064	0.999415	-4.66896
high - low	Q9P270	-1.15664	17.6933	-1.13584	0.295179	0.999415	-4.67076
high - low	Q9Y3E5	-0.73087	22.6473	-1.1357	0.295235	0.999415	-4.67085
high - low	P31153	-0.715457	24.1383	-1.1353	0.29539	0.999415	-4.6711
high - low	P22392;O60361	-0.690024	27.8302	-1.13416	0.295835	0.999415	-4.67181
high - low	P22830	0.709422	23.3073	1.13381	0.295974	0.999415	-4.67203
high - low	P41218	1.08079	22.1457	1.13186	0.296737	0.999415	-4.67326
high - low	Q9NZ43	0.763321	20.2787	1.13164	0.296821	0.999415	-4.67339
high - low	O43719	0.692485	21.573	1.13012	0.297418	0.999415	-4.67435
high - low	Q9UBR2	1.02603	24.584	1.12905	0.29784	0.999415	-4.67502
high - low	Q9UKX7	-0.858765	22.9443	-1.12894	0.297882	0.999415	-4.67509
high - low	Q3SY69	0.749758	26.8338	1.12851	0.298053	0.999415	-4.67536
high - low	Q9P258	1.37706	18.9682	1.12819	0.298179	0.999415	-4.67556
high - low	P49720	-0.719546	25.0147	-1.1277	0.298369	0.999415	-4.67586
high - low	O75340	2.11281	18.9171	1.12529	0.299322	0.999415	-4.67737
high - low	Q8TCS8	0.994818	23.6623	1.12236	0.30048	0.999415	-4.6792
high - low	Q9BYD6	-1.2213	21.8555	-1.12128	0.300907	0.999415	-4.67988
high - low	Q09161	-0.860492	22.323	-1.12071	0.30113	0.999415	-4.68023
high - low	P49959	0.933365	22.4134	1.11885	0.301871	0.999415	-4.68139
high - low	P50750	0.764274	21.4302	1.11871	0.301928	0.999415	-4.68148
high - low	P09467	-2.45247	25.0799	-1.11699	0.30261	0.999415	-4.68255
high - low	Q92614	1.04693	20.4456	1.11691	0.30264	0.999415	-4.6826
high - low	Q6P1L8	-1.66466	19.3526	-1.11622	0.302918	0.999415	-4.68303
high - low	Q08554	-1.59499	18.3198	-1.11517	0.303335	0.999415	-4.68368
high - low	Q99848	-1.01466	21.8673	-1.11269	0.304325	0.999415	-4.68522
high - low	Q9Y385	-0.695519	24.264	-1.11195	0.304622	0.999415	-4.68568
high - low	O94905	-1.9042	19.1574	-1.11152	0.304794	0.999415	-4.68595
high - low	Q12888	0.87353	22.3141	1.10848	0.306014	0.999415	-4.68784
high - low	Q13630	0.904091	23.0739	1.10827	0.306101	0.999415	-4.68797
high - low	Q92621	0.675815	22.8351	1.10658	0.30678	0.999415	-4.68902
high - low	Q13492	-0.660692	23.624	-1.10573	0.307122	0.999415	-4.68954
high - low	O75940	-0.798504	21.7882	-1.10444	0.307641	0.999415	-4.69034
high - low	O75569	-0.876545	21.9358	-1.10345	0.308044	0.999415	-4.69095
high - low	O00479	-1.53915	23.783	-1.10321	0.30814	0.999415	-4.6911
high - low	O14737	-0.855155	24.218	-1.10264	0.308368	0.999415	-4.69145
high - low	O60262	0.834342	23.5328	1.10263	0.308374	0.999415	-4.69146
high - low	O00160;Q12965	1.20886	18.3542	1.10226	0.308523	0.999415	-4.69169
high - low	P14324	-0.999084	21.6492	-1.10036	0.309291	0.999415	-4.69286
high - low	Q9NVA2	-1.68127	20.1302	-1.09745	0.310474	0.999415	-4.69466
high - low	P22234	-0.639953	26.6082	-1.09737	0.310508	0.999415	-4.69471
high - low	Q9BWS9	-1.40382	24.1651	-1.09648	0.310869	0.999415	-4.69526
high - low	P49821	-0.868217	25.8592	-1.09404	0.311862	0.999415	-4.69676
high - low	P30405	0.665121	22.8303	1.09248	0.3125	0.999415	-4.69772
high - low	Q9UBS4	-0.85269	28.2135	-1.0903	0.313395	0.999415	-4.69906
high - low	Q92851	1.33451	20.6863	1.08949	0.313726	0.999415	-4.69956
high - low	P42331	1.26052	17.2748	1.08944	0.313747	0.999415	-4.69959
high - low	P63208	-0.721492	25.2189	-1.08865	0.314068	0.999415	-4.70007
high - low	Q9BVK6	-0.729034	27.3739	-1.08645	0.314976	0.999415	-4.70142
high - low	Q9UBP6	1.1087	19.7626	1.08629	0.315041	0.999415	-4.70152
high - low	P35555	-2.09035	21.9678	-1.08624	0.315059	0.999415	-4.70155
high - low	P15153	0.727726	24.8841	1.08414	0.315924	0.999415	-4.70283
high - low	Q5T5P2	-1.92195	19.1514	-1.08148	0.317025	0.999415	-4.70446
high - low	P09382	0.931045	27.4469	1.08146	0.317032	0.999415	-4.70447
high - low	P30837	-0.741618	23.726	-1.08091	0.317262	0.999415	-4.70481
high - low	Q16181	0.679297	23.843	1.07938	0.317893	0.999415	-4.70574
high - low	P29350	1.06935	24.8757	1.07807	0.318436	0.999415	-4.70654
high - low	O43390	0.713813	25.0033	1.07692	0.318915	0.999415	-4.70725
high - low	Q13618	0.932502	20.8638	1.07606	0.319272	0.999415	-4.70777
high - low	Q9NWU5	-1.33539	18.2814	-1.07552	0.319499	0.999415	-4.7081
high - low	Q86TS9	-1.81392	19.1905	-1.07302	0.32054	0.999415	-4.70963
high - low	Q06203	-0.656254	23.6715	-1.0722	0.320883	0.999415	-4.71013
high - low	P20810	-0.932795	24.9629	-1.06903	0.322206	0.999415	-4.71205
high - low	Q07960	0.811472	22.6513	1.06788	0.322692	0.999415	-4.71275
high - low	Q9BV79	0.660145	21.9207	1.06709	0.323022	0.999415	-4.71323
high - low	Q9BPZ3	-1.82931	19.7431	-1.06558	0.323655	0.999415	-4.71414
high - low	O95295	-0.673582	22.1823	-1.06385	0.324387	0.999415	-4.71519
high - low	P02790	-0.895617	21.6346	-1.06382	0.324399	0.999415	-4.71521
high - low	Q8WU79	1.08154	21.3779	1.06358	0.324497	0.999415	-4.71535
high - low	Q99627	-0.682783	23.3526	-1.06151	0.325373	0.999415	-4.71661
high - low	Q99575	1.20714	17.8066	1.06147	0.325391	0.999415	-4.71664
high - low	Q9Y3E0	-1.04001	22.8693	-1.06064	0.325738	0.999415	-4.71713
high - low	Q9Y285	-0.949192	24.0405	-1.06053	0.325785	0.999415	-4.7172
high - low	Q00325	0.957289	24.7213	1.05963	0.326167	0.999415	-4.71774
high - low	Q5VZK9	-1.01559	22.1959	-1.05959	0.326186	0.999415	-4.71777
high - low	P43304	0.941218	22.7043	1.05878	0.326526	0.999415	-4.71826
high - low	Q96P70	1.67754	20.356	1.05851	0.32664	0.999415	-4.71842
high - low	Q03701	-1.81739	19.1348	-1.05706	0.327257	0.999415	-4.7193
high - low	O00217	-0.680871	25.0748	-1.05504	0.328113	0.999415	-4.72051
high - low	P26583	0.697522	25.0722	1.05478	0.328223	0.999415	-4.72067
high - low	Q01469	0.985047	25.5906	1.05425	0.32845	0.999415	-4.72099
high - low	Q9Y6X5	-0.671429	22.5295	-1.05364	0.32871	0.999415	-4.72136
high - low	O95810	-1.83958	20.2718	-1.05288	0.329034	0.999415	-4.72182
high - low	Q7RTS1	-1.77126	20.7494	-1.04988	0.330313	0.999415	-4.72362
high - low	P60866	0.747833	25.8627	1.04921	0.330601	0.999415	-4.72402
high - low	Q7Z7H5	-0.654631	24.1365	-1.04682	0.331624	0.999415	-4.72546
high - low	Q8N1F7	0.713191	22.0589	1.04484	0.332476	0.999415	-4.72665
high - low	Q96AP7	-0.687783	19.7868	-1.04332	0.33313	0.999415	-4.72756
high - low	O96000	-0.730898	26.6141	-1.04319	0.333187	0.999415	-4.72763
high - low	Q7LG56	-0.824629	20.2034	-1.04029	0.334436	0.999415	-4.72937
high - low	Q5VW36	-1.43325	20.7836	-1.03908	0.334958	0.999415	-4.73009
high - low	Q8IZL8	-0.659169	22.5923	-1.03793	0.335457	0.999415	-4.73078
high - low	O00264	-1.10174	19.834	-1.03728	0.335736	0.999415	-4.73116
high - low	Q99614	-0.842604	21.8019	-1.037	0.335859	0.999415	-4.73133
high - low	Q9NP97;Q8TF09	-0.84883	22.9221	-1.03632	0.336153	0.999415	-4.73174
high - low	P00338	-0.709054	29.1537	-1.0355	0.336508	0.999415	-4.73222
high - low	Q86UP2	-0.710264	24.6595	-1.03534	0.336578	0.999415	-4.73232
high - low	Q9H171	1.04222	20.4923	1.03514	0.336666	0.999415	-4.73244
high - low	Q14161	-0.879187	21.7977	-1.03474	0.336841	0.999415	-4.73268
high - low	Q9H2U2	-0.669496	26.1077	-1.03431	0.337027	0.999415	-4.73294
high - low	Q99567	-0.778537	20.6959	-1.03297	0.337607	0.999415	-4.73373
high - low	O15446	-1.95351	20.3729	-1.03201	0.338028	0.999415	-4.73431
high - low	Q9Y230	-0.768164	25.3887	-1.0308	0.338552	0.999415	-4.73502
high - low	O95777	-0.903916	23.9033	-1.03041	0.338722	0.999415	-4.73525
high - low	O14974	0.751969	20.7332	1.02905	0.339317	0.999415	-4.73606
high - low	O75995	-1.22924	21.3944	-1.02512	0.341037	0.999415	-4.73839
high - low	O95232	0.644505	21.9394	1.02494	0.341116	0.999415	-4.7385
high - low	Q9Y371	-1.1397	18.4449	-1.02205	0.342385	0.999415	-4.74021
high - low	P22033	0.979905	25.0479	1.02049	0.343075	0.999415	-4.74113
high - low	Q9NVS9	0.650198	23.349	1.01975	0.3434	0.999415	-4.74157
high - low	Q9UHX1	0.662862	24.0286	1.01956	0.343482	0.999415	-4.74168
high - low	Q5TFE4	1.37759	20.8935	1.01708	0.34458	0.999415	-4.74315
high - low	P48960	-0.724637	24.2238	-1.01666	0.344765	0.999415	-4.74339
high - low	Q9NR46	-0.818095	22.0202	-1.01557	0.345245	0.999415	-4.74403
high - low	P16885	1.01598	21.3989	1.01381	0.346026	0.999415	-4.74507
high - low	P51688	-1.54679	22.9525	-1.0121	0.346785	0.999415	-4.74607
high - low	Q9BUT1	1.00959	19.0309	1.00735	0.348902	0.999415	-4.74886
high - low	Q9NP81	0.608871	20.2757	1.0067	0.349193	0.999415	-4.74924
high - low	Q8N5K1	-1.06684	25.7689	-1.00639	0.349331	0.999415	-4.74942
high - low	Q6P4A8	-1.65837	22.3539	-1.00553	0.349714	0.999415	-4.74993
high - low	P06132	-0.684572	24.0089	-1.00531	0.349816	0.999415	-4.75006
high - low	P35637	0.826759	23.6568	1.00511	0.349904	0.999415	-4.75017
high - low	Q9H7Z7	-0.641179	24.3984	-1.00471	0.350084	0.999415	-4.75041
high - low	Q96DH6	-0.729792	22.0557	-1.00299	0.350853	0.999415	-4.75141
high - low	P00450	-1.99744	21.0279	-1.00244	0.351099	0.999415	-4.75173
high - low	Q9UPN6	-0.861921	20.5038	-1.00219	0.351213	0.999415	-4.75188
high - low	O43708	-0.707381	20.9135	-1.00216	0.351227	0.999415	-4.7519
high - low	P49915	-1.1877	22.6492	-0.99911	0.352596	0.999415	-4.75368
high - low	O00560	-0.891812	19.3955	-0.998843	0.352717	0.999415	-4.75383
high - low	Q15366	0.650718	25.1512	0.997471	0.353335	0.999415	-4.75463
high - low	Q9Y4L1	-0.787401	29.8455	-0.997102	0.353501	0.999415	-4.75485
high - low	P03915	0.781515	20.3053	0.996124	0.353943	0.999415	-4.75542
high - low	P49591	0.861993	25.7804	0.995877	0.354055	0.999415	-4.75556
high - low	Q9H074	-0.629855	21.0138	-0.995118	0.354398	0.999415	-4.756
high - low	Q6P179	-0.632541	23.4409	-0.990727	0.356387	0.999415	-4.75855
high - low	P15586	0.652838	24.2348	0.990007	0.356714	0.999415	-4.75897
high - low	P62341	-0.73355	21.3113	-0.989994	0.35672	0.999415	-4.75898
high - low	P35659	0.991629	21.1507	0.988975	0.357183	0.999415	-4.75957
high - low	O43399	-0.614955	24.9189	-0.98774	0.357745	0.999415	-4.76028
high - low	P62072	-1.1835	21.4169	-0.987092	0.35804	0.999415	-4.76066
high - low	O43324	-0.721402	25.3861	-0.986416	0.358348	0.999415	-4.76105
high - low	Q9NPJ3	-0.801993	25.1897	-0.985065	0.358965	0.999415	-4.76183
high - low	Q53GG5	-1.49089	20.1534	-0.98477	0.359099	0.999415	-4.762
high - low	Q9NZ32	-0.65066	21.1527	-0.984103	0.359404	0.999415	-4.76238
high - low	P49790	-1.05169	23.0503	-0.983619	0.359625	0.999415	-4.76266
high - low	Q9NUJ1	0.720924	25.3394	0.983598	0.359635	0.999415	-4.76267
high - low	P62899	0.991248	24.302	0.982998	0.359909	0.999415	-4.76302
high - low	P20933	0.659124	22.6168	0.980812	0.36091	0.999415	-4.76428
high - low	Q6PKC3	0.95287	22.0639	0.98079	0.360921	0.999415	-4.76429
high - low	Q96C19	0.670867	21.7244	0.980633	0.360993	0.999415	-4.76438
high - low	P07384	-0.634167	25.4681	-0.978861	0.361806	0.999415	-4.7654
high - low	P17655	1.45965	24.7685	0.97838	0.362027	0.999415	-4.76568
high - low	P50995	0.799864	22.3115	0.977326	0.362511	0.999415	-4.76629
high - low	O43396	0.831234	23.8442	0.974162	0.363969	0.999415	-4.7681
high - low	O75937	0.678527	21.2702	0.973883	0.364098	0.999415	-4.76826
high - low	P27708	1.32256	21.6801	0.972569	0.364705	0.999415	-4.76902
high - low	P24534	0.768199	27.5919	0.970596	0.365618	0.999415	-4.77015
high - low	Q5UCC4	-0.673601	20.8478	-0.969893	0.365944	0.999415	-4.77055
high - low	Q9BTT0	0.639997	24.8669	0.969579	0.366089	0.999415	-4.77073
high - low	O95926	0.805813	19.7762	0.969492	0.36613	0.999415	-4.77078
high - low	O00534	2.16517	19.3785	0.969251	0.366241	0.999415	-4.77092
high - low	Q9NT62	-0.650139	22.4894	-0.96895	0.366381	0.999415	-4.77109
high - low	Q7L2E3	-1.33689	21.3003	-0.966046	0.36773	0.999415	-4.77275
high - low	Q03135	0.749576	21.1177	0.96531	0.368072	0.999415	-4.77317
high - low	O15247	0.582164	22.6857	0.964693	0.36836	0.999415	-4.77352
high - low	P23193	0.648538	23.6205	0.962189	0.369528	0.999415	-4.77494
high - low	O14653	-0.648699	22.1823	-0.96171	0.369751	0.999415	-4.77522
high - low	Q9H479	1.04271	20.3559	0.961041	0.370064	0.999415	-4.7756
high - low	O00244	0.769645	22.798	0.960811	0.370171	0.999415	-4.77573
high - low	Q9Y3X0	-1.72294	19.7601	-0.959828	0.370631	0.999415	-4.77629
high - low	P50851	0.815958	20.8043	0.959431	0.370817	0.999415	-4.77651
high - low	Q15293	-0.878977	26.2028	-0.959317	0.37087	0.999415	-4.77657
high - low	Q9UQE7	0.632839	23.509	0.957355	0.37179	0.999415	-4.77769
high - low	Q9Y316	-1.55409	18.3419	-0.956493	0.372194	0.999415	-4.77818
high - low	Q9NZL9	-0.613348	23.4389	-0.954448	0.373155	0.999415	-4.77934
high - low	Q7L1Q6	-1.26609	21.1431	-0.95389	0.373418	0.999415	-4.77965
high - low	P51151	0.962044	19.8695	0.953158	0.373763	0.999415	-4.78006
high - low	P07108	-0.729679	26.2948	-0.953068	0.373805	0.999415	-4.78012
high - low	P30040	0.688816	28.2655	0.952847	0.373909	0.999415	-4.78024
high - low	P26196	0.588362	23.8641	0.951915	0.374348	0.999415	-4.78077
high - low	Q14152	0.591713	25.1619	0.951623	0.374486	0.999415	-4.78093
high - low	Q9Y3B3	-0.671571	25.8989	-0.950133	0.37519	0.999415	-4.78177
high - low	P46976	-0.604765	24.0994	-0.94847	0.375976	0.999415	-4.78271
high - low	Q13501	-0.677337	20.5553	-0.948024	0.376187	0.999415	-4.78296
high - low	Q99829	0.830763	22.29	0.946309	0.376999	0.999415	-4.78393
high - low	Q14258	0.664632	22.7685	0.945813	0.377235	0.999415	-4.78421
high - low	Q08380	-2.26541	21.6402	-0.9447	0.377763	0.999415	-4.78483
high - low	P50914	-0.668971	25.7292	-0.944351	0.377929	0.999415	-4.78503
high - low	Q7Z3K3	-0.982829	17.7316	-0.942449	0.378833	0.999415	-4.7861
high - low	P51687	-1.91994	20.2888	-0.942085	0.379006	0.999415	-4.7863
high - low	P00505	0.58662	27.0374	0.941391	0.379337	0.999415	-4.78669
high - low	Q13617	1.11207	19.8203	0.941145	0.379454	0.999415	-4.78683
high - low	O00303	0.577019	24.8683	0.939484	0.380246	0.999415	-4.78776
high - low	P61289	-0.597104	24.4911	-0.938828	0.380559	0.999415	-4.78813
high - low	P16401	-1.08877	27.9289	-0.938568	0.380683	0.999415	-4.78827
high - low	Q00169	-0.590422	21.0743	-0.938492	0.38072	0.999415	-4.78832
high - low	P05091	0.998512	25.264	0.936352	0.381743	0.999415	-4.78951
high - low	Q9BXP5	0.553166	22.7683	0.936164	0.381833	0.999415	-4.78962
high - low	P84095	0.62463	21.0776	0.935745	0.382033	0.999415	-4.78985
high - low	P08236	-1.32536	27.3358	-0.935246	0.382273	0.999415	-4.79013
high - low	Q9HD20	1.22259	24.0741	0.935199	0.382295	0.999415	-4.79016
high - low	Q9UJZ1	-0.662289	25.9273	-0.935026	0.382378	0.999415	-4.79025
high - low	Q13586	-0.637721	22.937	-0.934677	0.382545	0.999415	-4.79045
high - low	Q8N9T8	-1.78435	20.4855	-0.934654	0.382556	0.999415	-4.79046
high - low	Q16658	-1.69039	20.2304	-0.932448	0.383615	0.999415	-4.79169
high - low	P31949	-0.670765	26.2665	-0.932301	0.383686	0.999415	-4.79177
high - low	Q9NVI7;Q5T2N8	0.652656	22.1361	0.93222	0.383725	0.999415	-4.79182
high - low	Q9Y383;Q9NQ29	0.619514	22.8489	0.932136	0.383765	0.999415	-4.79186
high - low	P46939	-1.03099	20.0429	-0.931991	0.383835	0.999415	-4.79194
high - low	Q14344	0.588606	20.5396	0.931324	0.384156	0.999415	-4.79232
high - low	P61970	0.641113	24.8323	0.931257	0.384188	0.999415	-4.79235
high - low	P04839	-1.08824	22.062	-0.930829	0.384393	0.999415	-4.79259
high - low	P25440	-0.605814	21.3453	-0.930689	0.384461	0.999415	-4.79267
high - low	Q92598	0.643778	21.7802	0.929892	0.384845	0.999415	-4.79311
high - low	Q4G0N4	0.762514	22.6475	0.929047	0.385252	0.999415	-4.79358
high - low	Q96GQ7	-1.53899	20.3249	-0.928893	0.385326	0.999415	-4.79367
high - low	P02792	-0.686886	28.6841	-0.928113	0.385702	0.999415	-4.7941
high - low	Q96CT7	-0.886748	21.6272	-0.927188	0.386149	0.999415	-4.79462
high - low	Q6UXV4	0.597339	21.9983	0.927149	0.386167	0.999415	-4.79464
high - low	Q15029	-0.593116	24.6697	-0.925123	0.387147	0.999415	-4.79576
high - low	P54577	0.724144	24.5965	0.924333	0.387529	0.999415	-4.7962
high - low	Q02818	0.876488	24.0926	0.923728	0.387822	0.999415	-4.79653
high - low	P11117	-0.640472	24.7392	-0.922724	0.388309	0.999415	-4.79709
high - low	O60828	-1.39191	20.0205	-0.922669	0.388335	0.999415	-4.79712
high - low	P11172	0.614213	21.6268	0.922346	0.388492	0.999415	-4.7973
high - low	P53597	0.685773	23.9098	0.921887	0.388715	0.999415	-4.79755
high - low	P32321	-0.625583	22.1045	-0.919175	0.390032	0.999415	-4.79905
high - low	P08397	-0.870343	23.4207	-0.917561	0.390818	0.999415	-4.79994
high - low	P62854;Q5JNZ5	0.624097	23.7167	0.917261	0.390964	0.999415	-4.80011
high - low	Q08188	-2.3636	18.5764	-0.914201	0.392458	0.999415	-4.80179
high - low	O75175	0.675304	20.9118	0.914171	0.392473	0.999415	-4.80181
high - low	Q9H0U4;Q92928	-0.551181	24.576	-0.912424	0.393327	0.999415	-4.80277
high - low	Q9UDW1	-0.661914	23.9853	-0.911459	0.3938	0.999415	-4.8033
high - low	P10412	-1.29681	25.9708	-0.910749	0.394148	0.999415	-4.80368
high - low	P26440	0.669559	23.3372	0.907402	0.395791	0.999415	-4.80552
high - low	O15371	0.714129	22.6551	0.906511	0.39623	0.999415	-4.806
high - low	Q96A49	-0.683827	21.0288	-0.90522	0.396866	0.999415	-4.80671
high - low	P30047	-0.624235	20.9103	-0.904511	0.397216	0.999415	-4.8071
high - low	Q04837	-0.876476	27.809	-0.903534	0.397697	0.999415	-4.80763
high - low	O75521	-0.598676	23.8575	-0.903107	0.397908	0.999415	-4.80786
high - low	P33241	0.844472	22.0445	0.902404	0.398256	0.999415	-4.80825
high - low	P82909	-0.864502	24.3733	-0.901566	0.39867	0.999415	-4.8087
high - low	O75822	-0.675457	22.9459	-0.901217	0.398842	0.999415	-4.80889
high - low	Q9UL25	0.589997	22.8808	0.899033	0.399924	0.999415	-4.81008
high - low	P25789	-0.571951	25.5128	-0.897797	0.400537	0.999415	-4.81075
high - low	Q15306	0.582417	24.617	0.897776	0.400547	0.999415	-4.81076
high - low	Q8NEZ5	-1.16435	19.4188	-0.897575	0.400647	0.999415	-4.81087
high - low	P01859	-1.08802	23.024	-0.894727	0.402063	0.999415	-4.81242
high - low	P78527	0.945283	25.6943	0.894332	0.402259	0.999415	-4.81263
high - low	P31150	0.885247	24.0591	0.894137	0.402356	0.999415	-4.81274
high - low	O00410	-0.632389	26.3097	-0.893474	0.402687	0.999415	-4.81309
high - low	Q9Y6H1;Q5T1J5	-0.98677	20.8453	-0.893102	0.402872	0.999415	-4.8133
high - low	Q14669	-0.659832	20.5991	-0.89298	0.402933	0.999415	-4.81336
high - low	P25774	-0.579682	25.8013	-0.892501	0.403172	0.999415	-4.81362
high - low	Q07021	-0.616881	27.171	-0.891699	0.403572	0.999415	-4.81405
high - low	P22059	0.606798	22.1162	0.890353	0.404244	0.999415	-4.81478
high - low	P50416	0.574361	20.0324	0.88948	0.40468	0.999415	-4.81525
high - low	Q5T6F2	-1.75322	20.3372	-0.889254	0.404793	0.999415	-4.81537
high - low	P50897	-0.686061	23.3873	-0.889223	0.404809	0.999415	-4.81539
high - low	O75122	-0.630346	19.9438	-0.888167	0.405337	0.999415	-4.81596
high - low	Q9P000	-0.527077	22.8354	-0.887705	0.405569	0.999415	-4.81621
high - low	Q9Y2H6	0.774839	21.1829	0.886744	0.40605	0.999415	-4.81673
high - low	O75832	0.559418	21.7928	0.886383	0.406231	0.999415	-4.81692
high - low	P02649	-1.20884	22.6008	-0.885802	0.406523	0.999415	-4.81723
high - low	Q96AE4	-0.595294	26.5	-0.885339	0.406755	0.999415	-4.81748
high - low	P62847	0.637647	23.8242	0.884979	0.406936	0.999415	-4.81768
high - low	P20700	0.592681	26.3827	0.884859	0.406996	0.999415	-4.81774
high - low	P49411	0.798214	27.1104	0.884618	0.407117	0.999415	-4.81787
high - low	Q96EY8	0.674564	22.4664	0.883569	0.407644	0.999415	-4.81843
high - low	O60711	0.918884	20.2345	0.880865	0.409005	0.999415	-4.81988
high - low	Q15836	-0.905282	21.2345	-0.87988	0.409502	0.999415	-4.82041
high - low	Q13619	-1.39119	17.6417	-0.878211	0.410345	0.999415	-4.8213
high - low	Q9UBW8	0.71099	22.1457	0.876798	0.411059	0.999415	-4.82206
high - low	P61313	0.567855	25.6532	0.876298	0.411312	0.999415	-4.82233
high - low	P24666	-0.606376	22.7046	-0.87485	0.412045	0.999415	-4.8231
high - low	P52594	-0.663698	20.3467	-0.874693	0.412125	0.999415	-4.82318
high - low	Q9BY50	0.697985	25.1252	0.874025	0.412464	0.999415	-4.82354
high - low	Q9Y5K8	-0.647488	21.6628	-0.873926	0.412513	0.999415	-4.82359
high - low	Q06587	-0.56717	22.1076	-0.873748	0.412604	0.999415	-4.82369
high - low	P07203	-0.918501	25.765	-0.873259	0.412852	0.999415	-4.82395
high - low	O95139	-0.653498	24.1055	-0.873086	0.41294	0.999415	-4.82404
high - low	P35613	-0.8172	23.7108	-0.872679	0.413147	0.999415	-4.82425
high - low	O94760	-1.08259	21.6672	-0.872538	0.413218	0.999415	-4.82433
high - low	P49458	-0.524694	26.4353	-0.871904	0.41354	0.999415	-4.82467
high - low	Q9BRX8	0.905448	19.468	0.871612	0.413689	0.999415	-4.82482
high - low	Q7Z4H3	-1.09095	21.6959	-0.871376	0.413809	0.999415	-4.82495
high - low	P52888	-0.680168	22.4262	-0.870211	0.414401	0.999415	-4.82557
high - low	Q9BV40	-0.617653	22.7501	-0.87007	0.414473	0.999415	-4.82564
high - low	Q9BW92	0.92061	19.4388	0.869964	0.414527	0.999415	-4.8257
high - low	O95881	-0.635755	24.3737	-0.869219	0.414906	0.999415	-4.82609
high - low	O95834	1.22989	21.9444	0.866884	0.416096	0.999415	-4.82733
high - low	P05109	0.91455	27.6162	0.865697	0.416703	0.999415	-4.82796
high - low	Q02218	0.751289	24.0475	0.865406	0.416851	0.999415	-4.82811
high - low	P62937	-0.597333	29.6437	-0.864738	0.417193	0.999415	-4.82847
high - low	Q9P0J0	-0.558717	24.7311	-0.862098	0.418545	0.999415	-4.82986
high - low	P83731	-0.830481	24.3552	-0.862034	0.418578	0.999415	-4.8299
high - low	Q15436	0.794785	22.4034	0.85999	0.419626	0.999415	-4.83097
high - low	Q9BY43	0.627261	22.3877	0.859882	0.419681	0.999415	-4.83103
high - low	Q9Y5K5	0.634853	22.4124	0.859776	0.419736	0.999415	-4.83109
high - low	Q8N4P3	0.972449	23.4892	0.859281	0.419991	0.999415	-4.83135
high - low	Q9NXH9	-0.937923	20.536	-0.858483	0.420401	0.999415	-4.83177
high - low	P61981	-0.553106	26.7875	-0.858398	0.420444	0.999415	-4.83181
high - low	Q06323	0.568805	28.1852	0.857557	0.420877	0.999415	-4.83225
high - low	Q9Y450	-0.669942	21.6665	-0.857518	0.420897	0.999415	-4.83227
high - low	Q13310	0.586074	26.3209	0.857376	0.42097	0.999415	-4.83235
high - low	P51571	-0.55387	26.9521	-0.8564	0.421473	0.999415	-4.83286
high - low	O75348	-0.659787	22.953	-0.855392	0.421992	0.999415	-4.83339
high - low	O15355	0.530309	22.8428	0.854426	0.422491	0.999415	-4.8339
high - low	P01023	-1.42052	21.7274	-0.854089	0.422664	0.999415	-4.83407
high - low	P50440	-1.46818	21.9987	-0.851475	0.424015	0.999415	-4.83544
high - low	O60701	-0.747198	23.2607	-0.851229	0.424143	0.999415	-4.83557
high - low	Q9NP79	0.550685	21.3198	0.850935	0.424295	0.999415	-4.83572
high - low	Q9H4G4	-0.609502	18.9841	-0.850933	0.424296	0.999415	-4.83572
high - low	Q13347	0.607952	22.0405	0.850677	0.424429	0.999415	-4.83586
high - low	Q969G3	0.533797	21.8354	0.849687	0.424942	0.999415	-4.83638
high - low	Q9UPT8	-0.921404	21.5621	-0.847744	0.425949	0.999415	-4.83739
high - low	P50454	-0.767866	22.4176	-0.847394	0.426131	0.999415	-4.83757
high - low	P11021	-0.593747	32.4224	-0.845899	0.426908	0.999415	-4.83835
high - low	P09601	-1.49888	23.1159	-0.845509	0.427111	0.999415	-4.83855
high - low	P09874	0.621188	26.9458	0.844939	0.427408	0.999415	-4.83885
high - low	P37108	-0.637079	25.3189	-0.844676	0.427544	0.999415	-4.83899
high - low	P13804	0.503555	26.9855	0.843175	0.428326	0.999415	-4.83977
high - low	Q9P2X0	-0.886476	21.0132	-0.842036	0.42892	0.999415	-4.84036
high - low	Q01415	-0.731729	22.3646	-0.841679	0.429107	0.999415	-4.84054
high - low	Q9BTC0	-0.605973	19.5067	-0.841304	0.429302	0.999415	-4.84074
high - low	P05165	0.654579	20.8438	0.841273	0.429318	0.999415	-4.84075
high - low	O95249	-0.581424	23.0437	-0.840921	0.429503	0.999415	-4.84093
high - low	Q96HC4	-0.586928	23.3274	-0.840109	0.429926	0.999415	-4.84135
high - low	P51608	0.722274	24.9437	0.839587	0.430199	0.999415	-4.84162
high - low	Q9BZL6	-0.625587	21.5595	-0.838962	0.430526	0.999415	-4.84195
high - low	Q9BY77	-0.813772	20.3359	-0.838071	0.430993	0.999415	-4.84241
high - low	Q02127	-0.708067	21.4437	-0.837899	0.431082	0.999415	-4.8425
high - low	P11277	-0.903261	17.4712	-0.835973	0.432092	0.999415	-4.84349
high - low	P07711	-1.01885	20.955	-0.835462	0.43236	0.999415	-4.84376
high - low	Q16666	0.591431	24.2079	0.835255	0.432469	0.999415	-4.84386
high - low	Q15651	-0.801263	20.484	-0.834706	0.432757	0.999415	-4.84415
high - low	O95336	-0.606881	24.9847	-0.833915	0.433172	0.999415	-4.84455
high - low	Q9Y320	-0.508223	23.0957	-0.832999	0.433654	0.999415	-4.84502
high - low	O95747	-0.53101	22.3918	-0.832923	0.433694	0.999415	-4.84506
high - low	Q99729	-0.607459	24.3365	-0.831396	0.434497	0.999415	-4.84585
high - low	P10909	-1.03395	22.6819	-0.830616	0.434909	0.999415	-4.84625
high - low	P08240	-0.677898	24.7065	-0.83048	0.43498	0.999415	-4.84632
high - low	Q9H8Y8	-0.671428	24.7174	-0.830286	0.435083	0.999415	-4.84642
high - low	O60264	0.541929	21.1673	0.828884	0.435822	0.999415	-4.84714
high - low	P09132	-0.74025	21.8642	-0.828288	0.436137	0.999415	-4.84744
high - low	Q68E01	-0.662247	19.7083	-0.828265	0.436148	0.999415	-4.84746
high - low	Q86Y39	-0.488245	22.919	-0.82758	0.436511	0.999415	-4.84781
high - low	P27797	-0.679253	29.9222	-0.827226	0.436698	0.999415	-4.84799
high - low	Q9NSE4	0.829157	24.4888	0.826902	0.436869	0.999415	-4.84815
high - low	P05023;P13637;P50993	0.513611	22.66	0.826729	0.43696	0.999415	-4.84824
high - low	Q7Z6Z7	0.648479	22.8498	0.82641	0.437129	0.999415	-4.84841
high - low	Q9Y624	0.790812	21.7059	0.825222	0.437758	0.999415	-4.84901
high - low	Q8WWC4	0.543963	20.7546	0.824762	0.438001	0.999415	-4.84925
high - low	Q9NUB1	0.716444	23.308	0.824481	0.43815	0.999415	-4.84939
high - low	Q9NYU2	-0.688155	27.2463	-0.822733	0.439077	0.999415	-4.85028
high - low	Q9HBH1	-0.529012	22.5109	-0.822515	0.439193	0.999415	-4.85039
high - low	P32942	-0.838564	23.3061	-0.822298	0.439307	0.999415	-4.85051
high - low	Q13868	-0.498186	22.173	-0.822217	0.439351	0.999415	-4.85055
high - low	Q9P2I0	-1.10329	18.2182	-0.819455	0.440819	0.999415	-4.85195
high - low	Q4V328	-0.553045	20.935	-0.819303	0.440899	0.999415	-4.85203
high - low	Q5H9R7	-0.833202	19.7385	-0.818981	0.44107	0.999415	-4.85219
high - low	Q86VQ1	-0.718168	21.4653	-0.816748	0.44226	0.999415	-4.85333
high - low	Q9H1K1	-0.71969	22.6664	-0.816658	0.442308	0.999415	-4.85337
high - low	Q5T1C6	-0.829969	22.3029	-0.81552	0.442915	0.999415	-4.85395
high - low	P36959	-0.689068	21.8913	-0.815073	0.443154	0.999415	-4.85418
high - low	O43852	-0.684786	28.1783	-0.813737	0.443868	0.999415	-4.85485
high - low	P07996	-1.22183	25.8158	-0.812415	0.444575	0.999415	-4.85552
high - low	Q02338	0.605867	22.4709	0.811712	0.444952	0.999415	-4.85588
high - low	Q8WWM7	0.818955	21.1925	0.811555	0.445036	0.999415	-4.85595
high - low	Q9BTE6	-1.34822	19.2999	-0.811551	0.445038	0.999415	-4.85596
high - low	P02787	-0.614151	25.1493	-0.810751	0.445467	0.999415	-4.85636
high - low	Q13155	-0.541371	23.1895	-0.810506	0.445598	0.999415	-4.85648
high - low	Q92552	0.655715	21.2282	0.809442	0.446169	0.999415	-4.85702
high - low	O75376	-0.670089	21.3443	-0.809213	0.446292	0.999415	-4.85714
high - low	Q8N3X1	-0.886732	21.3297	-0.808862	0.44648	0.999415	-4.85731
high - low	Q9NZ45	0.645071	23.5797	0.808047	0.446918	0.999415	-4.85772
high - low	O60256	-0.560434	23.2666	-0.807766	0.447068	0.999415	-4.85786
high - low	P16284	-0.850536	24.4057	-0.806091	0.447969	0.999415	-4.8587
high - low	Q8WZ82	-0.753098	19.7383	-0.805088	0.44851	0.999415	-4.85921
high - low	Q9BW72	-1.01093	22.3912	-0.804582	0.448782	0.999415	-4.85946
high - low	O60476	-0.533991	20.6948	-0.804332	0.448917	0.999415	-4.85959
high - low	P27694	0.627519	21.6507	0.804211	0.448982	0.999415	-4.85965
high - low	Q9BX68	-0.737797	26.0717	-0.80405	0.449069	0.999415	-4.85973
high - low	Q8IWJ2	-0.481866	19.5173	-0.799503	0.451525	0.999415	-4.862
high - low	P52630	0.678497	18.3841	0.7981	0.452284	0.999415	-4.8627
high - low	Q93009	-0.85794	21.7815	-0.796667	0.453061	0.999415	-4.86342
high - low	P25786	-0.48682	25.3238	-0.795633	0.453622	0.999415	-4.86393
high - low	P13674	-0.691432	20.4488	-0.795041	0.453944	0.999415	-4.86423
high - low	O15173	-0.491801	24.6561	-0.794556	0.454207	0.999415	-4.86447
high - low	P48637	-0.648853	23.4568	-0.79413	0.454439	0.999415	-4.86468
high - low	P32929	1.06518	21.813	0.794015	0.454501	0.999415	-4.86473
high - low	Q92600	0.743047	20.9455	0.793868	0.454581	0.999415	-4.86481
high - low	P53004	0.918291	21.1638	0.792432	0.455362	0.999415	-4.86552
high - low	Q99638	-0.48889	19.843	-0.792151	0.455515	0.999415	-4.86566
high - low	Q9NRY2	0.747782	19.4765	0.791774	0.45572	0.999415	-4.86585
high - low	P29966	0.93693	22.3769	0.790453	0.456441	0.999415	-4.8665
high - low	Q52LJ0	-0.758333	23.1336	-0.790031	0.45667	0.999415	-4.86671
high - low	Q12797	0.734228	18.9286	0.789731	0.456834	0.999415	-4.86686
high - low	O94888	0.601788	20.369	0.788773	0.457357	0.999415	-4.86733
high - low	O60563	0.590745	19.8873	0.788193	0.457674	0.999415	-4.86762
high - low	Q8N335	-0.54247	21.3247	-0.787891	0.457839	0.999415	-4.86777
high - low	Q92665	0.749442	21.9566	0.787606	0.457995	0.999415	-4.86791
high - low	P27695	0.63384	25.0424	0.785463	0.459167	0.999415	-4.86896
high - low	O95831	0.52981	25.7881	0.78507	0.459382	0.999415	-4.86916
high - low	Q96EY7	0.664236	22.979	0.784571	0.459655	0.999415	-4.8694
high - low	Q9Y617	0.952274	25.1676	0.783577	0.4602	0.999415	-4.86989
high - low	P54105	-1.28227	19.4774	-0.782983	0.460526	0.999415	-4.87018
high - low	Q09666	-1.0675	25.6282	-0.782366	0.460864	0.999415	-4.87049
high - low	P17066;P48741	-0.703439	26.8858	-0.782144	0.460986	0.999415	-4.8706
high - low	P48634	-1.61547	19.5465	-0.781321	0.461438	0.999415	-4.871
high - low	P09972	0.612182	25.4646	0.78105	0.461587	0.999415	-4.87113
high - low	Q01459	-0.621379	21.9701	-0.780873	0.461685	0.999415	-4.87122
high - low	P31146	0.526289	24.4673	0.780352	0.461971	0.999415	-4.87147
high - low	Q9BUQ8	-0.630382	22.2249	-0.780169	0.462072	0.999415	-4.87156
high - low	O43491	-1.29789	20.9444	-0.779934	0.462201	0.999415	-4.87168
high - low	O15212	-0.537492	23.4662	-0.779644	0.46236	0.999415	-4.87182
high - low	P12081	-0.51361	25.5666	-0.777606	0.463482	0.999415	-4.87282
high - low	Q9BXK5	-0.69045	22.6459	-0.777574	0.4635	0.999415	-4.87283
high - low	O75391	-0.549398	19.712	-0.777008	0.463812	0.999415	-4.87311
high - low	Q71UI9;P0C0S5	0.647187	27.5098	0.772979	0.466037	0.999415	-4.87507
high - low	O14773	-0.503369	26.8148	-0.769189	0.468137	0.999415	-4.87691
high - low	Q9Y4I1	-0.807389	20.1404	-0.76824	0.468663	0.999415	-4.87737
high - low	P54819	-0.470411	26.5316	-0.767544	0.46905	0.999415	-4.87771
high - low	O75503	-0.61307	21.3294	-0.765796	0.470022	0.999415	-4.87856
high - low	Q9HAV7	-0.657973	20.7938	-0.765597	0.470132	0.999415	-4.87865
high - low	Q9UFN0	0.855596	22.723	0.764844	0.470551	0.999415	-4.87901
high - low	Q13526	-0.669736	22.5547	-0.764	0.471022	0.999415	-4.87942
high - low	Q9Y2Y8	0.522952	20.0751	0.763967	0.47104	0.999415	-4.87944
high - low	Q07065	0.605032	29.181	0.763354	0.471382	0.999415	-4.87973
high - low	O15511	-0.46068	22.9511	-0.7633	0.471412	0.999415	-4.87976
high - low	Q12931	0.567561	24.106	0.763132	0.471506	0.999415	-4.87984
high - low	Q658Y4	1.10979	19.1159	0.763026	0.471565	0.999415	-4.87989
high - low	P45974	0.522302	25.1217	0.763012	0.471573	0.999415	-4.8799
high - low	Q5QJE6	-1.3549	19.5543	-0.762939	0.471613	0.999415	-4.87993
high - low	P48723	0.569675	24.9853	0.762605	0.4718	0.999415	-4.88009
high - low	Q8TDD1	-1.43296	18.8655	-0.761189	0.47259	0.999415	-4.88078
high - low	Q99798	0.477914	27.8467	0.76081	0.472802	0.999415	-4.88096
high - low	Q13201	-1.59256	24.0282	-0.759458	0.473557	0.999415	-4.88161
high - low	P80748;A0A075B6K5	-1.28763	17.0167	-0.758834	0.473906	0.999415	-4.88191
high - low	P27816	-0.550405	25.9058	-0.757498	0.474654	0.999415	-4.88255
high - low	P78344	-0.487013	22.7628	-0.75735	0.474737	0.999415	-4.88262
high - low	Q9NRG7	0.940073	19.9765	0.757222	0.474809	0.999415	-4.88268
high - low	P02749	-1.18216	24.3139	-0.756943	0.474965	0.999415	-4.88281
high - low	Q9BTD8	-0.511735	20.8144	-0.756867	0.475008	0.999415	-4.88285
high - low	P04040	-0.684726	26.4819	-0.755181	0.475953	0.999415	-4.88365
high - low	Q9NUQ8	0.828781	19.7691	0.755088	0.476005	0.999415	-4.8837
high - low	O15027	-0.604237	24.1321	-0.754428	0.476376	0.999415	-4.88401
high - low	P02775	-1.09173	27.4534	-0.754334	0.476428	0.999415	-4.88406
high - low	P21291	0.498061	22.9363	0.754152	0.476531	0.999415	-4.88415
high - low	P56537	-0.462993	25.2072	-0.75393	0.476656	0.999415	-4.88425
high - low	P35754	-0.469882	25.8575	-0.753862	0.476694	0.999415	-4.88428
high - low	Q14764	0.784888	24.6662	0.753586	0.476849	0.999415	-4.88442
high - low	P06748	-0.681768	30.0284	-0.753272	0.477025	0.999415	-4.88457
high - low	P32322	0.750461	24.7644	0.752534	0.47744	0.999415	-4.88492
high - low	O15144	0.473148	25.2896	0.751859	0.47782	0.999415	-4.88524
high - low	P04114	0.959787	17.7835	0.751743	0.477885	0.999415	-4.88529
high - low	P62837;P61077	-0.602893	23.171	-0.751346	0.478108	0.999415	-4.88548
high - low	Q8IVM0	1.16336	18.8158	0.749042	0.479407	0.999415	-4.88658
high - low	P22102	0.629208	23.8765	0.747925	0.480036	0.999415	-4.88711
high - low	Q86XP3	0.502629	22.307	0.747216	0.480437	0.999415	-4.88744
high - low	Q9BZH6	0.611781	20.4993	0.744909	0.481741	0.999415	-4.88854
high - low	Q9NQW7	0.619364	22.2745	0.743966	0.482275	0.999415	-4.88898
high - low	Q8NBF2	-0.542732	19.3454	-0.743599	0.482483	0.999415	-4.88915
high - low	P07359	-1.58964	21.0683	-0.74265	0.48302	0.999415	-4.8896
high - low	Q14137	-0.585111	21.1515	-0.741495	0.483675	0.999415	-4.89015
high - low	Q15102	-0.535984	22.2994	-0.741244	0.483817	0.999415	-4.89026
high - low	P61923	-0.44374	26.0859	-0.741157	0.483867	0.999415	-4.8903
high - low	Q99439	-0.712758	22.3788	-0.740751	0.484097	0.999415	-4.8905
high - low	P04899	0.551213	24.4366	0.73953	0.48479	0.999415	-4.89107
high - low	Q9BQ67	0.469976	21.5749	0.739403	0.484863	0.999415	-4.89113
high - low	P51553	0.527527	24.3462	0.738843	0.485181	0.999415	-4.89139
high - low	Q00613	-1.00519	16.8019	-0.738717	0.485253	0.999415	-4.89145
high - low	P17612	0.780766	20.2112	0.738038	0.485639	0.999415	-4.89177
high - low	Q5T1M5	0.563978	19.4753	0.736649	0.486429	0.999415	-4.89242
high - low	P18615	-1.17302	19.6531	-0.736572	0.486473	0.999415	-4.89246
high - low	Q9NP92	-1.22348	17.4961	-0.734939	0.487404	0.999415	-4.89322
high - low	P11182	0.441393	24.3076	0.73473	0.487523	0.999415	-4.89332
high - low	Q9NR50	-0.467814	22.291	-0.734451	0.487682	0.999415	-4.89345
high - low	Q96GX9	-0.600797	23.5148	-0.733733	0.488092	0.999415	-4.89379
high - low	Q6IBS0	0.564439	22.9769	0.733542	0.488201	0.999415	-4.89388
high - low	Q8TBA6	-0.799985	22.2117	-0.733455	0.488251	0.999415	-4.89392
high - low	P12694	0.507262	23.7108	0.732761	0.488647	0.999415	-4.89424
high - low	P10253	0.640551	26.4195	0.732258	0.488934	0.999415	-4.89447
high - low	P20618	-0.455091	25.8581	-0.732254	0.488936	0.999415	-4.89448
high - low	Q9Y262	0.582612	23.6745	0.732179	0.488979	0.999415	-4.89451
high - low	Q96BW5	0.509314	20.7287	0.731951	0.48911	0.999415	-4.89462
high - low	Q9P1F3	-0.471606	24.9801	-0.731317	0.489472	0.999415	-4.89491
high - low	P35658	-0.515609	24.2576	-0.731116	0.489587	0.999415	-4.89501
high - low	Q5MNZ9	-0.574543	22.0335	-0.73102	0.489642	0.999415	-4.89505
high - low	Q9H444	-0.660753	22.8748	-0.72893	0.490838	0.999415	-4.89602
high - low	P61604	-0.522052	29.2611	-0.72869	0.490976	0.999415	-4.89614
high - low	P78318	-0.480776	19.9797	-0.728668	0.490988	0.999415	-4.89615
high - low	P49354	-1.02652	16.8412	-0.727161	0.491852	0.999415	-4.89684
high - low	Q15257	-0.519069	23.0727	-0.726254	0.492373	0.999415	-4.89727
high - low	Q10471	0.81653	20.4762	0.725811	0.492627	0.999415	-4.89747
high - low	P04004	-0.994402	24.0897	-0.725714	0.492683	0.999415	-4.89752
high - low	P25205	0.587825	21.0375	0.725686	0.492699	0.999415	-4.89753
high - low	Q96E11	-0.678612	23.8112	-0.724667	0.493284	0.999415	-4.898
high - low	O00559	-0.524279	21.3666	-0.723718	0.49383	0.999415	-4.89844
high - low	Q86TM6	1.13356	19.5039	0.723263	0.494092	0.999415	-4.89865
high - low	Q9Y4Y9	-0.598219	23.6171	-0.722889	0.494307	0.999415	-4.89882
high - low	P05556	-0.570275	23.1357	-0.722161	0.494726	0.999415	-4.89916
high - low	P19784	-0.56364	21.2232	-0.721921	0.494865	0.999415	-4.89927
high - low	P0DP25;P0DP24;P0DP23	-0.440477	27.2294	-0.720548	0.495656	0.999415	-4.8999
high - low	Q96B97	0.719345	22.2896	0.7204	0.495741	0.999415	-4.89997
high - low	Q8IZ83	-0.533142	24.3329	-0.720346	0.495772	0.999415	-4.89999
high - low	P07900	0.439854	26.8936	0.719923	0.496016	0.999415	-4.90019
high - low	Q9BRJ6	0.666272	20.2496	0.717753	0.497269	0.999415	-4.90119
high - low	P02776	-1.14587	26.1334	-0.717662	0.497322	0.999415	-4.90123
high - low	Q9Y2Q3	0.46684	25.9962	0.717034	0.497685	0.999415	-4.90151
high - low	Q96PE7	-0.526921	24.9395	-0.71691	0.497756	0.999415	-4.90157
high - low	Q15154	0.684425	21.504	0.716077	0.498238	0.999415	-4.90195
high - low	P51531	-0.514982	22.0275	-0.715356	0.498655	0.999415	-4.90228
high - low	Q9BRA2	-0.519109	23.5223	-0.715286	0.498696	0.999415	-4.90232
high - low	Q16698	-0.531136	27.0736	-0.714957	0.498887	0.999415	-4.90247
high - low	Q9Y6B6	-0.505585	23.2169	-0.713852	0.499526	0.999415	-4.90297
high - low	P19971	-1.44173	23.6795	-0.713608	0.499668	0.999415	-4.90308
high - low	P14780	0.787729	23.8299	0.71336	0.499812	0.999415	-4.9032
high - low	O75691	-0.80886	18.9344	-0.713127	0.499947	0.999415	-4.9033
high - low	Q9BU02	1.46702	18.5062	0.712196	0.500487	0.999415	-4.90373
high - low	Q9BRP8	-1.06297	20.2747	-0.711933	0.50064	0.999415	-4.90385
high - low	Q16706	0.469748	22.9372	0.711343	0.500982	0.999415	-4.90412
high - low	Q9UGP4	-0.833527	20.5184	-0.71088	0.501251	0.999415	-4.90433
high - low	Q9Y3B8	-0.647233	24.8939	-0.710607	0.50141	0.999415	-4.90445
high - low	Q07812	0.437124	22.5688	0.709565	0.502015	0.999415	-4.90493
high - low	P28676	0.573489	22.2378	0.707931	0.502966	0.999415	-4.90567
high - low	O95571	-0.463875	23.8204	-0.70741	0.503269	0.999415	-4.9059
high - low	Q6YN16	0.6251	22.9271	0.707326	0.503318	0.999415	-4.90594
high - low	O14949	-0.653668	24.4345	-0.706447	0.50383	0.999415	-4.90634
high - low	P31937	-0.577572	26.4768	-0.706215	0.503965	0.999415	-4.90645
high - low	Q5SSJ5	0.446586	26.0193	0.705993	0.504095	0.999415	-4.90655
high - low	Q99757	-0.495917	24.1057	-0.705553	0.504352	0.999415	-4.90675
high - low	P32119	-0.482866	27.4882	-0.705409	0.504435	0.999415	-4.90681
high - low	O43290	-0.542783	22.5176	-0.705264	0.50452	0.999415	-4.90688
high - low	O95059	-0.587478	19.1815	-0.704635	0.504887	0.999415	-4.90716
high - low	Q7L2H7	0.520144	22.3445	0.704574	0.504923	0.999415	-4.90719
high - low	P38646	0.434537	28.9048	0.704569	0.504926	0.999415	-4.90719
high - low	P48059	0.59915	20.4764	0.704042	0.505233	0.999415	-4.90743
high - low	P39656	0.49721	26.5813	0.703038	0.50582	0.999415	-4.90788
high - low	Q96T37	-0.998643	18.6951	-0.702554	0.506103	0.999415	-4.9081
high - low	Q14966	-0.535994	22.2525	-0.702046	0.506399	0.999415	-4.90833
high - low	O95319	-0.452104	21.498	-0.701028	0.506995	0.999415	-4.90879
high - low	P50552	0.508808	22.9755	0.701027	0.506996	0.999415	-4.90879
high - low	Q9Y265	-0.488942	25.9455	-0.701025	0.506997	0.999415	-4.90879
high - low	O75844	0.825104	20.1258	0.699835	0.507694	0.999415	-4.90933
high - low	Q15067	-0.582685	22.5734	-0.699156	0.508092	0.999415	-4.90963
high - low	Q641Q2	-0.944846	21.9238	-0.698958	0.508208	0.999415	-4.90972
high - low	Q14980	-0.466355	25.8507	-0.698848	0.508272	0.999415	-4.90977
high - low	Q96QR8	-0.482566	21.3331	-0.698687	0.508366	0.999415	-4.90984
high - low	Q96A26	-0.752888	25.5809	-0.69792	0.508816	0.999415	-4.91019
high - low	P68366	-0.609381	26.6512	-0.697099	0.509298	0.999415	-4.91055
high - low	Q9Y3D7	-0.55293	23.8597	-0.696977	0.509369	0.999415	-4.91061
high - low	P14314	-0.5411	28.9336	-0.696718	0.509522	0.999415	-4.91073
high - low	P10768	-0.641316	22.8776	-0.696598	0.509592	0.999415	-4.91078
high - low	Q9BWD1	-0.545344	24.0618	-0.696555	0.509618	0.999415	-4.9108
high - low	Q08379	-0.520558	23.4033	-0.696391	0.509714	0.999415	-4.91087
high - low	P53041	-0.7763	21.2817	-0.695607	0.510174	0.999415	-4.91122
high - low	Q15363	-0.486471	25.1866	-0.695458	0.510262	0.999415	-4.91129
high - low	P06865	0.429797	24.654	0.694951	0.51056	0.999415	-4.91152
high - low	Q8WX92	0.63635	19.1715	0.69478	0.51066	0.999415	-4.91159
high - low	Q10713	0.458999	22.7159	0.693711	0.511289	0.999415	-4.91207
high - low	Q15424	-0.483344	25.9044	-0.693241	0.511566	0.999415	-4.91228
high - low	P10109	-0.497336	23.285	-0.692652	0.511912	0.999415	-4.91254
high - low	Q8NEJ9	-0.534601	21.9278	-0.692512	0.511995	0.999415	-4.9126
high - low	Q96CS3	-0.698857	22.0811	-0.692472	0.512018	0.999415	-4.91262
high - low	Q9GZP4	0.626498	22.6144	0.692394	0.512064	0.999415	-4.91266
high - low	Q00577	-0.480551	25.4341	-0.69135	0.512679	0.999415	-4.91312
high - low	P61586;P08134	-0.418861	26.3868	-0.691023	0.512872	0.999415	-4.91327
high - low	P18669	-0.443881	28.0187	-0.690871	0.512962	0.999415	-4.91334
high - low	O95466	-0.471435	21.2662	-0.690063	0.513438	0.999415	-4.9137
high - low	Q92974	0.603587	22.9264	0.688824	0.51417	0.999415	-4.91425
high - low	Q92841	0.411108	26.4277	0.686238	0.515699	0.999415	-4.91539
high - low	P49247	-0.730787	20.7327	-0.685851	0.515927	0.999415	-4.91556
high - low	Q9NX14	-0.462966	22.7743	-0.685553	0.516104	0.999415	-4.9157
high - low	P51398	0.53217	22.0644	0.685275	0.516269	0.999415	-4.91582
high - low	Q9H173	-0.550169	21.5337	-0.684839	0.516527	0.999415	-4.91601
high - low	P14550	0.489673	26.01	0.684762	0.516573	0.999415	-4.91605
high - low	Q14554	0.809811	24.8344	0.683959	0.517048	0.999415	-4.9164
high - low	P51858	0.497845	25.7582	0.683842	0.517118	0.999415	-4.91645
high - low	Q96RQ3	0.89966	21.2958	0.683062	0.51758	0.999415	-4.9168
high - low	P08754	0.692213	19.8615	0.68264	0.51783	0.999415	-4.91698
high - low	P00352	-0.771594	22.5211	-0.681484	0.518516	0.999415	-4.91749
high - low	Q12874	-0.43116	22.7113	-0.680932	0.518844	0.999415	-4.91773
high - low	O60841	-0.571247	24.1387	-0.68077	0.51894	0.999415	-4.9178
high - low	O96005	0.496257	19.4439	0.680751	0.518951	0.999415	-4.91781
high - low	P55036	0.44614	24.2019	0.680016	0.519388	0.999415	-4.91814
high - low	Q9HAT2	0.587839	23.422	0.679832	0.519498	0.999415	-4.91822
high - low	Q9HC35	0.444827	23.581	0.679022	0.51998	0.999415	-4.91857
high - low	O43747	0.74235	21.2764	0.678625	0.520216	0.999415	-4.91875
high - low	O60613	-0.488757	24.1026	-0.677744	0.52074	0.999415	-4.91913
high - low	P30048	-0.451567	28.3581	-0.676006	0.521775	0.999415	-4.91989
high - low	P41208	0.476246	21.4024	0.675455	0.522104	0.999415	-4.92013
high - low	P55039	-0.520308	19.3572	-0.673225	0.523435	0.999415	-4.92111
high - low	P45880	0.423753	26.0348	0.672926	0.523614	0.999415	-4.92124
high - low	O43488	0.787491	21.9853	0.672816	0.523679	0.999415	-4.92129
high - low	P02671	-0.722824	24.1553	-0.671724	0.524332	0.999415	-4.92176
high - low	Q9P2N5	-0.549231	22.3056	-0.671395	0.524529	0.999415	-4.9219
high - low	Q9UH99	0.419046	20.6164	0.671226	0.52463	0.999415	-4.92198
high - low	P49748	0.477949	27.5775	0.670843	0.524859	0.999415	-4.92214
high - low	A6NHR9	-0.507049	19.6657	-0.670834	0.524865	0.999415	-4.92215
high - low	Q14165	0.641101	20.8341	0.670166	0.525264	0.999415	-4.92244
high - low	P58546	-0.392032	23.8878	-0.669899	0.525424	0.999415	-4.92255
high - low	Q9BQ52	-0.401	22.188	-0.668767	0.526102	0.999415	-4.92304
high - low	Q9H488	-0.497523	21.9081	-0.668597	0.526205	0.999415	-4.92312
high - low	P62310	1.01363	23.0666	0.668168	0.526461	0.999415	-4.9233
high - low	P35249	0.426104	21.2347	0.667635	0.526781	0.999415	-4.92353
high - low	P12268	0.397261	25.1068	0.665628	0.527986	0.999415	-4.9244
high - low	Q16762	0.504341	22.9568	0.664781	0.528495	0.999415	-4.92477
high - low	P06737	-0.476466	21.9871	-0.664773	0.528499	0.999415	-4.92477
high - low	Q5BKZ1	0.511795	20.9768	0.664294	0.528787	0.999415	-4.92498
high - low	O75379	0.514488	20.1814	0.663522	0.529251	0.999415	-4.92531
high - low	P15170	0.479162	22.0738	0.663366	0.529345	0.999415	-4.92538
high - low	O00148	-0.913315	20.6254	-0.66333	0.529367	0.999415	-4.92539
high - low	P10644	-0.476832	22.729	-0.663045	0.529538	0.999415	-4.92552
high - low	P00747	-0.864591	20.5627	-0.661954	0.530196	0.999415	-4.92598
high - low	Q16186	0.500479	20.6825	0.661601	0.530408	0.999415	-4.92614
high - low	P62244	0.457727	25.4984	0.661415	0.53052	0.999415	-4.92622
high - low	Q86VM9	0.795565	18.873	0.660499	0.531072	0.999415	-4.92661
high - low	P17050	-0.609842	23.3673	-0.660431	0.531113	0.999415	-4.92664
high - low	Q8TDQ7	-0.510669	23.0011	-0.660184	0.531262	0.999415	-4.92674
high - low	Q29RF7	0.394817	20.7158	0.6599	0.531433	0.999415	-4.92687
high - low	P30740	-0.534959	23.7197	-0.659291	0.5318	0.999415	-4.92713
high - low	Q9C0C9	0.478304	21.5004	0.658759	0.532122	0.999415	-4.92735
high - low	P01137	-0.697648	20.0177	-0.65808	0.532531	0.999415	-4.92764
high - low	P39687	0.441091	26.4752	0.658068	0.532538	0.999415	-4.92765
high - low	Q9NTI5	-0.388721	21.4687	-0.657868	0.532659	0.999415	-4.92774
high - low	P10619	0.480602	21.493	0.656443	0.533521	0.999415	-4.92834
high - low	Q6UWP8	-1.12643	18.0018	-0.656008	0.533784	0.999415	-4.92853
high - low	Q99590	-0.441899	20.3517	-0.655622	0.534017	0.999415	-4.92869
high - low	Q9P0V9	-1.49793	16.8688	-0.655556	0.534057	0.999415	-4.92872
high - low	P80404	0.427826	21.0971	0.655357	0.534178	0.999415	-4.92881
high - low	O76003	0.468306	22.0089	0.654876	0.534468	0.999415	-4.92901
high - low	O00151	0.495337	24.7317	0.654609	0.53463	0.999415	-4.92913
high - low	O75792	-0.904791	18.7358	-0.653494	0.535305	0.999415	-4.9296
high - low	P63092;Q5JWF2	0.857678	22.1055	0.652149	0.53612	0.999415	-4.93017
high - low	A3KMH1	0.644906	21.4625	0.648327	0.538441	0.999415	-4.93179
high - low	Q13576	0.687691	22.0512	0.647674	0.538839	0.999415	-4.93207
high - low	P62316	0.412761	26.5277	0.647502	0.538943	0.999415	-4.93214
high - low	Q9UBE0	-0.465463	23.1028	-0.645605	0.540098	0.999415	-4.93294
high - low	P15374	-0.541122	22.3587	-0.644879	0.540541	0.999415	-4.93324
high - low	P12270	-0.421668	26.5349	-0.64469	0.540656	0.999415	-4.93332
high - low	Q99878;Q96KK5;Q9BTM1;Q16777;Q6FI13;P0C0S8;P20671	0.407264	31.181	0.644471	0.54079	0.999415	-4.93341
high - low	Q96EL3	-0.56272	21.4493	-0.644192	0.54096	0.999415	-4.93353
high - low	P09110	-0.613299	25.2623	-0.643739	0.541236	0.999415	-4.93372
high - low	P37198	-0.390676	24.0691	-0.64311	0.541619	0.999415	-4.93399
high - low	P12814	-0.712291	25.6834	-0.642054	0.542264	0.999415	-4.93443
high - low	Q99471	-0.38132	23.7496	-0.641205	0.542783	0.999415	-4.93478
high - low	Q9BQE5	0.730057	21.1143	0.640598	0.543154	0.999415	-4.93504
high - low	O75223	-0.469876	21.9005	-0.640456	0.543241	0.999415	-4.9351
high - low	Q9NQX7	-0.568736	20.1441	-0.639966	0.54354	0.999415	-4.9353
high - low	Q12765	-0.408919	22.7451	-0.638976	0.544146	0.999415	-4.93572
high - low	P02647	-0.535494	24.5327	-0.638961	0.544155	0.999415	-4.93572
high - low	Q15843	0.562444	22.1462	0.638283	0.54457	0.999415	-4.936
high - low	O00159	-0.550235	21.4016	-0.637943	0.544779	0.999415	-4.93615
high - low	Q9Y224	-0.553424	25.8534	-0.637263	0.545195	0.999415	-4.93643
high - low	O14880	0.620123	23.0444	0.635915	0.546021	0.999415	-4.93699
high - low	P07237	-0.42686	31.3964	-0.635315	0.54639	0.999415	-4.93724
high - low	Q15404	-0.721464	21.7462	-0.635061	0.546546	0.999415	-4.93734
high - low	P25398	-0.394615	27.5304	-0.634201	0.547073	0.999415	-4.9377
high - low	Q9Y315	-0.462615	23.1844	-0.633579	0.547455	0.999415	-4.93796
high - low	Q15691	0.379617	23.6596	0.633086	0.547758	0.999415	-4.93816
high - low	O75694	0.464699	22.2663	0.632704	0.547993	0.999415	-4.93832
high - low	Q9HBH5	-0.399141	19.4647	-0.632475	0.548134	0.999415	-4.93842
high - low	O00483	-0.660102	26.1263	-0.632136	0.548342	0.999415	-4.93856
high - low	Q9BQA1	-0.664953	21.1173	-0.631032	0.549022	0.999415	-4.93901
high - low	P17174	0.459121	26.4504	0.629906	0.549714	0.999415	-4.93948
high - low	O15347	0.848332	22.7523	0.629437	0.550004	0.999415	-4.93967
high - low	Q9GZS3	-0.407764	23.4237	-0.629309	0.550082	0.999415	-4.93972
high - low	P22894	0.412358	22.5803	0.627975	0.550904	0.999415	-4.94027
high - low	Q9NP61	-0.536931	23.8935	-0.627907	0.550947	0.999415	-4.9403
high - low	P21980	-0.903557	18.65	-0.627713	0.551066	0.999415	-4.94038
high - low	Q9NPF4	0.476619	21.2888	0.627705	0.551071	0.999415	-4.94038
high - low	Q9P2T1	0.378618	23.5625	0.627612	0.551128	0.999415	-4.94042
high - low	Q96KR1	0.395934	20.8646	0.627436	0.551237	0.999415	-4.94049
high - low	P49711	-0.412389	22.7024	-0.625955	0.552151	0.999415	-4.9411
high - low	P26639	0.495728	25.1281	0.625784	0.552256	0.999415	-4.94117
high - low	P24752	-0.413542	28.7359	-0.624853	0.552832	0.999415	-4.94155
high - low	P84103	-0.399232	26.5589	-0.624204	0.553233	0.999415	-4.94182
high - low	Q8NC51	-0.681871	25.5007	-0.623961	0.553383	0.999415	-4.94192
high - low	Q05682	-1.06998	21.1985	-0.623897	0.553422	0.999415	-4.94194
high - low	P28331	-0.495274	26.9248	-0.62371	0.553538	0.999415	-4.94202
high - low	Q99613;B5ME19	0.395481	24.6277	0.6235	0.553668	0.999415	-4.94211
high - low	P07814	-0.37447	27.385	-0.62291	0.554033	0.999415	-4.94235
high - low	Q96DZ1	-0.605192	24.6702	-0.622401	0.554348	0.999415	-4.94255
high - low	Q969X5	-0.380193	24.1822	-0.621774	0.554736	0.999415	-4.94281
high - low	Q15126	-0.684121	21.0339	-0.621229	0.555074	0.999415	-4.94303
high - low	P46926	-0.410377	21.9076	-0.619872	0.555915	0.999415	-4.94359
high - low	O95372	0.494616	22.0238	0.619606	0.55608	0.999415	-4.94369
high - low	P02730	-0.683725	21.646	-0.617809	0.557195	0.999415	-4.94442
high - low	Q96RT1	0.490948	20.995	0.616443	0.558044	0.999415	-4.94498
high - low	Q13232	0.373023	23.0799	0.615179	0.55883	0.999415	-4.94549
high - low	O60234	0.580057	22.4482	0.615147	0.55885	0.999415	-4.9455
high - low	P48444	0.420595	25.3937	0.614657	0.559154	0.999415	-4.9457
high - low	Q7L0Y3	0.54939	21.4302	0.613919	0.559613	0.999415	-4.946
high - low	P00558	0.450749	28.6682	0.612958	0.560213	0.999415	-4.94638
high - low	O60884	0.452228	20.5181	0.612206	0.560681	0.999415	-4.94669
high - low	Q8NI36	-0.365534	21.0044	-0.61175	0.560965	0.999415	-4.94687
high - low	Q13303	-0.38543	22.6621	-0.611524	0.561106	0.999415	-4.94696
high - low	P30043	0.594921	23.453	0.611172	0.561325	0.999415	-4.9471
high - low	Q9NRX4	0.514355	25.3205	0.610324	0.561855	0.999415	-4.94744
high - low	P49721	-0.37162	25.3291	-0.608698	0.562869	0.999415	-4.94809
high - low	P18031	0.479506	21.3322	0.60856	0.562956	0.999415	-4.94815
high - low	Q9NWU1	-0.521929	24.0283	-0.608117	0.563233	0.999415	-4.94833
high - low	P08575	0.733285	20.8076	0.607825	0.563416	0.999415	-4.94844
high - low	Q86SX6	-0.43322	22.9225	-0.607777	0.563446	0.999415	-4.94846
high - low	Q15370	0.372576	22.812	0.606994	0.563935	0.999415	-4.94878
high - low	Q01085	0.490816	19.2728	0.606497	0.564246	0.999415	-4.94897
high - low	P04792	-0.775683	25.5526	-0.605697	0.564747	0.999415	-4.94929
high - low	Q96CM8	0.367893	20.5095	0.604765	0.56533	0.999415	-4.94967
high - low	Q9BVC6	-0.3774	24.8291	-0.604752	0.565338	0.999415	-4.94967
high - low	P82094	-0.516808	22.8844	-0.604445	0.565531	0.999415	-4.94979
high - low	Q9Y2Q5	-0.486107	22.9265	-0.603638	0.566036	0.999415	-4.95011
high - low	Q9NVP1	-0.51946	21.9984	-0.603504	0.56612	0.999415	-4.95017
high - low	Q15274	-0.578566	23.9476	-0.602971	0.566454	0.999415	-4.95038
high - low	P27348	0.412001	24.7007	0.602796	0.566564	0.999415	-4.95045
high - low	P60228	0.515352	23.4946	0.602531	0.56673	0.999415	-4.95055
high - low	P49590	0.475714	21.865	0.601815	0.567179	0.999415	-4.95084
high - low	O95865	-0.998687	21.413	-0.601635	0.567292	0.999415	-4.95091
high - low	P55884	0.396049	23.8451	0.601368	0.56746	0.999415	-4.95102
high - low	Q9H1C4	0.375138	19.5108	0.600536	0.567982	0.999415	-4.95134
high - low	Q08211	0.411541	26.4433	0.600363	0.568091	0.999415	-4.95141
high - low	Q96HE7	-0.490111	25.7347	-0.600029	0.568301	0.999415	-4.95155
high - low	P83916	0.350084	19.888	0.600009	0.568313	0.999415	-4.95155
high - low	Q6P996	0.428883	21.7944	0.599707	0.568504	0.999415	-4.95167
high - low	P54725	-0.416767	22.5289	-0.599095	0.568888	0.999415	-4.95191
high - low	Q8WWX9	-0.464804	22.5846	-0.598844	0.569045	0.999415	-4.95201
high - low	Q13596	-0.364514	23.6694	-0.598152	0.569481	0.999415	-4.95229
high - low	P28066	-0.364756	26.1892	-0.59785	0.569671	0.999415	-4.95241
high - low	Q9BVJ6	-0.818446	21.0202	-0.597478	0.569905	0.999415	-4.95255
high - low	O60220	0.399718	22.8666	0.597348	0.569987	0.999415	-4.9526
high - low	Q9Y6K9	-0.353419	19.3726	-0.59668	0.570408	0.999415	-4.95287
high - low	Q3LXA3	-0.434743	25.6152	-0.594346	0.571878	0.999415	-4.95378
high - low	O75208	-0.373998	23.6428	-0.593791	0.572228	0.999415	-4.954
high - low	P61964	-0.536191	23.0148	-0.59336	0.5725	0.999415	-4.95417
high - low	Q92506	-0.481092	25.0813	-0.593218	0.57259	0.999415	-4.95423
high - low	Q9BSH5	-0.457554	22.464	-0.593089	0.572671	0.999415	-4.95428
high - low	P26640	0.490545	26.7305	0.592627	0.572963	0.999415	-4.95446
high - low	Q9NY12	-0.430798	25.0685	-0.592415	0.573096	0.999415	-4.95454
high - low	Q9Y3Z3	0.533878	24.3637	0.59234	0.573144	0.999415	-4.95457
high - low	O75964	-0.370398	24.5872	-0.591219	0.573852	0.999415	-4.95501
high - low	Q9NYM9	-0.401525	22.6227	-0.590304	0.57443	0.999415	-4.95537
high - low	P07910;B2RXH8	0.384664	27.2961	0.590261	0.574457	0.999415	-4.95538
high - low	P02794	-0.584617	26.3432	-0.59023	0.574478	0.999415	-4.95539
high - low	Q9Y2W2	-0.45653	21.5003	-0.590179	0.57451	0.999415	-4.95541
high - low	P68400;Q8NEV1	0.392518	22.4369	0.589793	0.574754	0.999415	-4.95556
high - low	Q92947	-0.457639	25.5161	-0.588742	0.575419	0.999415	-4.95597
high - low	O60547	-0.402639	22.3615	-0.588452	0.575602	0.999415	-4.95609
high - low	O00330	-0.508327	24.5183	-0.587786	0.576024	0.999415	-4.95635
high - low	O14745	0.402004	23.6659	0.587718	0.576067	0.999415	-4.95637
high - low	Q9NY33	-0.474059	23.4708	-0.586338	0.576941	0.999415	-4.95691
high - low	Q9P0S9	-0.636395	21.0812	-0.585738	0.577322	0.999415	-4.95714
high - low	P27824	-0.362867	27.8019	-0.585302	0.577598	0.999415	-4.95731
high - low	P35606	0.479149	25.8122	0.585075	0.577742	0.999415	-4.9574
high - low	Q8IZP0	-0.545327	20.1963	-0.584619	0.578032	0.999415	-4.95757
high - low	P04080	-0.596082	26.7707	-0.584158	0.578324	0.999415	-4.95775
high - low	O43175	0.749964	26.9926	0.583921	0.578475	0.999415	-4.95784
high - low	P02751	-0.588185	23.8017	-0.583015	0.57905	0.999415	-4.95819
high - low	P61326;Q96A72	-0.364955	23.0917	-0.581824	0.579807	0.999415	-4.95865
high - low	Q9Y6C2	-0.788384	21.1318	-0.581739	0.579861	0.999415	-4.95868
high - low	P23284	-0.413952	29.9726	-0.581651	0.579917	0.999415	-4.95872
high - low	Q9UMZ2	0.917024	19.7559	0.581342	0.580113	0.999415	-4.95884
high - low	P61006	-0.425991	23.4525	-0.580423	0.580698	0.999415	-4.95919
high - low	P42574	-0.546189	23.6048	-0.579501	0.581285	0.999415	-4.95955
high - low	Q14318	-0.528556	20.006	-0.579117	0.581529	0.999415	-4.95969
high - low	Q16822	0.757129	25.8268	0.57659	0.58314	0.999415	-4.96066
high - low	P0C0L5	-0.347485	24.8809	-0.576205	0.583386	0.999415	-4.96081
high - low	Q9BW27	-0.351525	22.9425	-0.575866	0.583601	0.999415	-4.96094
high - low	Q92882	-0.386209	22.1585	-0.574578	0.584424	0.999415	-4.96143
high - low	P68871	-0.828617	29.6899	-0.572458	0.585779	0.999415	-4.96223
high - low	Q13283	-0.4184	24.2516	-0.572185	0.585953	0.999415	-4.96234
high - low	Q8N2G8	-0.490345	21.0941	-0.571184	0.586594	0.999415	-4.96272
high - low	P26038	-0.362751	26.5285	-0.57106	0.586673	0.999415	-4.96277
high - low	O00273	0.372304	21.6441	0.570435	0.587073	0.999415	-4.963
high - low	Q9NX24	-0.476591	25.1655	-0.570059	0.587314	0.999415	-4.96314
high - low	Q9BVL2	-0.397508	24.102	-0.57	0.587352	0.999415	-4.96317
high - low	Q9Y673	-0.499365	23.0027	-0.569847	0.58745	0.999415	-4.96322
high - low	Q9BZQ6	0.686416	22.4298	0.56979	0.587486	0.999415	-4.96325
high - low	Q9UBQ7	0.397007	25.011	0.569606	0.587604	0.999415	-4.96332
high - low	Q15011	-0.651768	21.6697	-0.56956	0.587634	0.999415	-4.96333
high - low	P35244	-0.383449	23.372	-0.569339	0.587775	0.999415	-4.96342
high - low	Q86U42	0.332674	22.8776	0.56901	0.587986	0.999415	-4.96354
high - low	Q9Y3C6	-0.369936	20.7817	-0.568639	0.588224	0.999415	-4.96368
high - low	Q8WU39	-0.343248	31.5641	-0.567999	0.588634	0.999415	-4.96392
high - low	Q04760	-0.498678	25.5155	-0.56774	0.588801	0.999415	-4.96402
high - low	P12111	-0.699123	24.6674	-0.567314	0.589073	0.999415	-4.96418
high - low	Q15056	-0.632818	22.8322	-0.567312	0.589075	0.999415	-4.96418
high - low	P43251	-1.35102	17.8865	-0.56731	0.589076	0.999415	-4.96418
high - low	Q6PJT7	0.47572	21.3814	0.567226	0.58913	0.999415	-4.96421
high - low	P53007	0.371863	20.5679	0.566392	0.589665	0.999415	-4.96453
high - low	Q16222	0.733462	22.0126	0.566228	0.589771	0.999415	-4.96459
high - low	P33316	0.342018	23.0089	0.566124	0.589837	0.999415	-4.96463
high - low	Q9Y3A6	-0.463872	24.1209	-0.565832	0.590025	0.999415	-4.96474
high - low	Q9ULV4	0.377383	22.028	0.565828	0.590027	0.999415	-4.96474
high - low	O15155	0.502267	20.4497	0.565761	0.59007	0.999415	-4.96477
high - low	O60749	-0.387838	23.1225	-0.565667	0.590131	0.999415	-4.9648
high - low	Q9Y333	-0.600809	24.718	-0.564739	0.590727	0.999415	-4.96515
high - low	Q9Y5M8	0.44408	25.3923	0.563776	0.591346	0.999415	-4.96551
high - low	Q96QC0	-0.542788	20.6065	-0.563776	0.591346	0.999415	-4.96551
high - low	Q7Z4W1	0.342451	24.3252	0.563611	0.591452	0.999415	-4.96557
high - low	P62834	0.364879	20.5991	0.563573	0.591476	0.999415	-4.96559
high - low	P40222	-1.0292	18.9815	-0.562941	0.591883	0.999415	-4.96582
high - low	P02545	0.525029	27.9147	0.562399	0.592232	0.999415	-4.96603
high - low	P38606	-0.386871	24.7959	-0.562027	0.592471	0.999415	-4.96617
high - low	Q9BUL8	0.343229	22.4248	0.561688	0.592689	0.999415	-4.96629
high - low	P57737	0.436275	20.0192	0.561646	0.592716	0.999415	-4.96631
high - low	P36551	0.421146	23.4235	0.561532	0.59279	0.999415	-4.96635
high - low	P46063	0.594498	21.8595	0.560553	0.593421	0.999415	-4.96672
high - low	Q8IY81	-0.554002	22.8209	-0.559865	0.593864	0.999415	-4.96697
high - low	P06753	0.482246	23.2978	0.558677	0.59463	0.999415	-4.96741
high - low	Q15269	0.337795	19.5519	0.558102	0.595	0.999415	-4.96763
high - low	P61769	-0.408529	26.9367	-0.557815	0.595186	0.999415	-4.96773
high - low	O43920	-0.430319	25.0486	-0.557178	0.595597	0.999415	-4.96797
high - low	P51610	0.358062	24.4524	0.554902	0.597067	0.999415	-4.96881
high - low	O94903	-0.358816	21.949	-0.554547	0.597297	0.999415	-4.96894
high - low	Q9HAV4	-1.17877	20.1948	-0.554518	0.597316	0.999415	-4.96896
high - low	Q9H3S4	-0.530257	19.5085	-0.554372	0.59741	0.999415	-4.96901
high - low	Q96QK1	0.55886	23.4271	0.554304	0.597454	0.999415	-4.96903
high - low	Q9HCU5	-0.395514	24.3152	-0.554198	0.597522	0.999415	-4.96907
high - low	Q9NSD9	-0.423195	25.0159	-0.553775	0.597796	0.999415	-4.96923
high - low	P63104	0.437793	28.1814	0.552506	0.598617	0.999415	-4.9697
high - low	P56192	-0.395245	24.1064	-0.552236	0.598792	0.999415	-4.9698
high - low	O75746	-0.383808	22.1871	-0.551852	0.599041	0.999415	-4.96994
high - low	Q8NFF5	-0.426631	20.3104	-0.550916	0.599647	0.999415	-4.97028
high - low	Q8ND30	-0.508396	20.1298	-0.54965	0.600468	0.999415	-4.97075
high - low	P62081	0.467741	25.809	0.549586	0.600509	0.999415	-4.97077
high - low	Q8NBL1	-0.558306	21.1426	-0.549153	0.600791	0.999415	-4.97093
high - low	O43592	1.10607	20.4189	0.548918	0.600943	0.999415	-4.97102
high - low	Q96AB3	-0.329626	25.5807	-0.548426	0.601262	0.999415	-4.97119
high - low	O15067	0.449803	22.2238	0.547407	0.601924	0.999415	-4.97157
high - low	O00764	0.354	23.7803	0.547244	0.602029	0.999415	-4.97163
high - low	Q9H9B4	-0.347687	23.614	-0.547022	0.602174	0.999415	-4.97171
high - low	Q9NR28	-0.333233	23.7318	-0.546675	0.602399	0.999415	-4.97183
high - low	Q96HS1	-0.467331	22.9881	-0.545788	0.602976	0.999415	-4.97216
high - low	P10515	-0.425258	26.4026	-0.545073	0.60344	0.999415	-4.97242
high - low	Q5JRA6	-0.324102	25.0989	-0.544823	0.603603	0.999415	-4.97251
high - low	Q6PIU2	-0.45691	20.4695	-0.544695	0.603686	0.999415	-4.97256
high - low	O94855	-0.58876	22.6961	-0.544454	0.603843	0.999415	-4.97264
high - low	P20674	-0.468559	26.7146	-0.544235	0.603985	0.999415	-4.97272
high - low	Q9BU23	0.358618	20.1432	0.543395	0.604533	0.999415	-4.97303
high - low	Q6UXH1	-0.622852	25.4262	-0.542693	0.604989	0.999415	-4.97328
high - low	Q9NWH9	-0.45481	22.5545	-0.542606	0.605046	0.999415	-4.97331
high - low	P53999	-0.346022	28.7759	-0.54236	0.605206	0.999415	-4.9734
high - low	Q99536	-0.707822	22.9179	-0.541253	0.605927	0.999415	-4.9738
high - low	Q99733	-0.367979	24.5473	-0.539842	0.606848	0.999415	-4.97431
high - low	Q8NFH3	-0.373592	22.5494	-0.539785	0.606885	0.999415	-4.97433
high - low	Q5JTJ3	-0.575248	22.0485	-0.53969	0.606947	0.999415	-4.97437
high - low	P06576	0.349769	30.9533	0.538821	0.607514	0.999415	-4.97468
high - low	P14854	-0.845473	23.6071	-0.538461	0.607749	0.999415	-4.97481
high - low	Q15042	0.459266	20.4262	0.537056	0.608667	0.999415	-4.97532
high - low	P50570	-0.351756	23.0425	-0.536848	0.608802	0.999415	-4.97539
high - low	P09622	-0.428817	26.6432	-0.536776	0.60885	0.999415	-4.97542
high - low	P20290	-0.584467	23.9435	-0.535468	0.609705	0.999415	-4.97589
high - low	Q9NY93	0.390283	19.4059	0.535288	0.609823	0.999415	-4.97595
high - low	O75608	-0.362329	25.2432	-0.534966	0.610033	0.999415	-4.97607
high - low	P21796	-0.40509	27.4015	-0.534581	0.610285	0.999415	-4.9762
high - low	Q9BXW7	-0.387059	21.4592	-0.534451	0.61037	0.999415	-4.97625
high - low	Q7Z3B4	0.403671	21.138	0.534361	0.610429	0.999415	-4.97628
high - low	Q08945	0.32491	22.8605	0.534298	0.610471	0.999415	-4.9763
high - low	Q14978	-0.602536	25.5275	-0.533634	0.610905	0.999415	-4.97654
high - low	O75955	-0.445267	23.8802	-0.531589	0.612245	0.999415	-4.97727
high - low	P11233;P11234	-0.337375	23.1661	-0.530441	0.612998	0.999415	-4.97768
high - low	P23526	-0.337775	26.1129	-0.530355	0.613054	0.999415	-4.97771
high - low	Q9NR56	-0.497577	21.663	-0.530123	0.613207	0.999415	-4.97779
high - low	Q15084	-0.471408	30.6528	-0.530062	0.613246	0.999415	-4.97781
high - low	O95782	-0.38811	24.5086	-0.529082	0.61389	0.999415	-4.97816
high - low	P35914	0.385588	23.0721	0.52857	0.614226	0.999415	-4.97834
high - low	P62851	-0.399577	25.4044	-0.526434	0.615629	0.999415	-4.9791
high - low	P04844	0.479087	27.2385	0.524912	0.616631	0.999415	-4.97963
high - low	Q9BS26	-0.398914	26.6009	-0.524871	0.616657	0.999415	-4.97965
high - low	Q8N6H7	-0.575852	22.8377	-0.52385	0.61733	0.999415	-4.98001
high - low	Q96ST3	-0.339048	22.3275	-0.523287	0.617701	0.999415	-4.98021
high - low	P61956	0.416789	23.8784	0.523236	0.617734	0.999415	-4.98022
high - low	Q8N983	-0.419103	21.1271	-0.522477	0.618235	0.999415	-4.98049
high - low	Q92542	-0.366345	21.293	-0.521718	0.618735	0.999415	-4.98076
high - low	P07339	-0.47978	27.5108	-0.520901	0.619273	0.999415	-4.98104
high - low	Q92522	0.373013	25.571	0.520872	0.619293	0.999415	-4.98105
high - low	O00299	-0.509779	26.7953	-0.520639	0.619447	0.999415	-4.98113
high - low	Q9NTJ5	0.418442	21.2179	0.520194	0.61974	0.999415	-4.98129
high - low	Q02880	0.350682	23.3566	0.519014	0.620519	0.999415	-4.9817
high - low	P30041	0.385407	27.252	0.518709	0.62072	0.999415	-4.98181
high - low	P53621	0.478498	26.49	0.518613	0.620784	0.999415	-4.98184
high - low	P40306	-0.306804	24.0757	-0.517089	0.621791	0.999415	-4.98237
high - low	P08758	0.362269	27.5467	0.515482	0.622854	0.999415	-4.98293
high - low	Q8NBQ5	0.662524	20.5975	0.514504	0.623501	0.999415	-4.98326
high - low	Q9Y6W5	-0.347216	21.2361	-0.514039	0.623809	0.999415	-4.98343
high - low	Q96I15	-0.448298	22.8424	-0.513341	0.624271	0.999415	-4.98367
high - low	O60664	-0.356891	25.6587	-0.513253	0.624329	0.999415	-4.9837
high - low	P04406	0.399541	31.1184	0.512512	0.624821	0.999415	-4.98395
high - low	P52597	0.351856	24.4453	0.512263	0.624985	0.999415	-4.98404
high - low	O95373	-0.33017	23.2902	-0.512132	0.625072	0.999415	-4.98408
high - low	Q13123	-0.393743	21.4257	-0.511923	0.625211	0.999415	-4.98415
high - low	P11940	0.344796	25.2085	0.511501	0.625491	0.999415	-4.9843
high - low	P61916	-0.496663	24.1379	-0.510946	0.625859	0.999415	-4.98449
high - low	Q14746	0.38172	21.3943	0.510687	0.626031	0.999415	-4.98458
high - low	Q05519	0.362867	23.4026	0.509985	0.626497	0.999415	-4.98482
high - low	Q13724	-0.454291	22.5319	-0.509208	0.627013	0.999415	-4.98509
high - low	O60762	0.465718	23.2327	0.508562	0.627441	0.999415	-4.98531
high - low	Q5VT52	-0.466404	22.1228	-0.505879	0.629225	0.999415	-4.98622
high - low	P05106	-0.893924	21.1183	-0.505764	0.629302	0.999415	-4.98626
high - low	Q99653	0.566666	19.7007	0.505611	0.629403	0.999415	-4.98631
high - low	Q9UIS9	-0.43487	20.2582	-0.505574	0.629428	0.999415	-4.98633
high - low	Q9UN86	-0.396573	22.0784	-0.505323	0.629595	0.999415	-4.98641
high - low	Q4G0J3	-0.337655	21.0093	-0.505122	0.629729	0.999415	-4.98648
high - low	Q9UHQ9	-0.545244	22.5455	-0.504907	0.629872	0.999415	-4.98655
high - low	O00629	-0.349207	22.1882	-0.504186	0.630352	0.999415	-4.9868
high - low	P01009	-0.377008	25.2537	-0.503903	0.630541	0.999415	-4.9869
high - low	P05107	0.435288	23.1473	0.50382	0.630596	0.999415	-4.98692
high - low	Q99470	-0.479443	24.0086	-0.503682	0.630688	0.999415	-4.98697
high - low	Q96IU4	-0.300381	25.3328	-0.503411	0.630868	0.999415	-4.98706
high - low	Q7Z7H8	-0.390608	21.2964	-0.503239	0.630983	0.999415	-4.98712
high - low	P11498	0.427734	20.1761	0.503166	0.631032	0.999415	-4.98715
high - low	Q00839	0.302895	27.4904	0.502489	0.631483	0.999415	-4.98737
high - low	Q14919	0.409471	22.1906	0.501796	0.631945	0.999415	-4.98761
high - low	Q9BRG1	-0.49853	19.1479	-0.501177	0.632358	0.999415	-4.98782
high - low	P67936	-0.439585	25.8142	-0.500554	0.632773	0.999415	-4.98803
high - low	P62249	0.334512	25.5832	0.500195	0.633013	0.999415	-4.98815
high - low	P69905	-0.654901	28.882	-0.499539	0.633451	0.999415	-4.98837
high - low	P61224;A6NIZ1	0.300837	25.3472	0.498643	0.634049	0.999415	-4.98867
high - low	P34949	0.38501	23.3441	0.498622	0.634063	0.999415	-4.98868
high - low	P16403	0.389845	30.4362	0.498089	0.634419	0.999415	-4.98886
high - low	P81605	0.495153	23.3984	0.497504	0.63481	0.999415	-4.98905
high - low	P08123	0.424593	19.0216	0.49734	0.63492	0.999415	-4.98911
high - low	P01033	0.485669	20.6855	0.496142	0.635721	0.999415	-4.98951
high - low	Q92688	0.332284	25.5933	0.496108	0.635744	0.999415	-4.98952
high - low	Q9H9J2	0.305612	22.6711	0.49561	0.636077	0.999415	-4.98969
high - low	P08567	-0.522721	20.9475	-0.495257	0.636313	0.999415	-4.98981
high - low	Q9Y6G9	-0.325551	22.3038	-0.495095	0.636421	0.999415	-4.98986
high - low	Q6UN15	-0.454967	21.91	-0.495033	0.636463	0.999415	-4.98988
high - low	O14980	0.443623	23.5898	0.494889	0.636559	0.999415	-4.98993
high - low	P50583	-0.991068	18.1685	-0.494525	0.636803	0.999415	-4.99005
high - low	P19338	0.365278	28.2351	0.494177	0.637036	0.999415	-4.99017
high - low	Q12907	0.50341	26.1985	0.493871	0.637241	0.999415	-4.99027
high - low	O75152	-0.42382	19.3346	-0.493833	0.637267	0.999415	-4.99028
high - low	P10124	0.583017	20.3987	0.493729	0.637336	0.999415	-4.99032
high - low	Q15582	-0.464865	21.2461	-0.493471	0.637509	0.999415	-4.9904
high - low	Q16543	-0.290154	23.5966	-0.493399	0.637557	0.999415	-4.99043
high - low	O43237	-0.352012	21.1909	-0.493283	0.637635	0.999415	-4.99046
high - low	Q13162	-0.387351	30.0258	-0.492968	0.637846	0.999415	-4.99057
high - low	P28907	-0.356635	26.0557	-0.492565	0.638116	0.999415	-4.9907
high - low	Q13263	0.287446	25.5184	0.49122	0.639017	0.999415	-4.99115
high - low	P08514	-0.613281	24.3154	-0.491077	0.639114	0.999415	-4.9912
high - low	O94973	-0.413196	22.5953	-0.490385	0.639578	0.999415	-4.99143
high - low	P42765	-0.381235	27.0216	-0.48891	0.640568	0.999415	-4.99191
high - low	P61254;Q9UNX3	-1.16964	24.0936	-0.48806	0.641139	0.999415	-4.9922
high - low	Q15907;P62491	-0.337911	24.9327	-0.487598	0.641449	0.999415	-4.99235
high - low	P50402	0.35955	23.5612	0.4872	0.641717	0.999415	-4.99248
high - low	P49368	-0.314607	27.0199	-0.487009	0.641845	0.999415	-4.99254
high - low	Q9P287	-0.505838	21.4444	-0.486786	0.641995	0.999415	-4.99261
high - low	P62906	0.305335	26.3588	0.486695	0.642057	0.999415	-4.99264
high - low	Q9Y5X3	-0.340407	22.5569	-0.486642	0.642092	0.999415	-4.99266
high - low	Q13884	-0.558039	18.8234	-0.486311	0.642315	0.999415	-4.99277
high - low	Q15050	-0.433954	22.7628	-0.486303	0.64232	0.999415	-4.99277
high - low	Q6UW78	-0.429956	19.8918	-0.485719	0.642713	0.999415	-4.99297
high - low	P05204	-0.838147	23.9061	-0.48513	0.643109	0.999415	-4.99316
high - low	P01876	-1.4929	29.6587	-0.484595	0.643469	0.999415	-4.99333
high - low	P48163	-0.546725	21.1747	-0.484254	0.643699	0.999415	-4.99345
high - low	Q9UKM9	0.320442	23.6626	0.484061	0.643829	0.999415	-4.99351
high - low	Q53H82	-0.334412	24.502	-0.483535	0.644183	0.999415	-4.99368
high - low	P07919	-0.362727	24.4602	-0.483055	0.644506	0.999415	-4.99384
high - low	O00571	0.324534	23.6577	0.482563	0.644838	0.999415	-4.994
high - low	Q8N5M9	-0.403211	20.6055	-0.482551	0.644846	0.999415	-4.994
high - low	P63167	-0.307964	25.0108	-0.4815	0.645554	0.999415	-4.99434
high - low	P62280	0.608174	24.23	0.480784	0.646037	0.999415	-4.99458
high - low	O00754	0.41539	25.6457	0.480643	0.646132	0.999415	-4.99462
high - low	P16930	-0.31983	24.509	-0.480528	0.64621	0.999415	-4.99466
high - low	Q9NQ48	-0.359876	22.9457	-0.480174	0.646449	0.999415	-4.99478
high - low	Q9UBB5	-0.341679	22.0486	-0.479499	0.646904	0.999415	-4.99499
high - low	Q7Z7K0	0.657073	22.4085	0.478584	0.647522	0.999415	-4.99529
high - low	Q14232	0.3627	20.694	0.478448	0.647614	0.999415	-4.99534
high - low	O75306	-0.28934	25.2439	-0.477572	0.648206	0.999415	-4.99562
high - low	Q9Y376	-0.398863	22.2556	-0.477426	0.648304	0.999415	-4.99567
high - low	Q10567	-0.326721	24.4272	-0.476305	0.649061	0.999415	-4.99603
high - low	P12956	0.310691	26.908	0.476243	0.649103	0.999415	-4.99605
high - low	Q9UHG3	-0.351159	24.3103	-0.476136	0.649176	0.999415	-4.99608
high - low	O43493	-0.33765	22.2447	-0.475566	0.649561	0.999415	-4.99627
high - low	P35269	-0.930861	21.0221	-0.475224	0.649793	0.999415	-4.99638
high - low	O14818	-0.287015	26.3019	-0.473532	0.650938	0.999415	-4.99692
high - low	Q14019	-0.449931	21.3718	-0.472286	0.651782	0.999415	-4.99732
high - low	Q6P1X6	-0.292491	22.01	-0.472231	0.651819	0.999415	-4.99734
high - low	P31689	0.278113	22.7475	0.472061	0.651934	0.999415	-4.99739
high - low	P01871	-0.556767	21.4714	-0.471558	0.652275	0.999415	-4.99755
high - low	Q6JBY9	-0.47172	20.6781	-0.470759	0.652817	0.999415	-4.99781
high - low	P60891	-0.304871	23.255	-0.469948	0.653367	0.999415	-4.99807
high - low	Q3ZCM7	-0.353829	26.0465	-0.469269	0.653828	0.999415	-4.99828
high - low	O95168	-0.311929	24.7845	-0.468678	0.654228	0.999415	-4.99847
high - low	Q5Y7A7;P01912	-0.418953	19.9947	-0.46841	0.65441	0.999415	-4.99855
high - low	Q9BWF3;Q9BQ04	0.299755	22.3831	0.468028	0.65467	0.999415	-4.99868
high - low	P60953	0.28922	24.1627	0.467506	0.655024	0.999415	-4.99884
high - low	O43252	0.451527	23.5759	0.467404	0.655094	0.999415	-4.99887
high - low	Q9H0E2	-0.33309	20.6808	-0.467233	0.65521	0.999415	-4.99893
high - low	P29353	-0.659792	21.4329	-0.466346	0.655813	0.999415	-4.99921
high - low	P09543	0.30557	20.2882	0.46633	0.655824	0.999415	-4.99921
high - low	Q03154	0.36957	22.7565	0.466269	0.655865	0.999415	-4.99923
high - low	Q8N684	-0.312225	22.438	-0.465913	0.656107	0.999415	-4.99935
high - low	Q9NYL4	-0.556078	26.2551	-0.465468	0.65641	0.999415	-4.99949
high - low	P84077;P61204	0.596427	25.5007	0.465442	0.656427	0.999415	-4.99949
high - low	Q07075	-0.404703	18.1468	-0.464194	0.657276	0.999415	-4.99989
high - low	Q8WXI9	0.333556	21.3445	0.4639	0.657476	0.999415	-4.99998
high - low	Q9UGP8	-0.365374	24.3466	-0.463446	0.657786	0.999415	-5.00012
high - low	P49327	1.01415	22.1875	0.46319	0.657959	0.999415	-5.0002
high - low	Q15435	-0.344659	24.0926	-0.462535	0.658405	0.999415	-5.00041
high - low	O43837	0.27983	24.6756	0.461953	0.658802	0.999415	-5.00059
high - low	Q92576	-0.330341	20.8684	-0.46099	0.659458	0.999415	-5.00089
high - low	Q9UM22	0.413886	20.3708	0.460788	0.659596	0.999415	-5.00096
high - low	P42704	0.356407	24.4184	0.460469	0.659813	0.999415	-5.00106
high - low	Q9BZE4	-0.340054	21.3323	-0.46045	0.659826	0.999415	-5.00106
high - low	Q16204	0.384447	22.3906	0.459522	0.660459	0.999415	-5.00135
high - low	P17900	-0.474678	23.8123	-0.459438	0.660516	0.999415	-5.00138
high - low	Q96RS6	-0.525651	19.7285	-0.459079	0.660761	0.999415	-5.00149
high - low	P82663	-0.443417	20.7062	-0.458969	0.660836	0.999415	-5.00153
high - low	Q96HW7	0.409245	19.0525	0.458611	0.66108	0.999415	-5.00164
high - low	Q13557	-0.341032	24.1316	-0.458347	0.661261	0.999415	-5.00172
high - low	P00915	-0.553367	21.4242	-0.457923	0.66155	0.999415	-5.00185
high - low	P31323	0.380353	18.973	0.457771	0.661653	0.999415	-5.0019
high - low	Q14520	0.658506	19.9999	0.457418	0.661895	0.999415	-5.00201
high - low	Q8WWI5	0.605282	16.0967	0.457392	0.661913	0.999415	-5.00202
high - low	Q8NFW8	0.372884	20.9248	0.457119	0.662099	0.999415	-5.0021
high - low	O00422	0.454508	21.0667	0.45653	0.662501	0.999415	-5.00228
high - low	P49773	-0.390374	26.6404	-0.456393	0.662595	0.999415	-5.00233
high - low	O76071	-0.288287	21.697	-0.456253	0.66269	0.999415	-5.00237
high - low	P62495	0.313905	23.3209	0.456065	0.662819	0.999415	-5.00243
high - low	P00966	0.866432	22.6143	0.45583	0.66298	0.999415	-5.0025
high - low	P11413	0.616256	22.0664	0.455789	0.663007	0.999415	-5.00251
high - low	Q9Y3I0	-0.436522	25.601	-0.45537	0.663294	0.999415	-5.00264
high - low	Q9NRR5	0.28618	21.4729	0.455055	0.663509	0.999415	-5.00274
high - low	Q86V81	-0.437096	24.2709	-0.453659	0.664464	0.999415	-5.00317
high - low	O00193	-0.747611	22.0746	-0.453164	0.664802	0.999415	-5.00333
high - low	P84090	-0.332446	24.3104	-0.452866	0.665007	0.999415	-5.00342
high - low	Q9Y6D5	0.357121	18.4214	0.451966	0.665622	0.999415	-5.00369
high - low	O43676	-0.304157	23.8666	-0.451922	0.665652	0.999415	-5.00371
high - low	P08865	0.284366	27.822	0.451045	0.666253	0.999415	-5.00398
high - low	Q92597	-0.288118	22.1902	-0.450982	0.666296	0.999415	-5.004
high - low	P21281	-0.32451	24.4527	-0.45092	0.666339	0.999415	-5.00401
high - low	Q13510	-0.345257	27.3737	-0.450759	0.666449	0.999415	-5.00406
high - low	Q96NB2	-0.280615	20.3927	-0.450501	0.666626	0.999415	-5.00414
high - low	Q9NWT1	-0.317755	19.8394	-0.450182	0.666844	0.999415	-5.00424
high - low	P06702	0.432928	27.6162	0.450002	0.666967	0.999415	-5.0043
high - low	Q9NQG5	0.371691	21.5258	0.449871	0.667057	0.999415	-5.00434
high - low	Q9H4E7	0.501216	20.5675	0.449824	0.66709	0.999415	-5.00435
high - low	P39023	0.402839	25.9478	0.44958	0.667257	0.999415	-5.00443
high - low	Q709C8	0.293754	21.1646	0.448628	0.66791	0.999415	-5.00472
high - low	O43264	-0.28229	21.8043	-0.44816	0.668231	0.999415	-5.00486
high - low	Q14847	0.321257	22.0777	0.44744	0.668725	0.999415	-5.00508
high - low	O75165	0.487365	20.258	0.447155	0.66892	0.999415	-5.00517
high - low	Q9UI10	-0.272282	22.1538	-0.447047	0.668994	0.999415	-5.0052
high - low	Q9UKY7	-0.350881	25.1204	-0.445775	0.669868	0.999415	-5.00558
high - low	Q9H0W9	-0.282168	24.4426	-0.445408	0.67012	0.999415	-5.0057
high - low	P35237	0.364949	22.3183	0.444735	0.670582	0.999415	-5.0059
high - low	P01024	-0.503205	21.5767	-0.444559	0.670703	0.999415	-5.00595
high - low	Q5T8P6	-0.359735	21.3033	-0.444021	0.671073	0.999415	-5.00612
high - low	Q9UQ80	0.276432	25.6115	0.44393	0.671135	0.999415	-5.00614
high - low	Q14444	-0.373925	24.1684	-0.443303	0.671567	0.999415	-5.00633
high - low	P48047	-0.284358	27.8247	-0.44245	0.672153	0.999415	-5.00659
high - low	P05155	-0.834611	20.2218	-0.44116	0.673041	0.999415	-5.00698
high - low	O60832	-0.39857	25.7915	-0.440956	0.673182	0.999415	-5.00704
high - low	P03928	-0.321262	22.9838	-0.440917	0.673208	0.999415	-5.00705
high - low	P61421	0.32283	21.5216	0.440238	0.673676	0.999415	-5.00726
high - low	Q13011	-0.354764	26.9665	-0.43988	0.673922	0.999415	-5.00736
high - low	P09651;Q32P51	0.286524	27.7332	0.439741	0.674018	0.999415	-5.0074
high - low	P68036	-0.328243	24.2175	-0.439173	0.67441	0.999415	-5.00758
high - low	Q9Y2W1	0.321461	24.5072	0.438717	0.674724	0.999415	-5.00771
high - low	Q99933	-0.501014	21.6872	-0.438563	0.67483	0.999415	-5.00776
high - low	Q9UNZ2	0.257925	24.7331	0.438562	0.674831	0.999415	-5.00776
high - low	P24390	-0.728726	19.6773	-0.438208	0.675075	0.999415	-5.00786
high - low	P49755	-0.259447	26.8772	-0.437019	0.675894	0.999415	-5.00822
high - low	P15880	0.279119	26.5591	0.436484	0.676263	0.999415	-5.00838
high - low	Q9UHD8	-0.357796	19.6444	-0.436279	0.676405	0.999415	-5.00844
high - low	Q92616	0.463668	24.5118	0.435979	0.676612	0.999415	-5.00853
high - low	Q9NX55	-0.325849	21.5787	-0.435927	0.676647	0.999415	-5.00854
high - low	Q6P3W7	-0.326301	21.6775	-0.435595	0.676877	0.999415	-5.00864
high - low	P07948	0.383342	20.4127	0.43548	0.676956	0.999415	-5.00868
high - low	P30101	-0.354024	30.2284	-0.434701	0.677494	0.999415	-5.00891
high - low	P35611	0.275758	23.4876	0.434419	0.677689	0.999415	-5.00899
high - low	P05114	0.607728	22.4687	0.434417	0.67769	0.999415	-5.00899
high - low	P07305	0.425603	25.785	0.433511	0.678316	0.999415	-5.00926
high - low	O00461	0.334013	20.3303	0.432905	0.678735	0.999415	-5.00944
high - low	Q16774	0.307968	21.3274	0.432711	0.678869	0.999415	-5.0095
high - low	Q96CN7	-0.3608	23.1603	-0.432433	0.679061	0.999415	-5.00958
high - low	Q15286	0.608668	17.1545	0.431809	0.679493	0.999415	-5.00976
high - low	P00390	-0.369687	25.2712	-0.431713	0.679559	0.999415	-5.00979
high - low	P55327	-0.318803	28.0324	-0.430372	0.680487	0.999415	-5.01019
high - low	Q99460	-0.318722	24.9283	-0.429967	0.680767	0.999415	-5.0103
high - low	P00738	-0.409341	25.338	-0.429384	0.681171	0.999415	-5.01048
high - low	P22314	0.352807	27.1149	0.429371	0.681179	0.999415	-5.01048
high - low	P04424	-0.284592	21.5628	-0.429113	0.681358	0.999415	-5.01055
high - low	Q96Q80	-0.556322	22.2204	-0.428376	0.681869	0.999415	-5.01077
high - low	Q14697	-0.288078	29.4087	-0.427068	0.682775	0.999415	-5.01115
high - low	Q9UJY5	0.307308	22.1491	0.426037	0.68349	0.999415	-5.01145
high - low	Q9UNS2	-0.257562	23.621	-0.425986	0.683525	0.999415	-5.01147
high - low	Q7Z2T5	-0.464542	18.4482	-0.425455	0.683893	0.999415	-5.01162
high - low	P37837	0.277294	26.8835	0.425146	0.684108	0.999415	-5.01171
high - low	Q9UKD2	-0.344105	21.1437	-0.423543	0.68522	0.999415	-5.01218
high - low	Q9Y5U9	-0.390386	22.1585	-0.423055	0.685559	0.999415	-5.01232
high - low	Q8TEX9	-0.312473	24.9255	-0.42286	0.685694	0.999415	-5.01238
high - low	P14927	-0.325509	26.5238	-0.422473	0.685963	0.999415	-5.01249
high - low	P62701	0.271185	27.0647	0.42234	0.686055	0.999415	-5.01253
high - low	P16402	-0.4581	25.4504	-0.42233	0.686062	0.999415	-5.01253
high - low	Q53H12	0.299355	22.0375	0.421349	0.686744	0.999415	-5.01281
high - low	P36543	-0.356721	22.8382	-0.421186	0.686857	0.999415	-5.01286
high - low	Q13363	-0.269948	22.6122	-0.420786	0.687136	0.999415	-5.01297
high - low	Q6P2Q9	0.337836	24.197	0.420696	0.687198	0.999415	-5.013
high - low	Q9Y490	-0.331283	28.4618	-0.420689	0.687203	0.999415	-5.013
high - low	Q7KZF4	0.36953	27.1353	0.419999	0.687683	0.999415	-5.0132
high - low	Q5SRE5	-0.335007	20.4271	-0.419909	0.687745	0.999415	-5.01323
high - low	P51809	0.274538	19.7993	0.419491	0.688036	0.999415	-5.01335
high - low	Q9NWV8	0.403114	20.4511	0.419235	0.688214	0.999415	-5.01342
high - low	Q9Y4G6	-0.654464	18.2235	-0.418245	0.688903	0.999415	-5.0137
high - low	Q9NQC3	0.372429	23.4066	0.417724	0.689265	0.999415	-5.01385
high - low	Q9UNH7	0.328251	20.8228	0.417249	0.689596	0.999415	-5.01399
high - low	O00487	-0.290727	23.6692	-0.417069	0.689721	0.999415	-5.01404
high - low	Q13206	-0.708686	18.5208	-0.414997	0.691165	0.999415	-5.01463
high - low	P62241	-0.29641	26.1729	-0.414968	0.691186	0.999415	-5.01464
high - low	P49257	0.304118	25.4303	0.414029	0.69184	0.999415	-5.0149
high - low	Q9H9Q2	-0.283809	23.0103	-0.413376	0.692295	0.999415	-5.01509
high - low	P43490	-0.313879	25.1818	-0.41311	0.692481	0.999415	-5.01516
high - low	Q16891	0.248512	26.0998	0.412665	0.692791	0.999415	-5.01529
high - low	Q9H019	-0.323955	21.1104	-0.412121	0.693171	0.999415	-5.01544
high - low	Q8NI60	-0.28898	22.3634	-0.411369	0.693696	0.999415	-5.01566
high - low	P13667	0.338761	31.0188	0.411252	0.693778	0.999415	-5.01569
high - low	P54727	-0.278195	26.1671	-0.41118	0.693828	0.999415	-5.01571
high - low	Q7LGA3	-0.285503	20.4539	-0.410965	0.693978	0.999415	-5.01577
high - low	P02788	0.370452	28.7764	0.409745	0.69483	0.999415	-5.01611
high - low	O15305	0.339915	22.9266	0.40951	0.694995	0.999415	-5.01618
high - low	P61619	0.49856	22.33	0.407922	0.696105	0.999415	-5.01662
high - low	P08708	-0.323393	26.5457	-0.407782	0.696202	0.999415	-5.01666
high - low	P36222	0.590129	20.8568	0.407618	0.696317	0.999415	-5.01671
high - low	P01111	0.357629	22.3768	0.407562	0.696357	0.999415	-5.01672
high - low	Q8IYQ7	-0.254345	20.845	-0.407334	0.696516	0.999415	-5.01679
high - low	Q08170	0.454739	22.2376	0.407228	0.696591	0.999415	-5.01682
high - low	Q9UBQ5	-0.259096	23.2204	-0.4068	0.69689	0.999415	-5.01694
high - low	P24928	-0.37541	20.4081	-0.406376	0.697187	0.999415	-5.01705
high - low	Q9UBF2	-0.272585	21.7664	-0.406281	0.697253	0.999415	-5.01708
high - low	P0DMV9;P0DMV8	0.277783	26.1991	0.406221	0.697295	0.999415	-5.0171
high - low	Q8N0X4	0.490977	23.4734	0.405614	0.69772	0.999415	-5.01727
high - low	P17480	0.32993	23.5317	0.405372	0.697889	0.999415	-5.01733
high - low	Q10570	-0.39563	19.4158	-0.405103	0.698078	0.999415	-5.01741
high - low	Q9P035	-0.385041	21.1846	-0.405081	0.698093	0.999415	-5.01741
high - low	Q6PI48	0.519607	21.6638	0.404255	0.698671	0.999415	-5.01764
high - low	P25325	0.295099	21.8469	0.403735	0.699036	0.999415	-5.01779
high - low	P62304	0.40406	24.872	0.403257	0.69937	0.999415	-5.01792
high - low	P12004	0.307749	24.9941	0.403043	0.69952	0.999415	-5.01798
high - low	P01860	-0.544007	21.4601	-0.402989	0.699559	0.999415	-5.01799
high - low	Q00796	0.352762	22.3987	0.402808	0.699685	0.999415	-5.01804
high - low	Q96DA6	-0.340229	22.8138	-0.402751	0.699726	0.999415	-5.01806
high - low	Q9UBQ0	0.254182	20.2184	0.402461	0.699929	0.999415	-5.01814
high - low	Q9BY32	0.45217	22.3565	0.402315	0.700031	0.999415	-5.01818
high - low	Q96AG4	-0.278973	26.8978	-0.40227	0.700062	0.999415	-5.01819
high - low	P54920	-0.269166	24.9245	-0.402045	0.70022	0.999415	-5.01825
high - low	Q14008	0.253552	21.1254	0.401983	0.700264	0.999415	-5.01827
high - low	P53634	-0.373555	25.7292	-0.401586	0.700542	0.999415	-5.01838
high - low	Q7L576	-0.802108	19.42	-0.400891	0.70103	0.999415	-5.01857
high - low	O15382	-0.264636	24.3628	-0.400713	0.701154	0.999415	-5.01862
high - low	P06744	-0.311954	27.8227	-0.400499	0.701305	0.999415	-5.01868
high - low	Q8IVS2	-0.313763	20.9982	-0.399975	0.701672	0.999415	-5.01882
high - low	P25705	0.249691	30.5454	0.39972	0.701851	0.999415	-5.01889
high - low	O15258	-0.298465	22.4838	-0.399424	0.702059	0.999415	-5.01898
high - low	P41236;Q6NXS1	-0.301744	21.9594	-0.398409	0.702772	0.999415	-5.01925
high - low	P15927	-0.241404	21.7806	-0.398169	0.70294	0.999415	-5.01932
high - low	Q96KG9	0.501902	20.1445	0.397572	0.70336	0.999415	-5.01948
high - low	Q8N6M0	0.429681	20.038	0.397019	0.703748	0.999415	-5.01963
high - low	Q9HA64	-0.293046	21.8776	-0.396954	0.703795	0.999415	-5.01965
high - low	P30044	-0.252058	29.2654	-0.395757	0.704635	0.999415	-5.01998
high - low	Q9Y6E2	-0.247306	21.777	-0.395701	0.704675	0.999415	-5.01999
high - low	Q00610	-0.384805	27.3634	-0.395413	0.704878	0.999415	-5.02007
high - low	P29218	0.276218	23.5369	0.394675	0.705397	0.999415	-5.02027
high - low	P09497	-0.376548	23.2115	-0.39366	0.706111	0.999415	-5.02054
high - low	Q9Y3F4	-0.264493	23.9319	-0.393185	0.706445	0.999415	-5.02067
high - low	Q96EP5	0.306195	23.9912	0.392699	0.706788	0.999415	-5.0208
high - low	Q15758	0.387874	23.2493	0.391784	0.707432	0.999415	-5.02105
high - low	P82933	0.322652	22.3709	0.391508	0.707626	0.999415	-5.02113
high - low	P00568	0.493078	21.5964	0.391388	0.707711	0.999415	-5.02116
high - low	P13639	0.266267	29.1032	0.390366	0.708431	0.999415	-5.02143
high - low	Q9NX40	-0.260258	24.9492	-0.390177	0.708564	0.999415	-5.02148
high - low	Q8WUM0	0.268705	22.0256	0.390169	0.70857	0.999415	-5.02148
high - low	Q5SWX8	-0.360176	21.3743	-0.38983	0.708809	0.999415	-5.02158
high - low	Q9UIA9	0.666683	21.5232	0.388873	0.709483	0.999415	-5.02183
high - low	Q9H0S4	-0.261443	21.2724	-0.388865	0.70949	0.999415	-5.02183
high - low	O14618	0.231437	23.5761	0.387895	0.710173	0.999415	-5.02209
high - low	Q9GZL7	-0.284225	20.6218	-0.387751	0.710275	0.999415	-5.02213
high - low	Q9HB71	0.33578	23.7608	0.387645	0.71035	0.999415	-5.02216
high - low	P62805	0.247362	31.0777	0.386772	0.710966	0.999415	-5.02239
high - low	P53990	0.237808	22.4735	0.386728	0.710998	0.999415	-5.0224
high - low	P35579	0.295364	28.9022	0.386017	0.711499	0.999415	-5.02259
high - low	Q969X6	-0.607718	17.3744	-0.3855	0.711865	0.999415	-5.02273
high - low	P04181	0.315562	21.5439	0.385383	0.711947	0.999415	-5.02276
high - low	P09525	0.336323	22.5518	0.385331	0.711984	0.999415	-5.02277
high - low	P30042	-0.343826	26.8029	-0.38425	0.712748	0.999415	-5.02306
high - low	P60900	-0.229823	26.1444	-0.383366	0.713373	0.999415	-5.02329
high - low	P14618	0.292056	27.6156	0.383031	0.71361	0.999415	-5.02338
high - low	Q92520	0.349812	24.353	0.38236	0.714084	0.999415	-5.02356
high - low	P63151	-0.334171	22.2238	-0.381296	0.714837	0.999415	-5.02384
high - low	P62826	0.279114	25.4427	0.38083	0.715166	0.999415	-5.02396
high - low	P04843	0.260676	28.0049	0.380224	0.715595	0.999415	-5.02412
high - low	O75312	0.331431	20.9455	0.379095	0.716395	0.999415	-5.02442
high - low	Q13243	-0.286371	21.7216	-0.378955	0.716494	0.999415	-5.02445
high - low	P62888	0.22092	26.286	0.378491	0.716823	0.999415	-5.02457
high - low	P31930	0.266775	26.7494	0.377922	0.717226	0.999415	-5.02472
high - low	Q15631	-0.244022	24.3486	-0.3773	0.717667	0.999415	-5.02488
high - low	Q99714	0.317662	26.1341	0.376371	0.718325	0.999415	-5.02512
high - low	Q8N1G4	-0.282637	23.4301	-0.376225	0.718429	0.999415	-5.02516
high - low	Q00059	-0.284271	26.1537	-0.375899	0.71866	0.999415	-5.02525
high - low	Q9BYT8	-0.289497	20.9021	-0.37581	0.718724	0.999415	-5.02527
high - low	P16671	-0.757186	19.4535	-0.37515	0.719192	0.999415	-5.02544
high - low	O43684	-0.27816	23.8394	-0.373945	0.720047	0.999415	-5.02575
high - low	Q8WUM4	-0.219264	24.5907	-0.373692	0.720226	0.999415	-5.02582
high - low	P61163	0.248993	24.5073	0.373274	0.720523	0.999415	-5.02592
high - low	P08579	0.243184	24.0011	0.373218	0.720563	0.999415	-5.02594
high - low	Q9BXR0	0.246919	21.978	0.372301	0.721214	0.999415	-5.02617
high - low	O15400	-0.236143	23.9665	-0.372257	0.721246	0.999415	-5.02618
high - low	Q13573	-0.23372	21.4207	-0.371199	0.721997	0.999415	-5.02646
high - low	Q15024	-0.229755	22.3634	-0.369254	0.72338	0.999415	-5.02695
high - low	P52907	-0.282563	25.2844	-0.367726	0.724467	0.999415	-5.02734
high - low	P62942	0.271389	23.6619	0.367456	0.724659	0.999415	-5.02741
high - low	P08238	0.2586	28.6506	0.367124	0.724895	0.999415	-5.02749
high - low	P19525	0.242799	21.5108	0.366976	0.725001	0.999415	-5.02753
high - low	P78347	-0.273157	23.603	-0.366624	0.725252	0.999415	-5.02762
high - low	P13693	0.219313	26.344	0.36627	0.725504	0.999415	-5.02771
high - low	O75874	-0.315513	25.9911	-0.366195	0.725557	0.999415	-5.02773
high - low	Q13287	-0.450351	18.849	-0.366025	0.725678	0.999415	-5.02777
high - low	Q4G176	-0.368232	21.2129	-0.365149	0.726302	0.999415	-5.02799
high - low	P10606	-0.3714	26.3312	-0.363969	0.727143	0.999415	-5.02829
high - low	P50990	0.228248	26.4693	0.362974	0.727853	0.999415	-5.02854
high - low	O60784	-0.271949	20.7834	-0.362973	0.727853	0.999415	-5.02854
high - low	O95379	-0.232117	22.7611	-0.36296	0.727862	0.999415	-5.02854
high - low	P53992	0.267537	23.8388	0.362167	0.728428	0.999415	-5.02874
high - low	P62807;O60814;Q99880;Q99879;Q99877;Q93079;Q5QNW6;P58876;P57053	0.256013	31.9226	0.361693	0.728766	0.999415	-5.02886
high - low	Q9Y5Y2	-0.275648	20.3911	-0.361688	0.72877	0.999415	-5.02886
high - low	P23786	0.28089	22.0389	0.361242	0.729088	0.999415	-5.02897
high - low	Q8NDX5	-0.258503	21.5734	-0.361198	0.729119	0.999415	-5.02898
high - low	Q9NPD3	-0.213187	22.1792	-0.360439	0.729661	0.999415	-5.02917
high - low	Q96CX2	-0.778726	19.7158	-0.359956	0.730006	0.999415	-5.02929
high - low	P14174	-0.23511	28.8849	-0.358989	0.730696	0.999415	-5.02953
high - low	P10321	-0.246533	24.7557	-0.357753	0.731579	0.999415	-5.02984
high - low	P30046;A6NHG4	-0.385875	24.5658	-0.357659	0.731646	0.999415	-5.02986
high - low	Q9Y2I8	-0.278305	19.3306	-0.357156	0.732006	0.999415	-5.02999
high - low	Q9UMX0	-0.27211	25.0959	-0.356365	0.732571	0.999415	-5.03018
high - low	P02452	-0.318677	20.2839	-0.355	0.733547	0.999415	-5.03052
high - low	P16615	0.332417	24.768	0.354772	0.733711	0.999415	-5.03057
high - low	P63010	-0.212162	25.6113	-0.354713	0.733753	0.999415	-5.03059
high - low	O95071	0.56481	22.0628	0.352771	0.735143	0.999415	-5.03106
high - low	P23381	0.41002	28.6976	0.35232	0.735466	0.999415	-5.03117
high - low	Q9H0U3	0.373611	22.7266	0.351942	0.735737	0.999415	-5.03126
high - low	Q5JTV8	0.264837	24.8724	0.351722	0.735894	0.999415	-5.03132
high - low	A8MVU1;P14598;A6NI72	0.280442	20.9992	0.350039	0.7371	0.999415	-5.03172
high - low	O95793	0.341935	20.7548	0.349892	0.737206	0.999415	-5.03176
high - low	Q5TDH0	-0.21726	21.8525	-0.349562	0.737442	0.999415	-5.03184
high - low	Q8N573	-0.212298	23.3762	-0.349321	0.737615	0.999415	-5.0319
high - low	Q969S3	-0.457707	20.8943	-0.349317	0.737618	0.999415	-5.0319
high - low	Q86U86	-0.218945	19.4364	-0.348982	0.737858	0.999415	-5.03198
high - low	Q8IYB3	0.211419	23.8553	0.348704	0.738057	0.999415	-5.03205
high - low	Q03519	-0.382818	22.1153	-0.348538	0.738177	0.999415	-5.03209
high - low	Q16881	0.209939	23.8846	0.348313	0.738338	0.999415	-5.03214
high - low	Q9Y2Z0	0.296157	21.6643	0.347879	0.738649	0.999415	-5.03225
high - low	P61106	-0.244244	24.0565	-0.347603	0.738847	0.999415	-5.03231
high - low	Q15185	-0.282476	23.8367	-0.347483	0.738933	0.999415	-5.03234
high - low	Q99623	0.224943	25.7941	0.346486	0.739649	0.999415	-5.03258
high - low	Q96AQ6	-0.257685	22.4482	-0.346286	0.739793	0.999415	-5.03263
high - low	O43169	-0.264537	23.1209	-0.346056	0.739958	0.999415	-5.03268
high - low	P02679	-0.403026	23.613	-0.345746	0.74018	0.999415	-5.03276
high - low	P19387	-0.220452	22.7635	-0.344569	0.741026	0.999415	-5.03304
high - low	P20073	0.288283	23.4569	0.343769	0.7416	0.999415	-5.03323
high - low	Q9P032	-0.301903	24.2114	-0.343536	0.741768	0.999415	-5.03328
high - low	Q13423	0.26237	24.7646	0.342612	0.742432	0.999415	-5.0335
high - low	Q15628	0.256161	19.2523	0.342155	0.74276	0.999415	-5.03361
high - low	P17844	-0.216685	24.7485	-0.341944	0.742912	0.999415	-5.03366
high - low	Q8N6T3	-0.287752	21.4451	-0.341895	0.742947	0.999415	-5.03367
high - low	Q9NXV6	0.20749	22.4895	0.341612	0.743151	0.999415	-5.03374
high - low	Q9UI12	-0.259503	20.7934	-0.341368	0.743326	0.999415	-5.0338
high - low	Q9NS69	-0.211091	23.8688	-0.341185	0.743458	0.999415	-5.03384
high - low	P46779	0.226159	24.7982	0.341015	0.74358	0.999415	-5.03388
high - low	O75390	0.280481	25.626	0.340783	0.743747	0.999415	-5.03394
high - low	P82650	0.265643	22.3082	0.338655	0.745279	0.999415	-5.03444
high - low	P52272	0.202653	27.5136	0.337367	0.746206	0.999415	-5.03474
high - low	P13598	-0.224287	21.0345	-0.336851	0.746578	0.999415	-5.03486
high - low	P63261	-0.249588	31.6127	-0.3363	0.746975	0.999415	-5.03499
high - low	Q8TC12	0.202667	19.2721	0.336228	0.747027	0.999415	-5.03501
high - low	Q96C86	-0.336603	24.9785	-0.335828	0.747315	0.999415	-5.0351
high - low	Q5VWZ2	-0.275219	22.2354	-0.335481	0.747565	0.999415	-5.03518
high - low	P46782	-0.199537	27.1743	-0.334606	0.748196	0.999415	-5.03538
high - low	P40925	0.289553	28.2329	0.334148	0.748527	0.999415	-5.03549
high - low	Q6ZNB6	-0.332691	19.9159	-0.333726	0.748831	0.999415	-5.03559
high - low	Q9UEY8	0.231159	22.5828	0.333664	0.748876	0.999415	-5.0356
high - low	P16278	0.230778	23.1752	0.333454	0.749027	0.999415	-5.03565
high - low	Q14653	0.28145	19.1968	0.333428	0.749046	0.999415	-5.03565
high - low	Q00765	-0.29628	24.2511	-0.3329	0.749427	0.999415	-5.03578
high - low	P63162;P14678	0.224996	25.2374	0.332773	0.749518	0.999415	-5.03581
high - low	P62829	-0.295705	25.6768	-0.332443	0.749756	0.999415	-5.03588
high - low	Q96DV4	0.206524	21.9078	0.332286	0.74987	0.999415	-5.03592
high - low	P62266	-0.346881	23.622	-0.331602	0.750364	0.999415	-5.03608
high - low	P61009	0.267488	25.1089	0.331569	0.750387	0.999415	-5.03608
high - low	Q96P63	-0.593492	19.5686	-0.331498	0.750439	0.999415	-5.0361
high - low	P04179	-0.262485	26.4192	-0.331011	0.750791	0.999415	-5.03621
high - low	P13010	0.266071	25.9962	0.330893	0.750875	0.999415	-5.03624
high - low	Q9Y5P6	0.284624	24.6774	0.330577	0.751104	0.999415	-5.03631
high - low	O15075	1.05432	19.7783	0.330327	0.751284	0.999415	-5.03637
high - low	Q9H0Q0	-0.81023	18.1619	-0.330313	0.751294	0.999415	-5.03637
high - low	P78371	-0.214489	26.9214	-0.329637	0.751783	0.999415	-5.03653
high - low	Q8WU76	-0.216827	21.9821	-0.329579	0.751824	0.999415	-5.03654
high - low	P63027	-0.25549	23.5449	-0.327961	0.752994	0.999415	-5.03691
high - low	P10809	-0.202347	30.8888	-0.327552	0.753289	0.999415	-5.037
high - low	Q92544	0.36444	22.0174	0.327189	0.753552	0.999415	-5.03708
high - low	P09429	0.314066	26.9716	0.326759	0.753863	0.999415	-5.03718
high - low	P00488	0.472216	20.272	0.326648	0.753943	0.999415	-5.03721
high - low	P62877	0.206099	21.0548	0.326032	0.754389	0.999415	-5.03735
high - low	Q13505	0.340029	20.3369	0.325984	0.754424	0.999415	-5.03736
high - low	Q99459	-0.234266	23.8738	-0.32587	0.754506	0.999415	-5.03738
high - low	P41250	0.258633	27.4485	0.325459	0.754804	0.999415	-5.03748
high - low	O43242	-0.319679	23.5638	-0.325405	0.754843	0.999415	-5.03749
high - low	Q5RI15	-0.301128	21.4344	-0.325369	0.754868	0.999415	-5.0375
high - low	O60888	-0.235917	25.0444	-0.325152	0.755026	0.999415	-5.03754
high - low	P63172	-0.312825	19.8414	-0.325046	0.755102	0.999415	-5.03757
high - low	Q9Y295	-0.290739	22.2134	-0.324916	0.755197	0.999415	-5.0376
high - low	Q9P2E9	0.265215	29.3931	0.324575	0.755443	0.999415	-5.03767
high - low	P13861	0.199566	24.4487	0.324215	0.755704	0.999415	-5.03776
high - low	Q32M88	-0.263928	19.0447	-0.323883	0.755944	0.999415	-5.03783
high - low	P28062	-0.191359	25.3137	-0.323528	0.756201	0.999415	-5.03791
high - low	Q9NX63	0.23834	24.9112	0.323371	0.756315	0.999415	-5.03795
high - low	P04150	-0.28686	22.6477	-0.322045	0.757275	0.999415	-5.03824
high - low	Q15369	-0.197391	23.0742	-0.321117	0.757948	0.999415	-5.03845
high - low	Q14103	0.229705	28.083	0.3207	0.75825	0.999415	-5.03854
high - low	O75431	-0.192242	22.8255	-0.320633	0.758298	0.999415	-5.03856
high - low	Q6WCQ1	0.225087	18.099	0.319227	0.759318	0.999415	-5.03887
high - low	Q9NYL9	-0.255684	22.639	-0.318884	0.759566	0.999415	-5.03895
high - low	Q15459	-0.214977	25.4031	-0.318403	0.759916	0.999415	-5.03905
high - low	P21333	-0.389136	28.5847	-0.31817	0.760085	0.999415	-5.0391
high - low	Q9HDC9	0.197631	23.5038	0.318105	0.760132	0.999415	-5.03912
high - low	O15042	0.205953	22.7739	0.317883	0.760293	0.999415	-5.03917
high - low	P36871	0.253715	25.7423	0.317453	0.760605	0.999415	-5.03926
high - low	P23434	-0.23886	24.3345	-0.316668	0.761175	0.999415	-5.03943
high - low	Q9BXV9	-0.260785	22.2571	-0.316349	0.761406	0.999415	-5.03951
high - low	Q9BXS5	0.281276	21.9479	0.316213	0.761505	0.999415	-5.03954
high - low	Q9H9H4	0.280651	21.3561	0.316078	0.761603	0.999415	-5.03956
high - low	Q8NBS9	-0.191914	30.9817	-0.316076	0.761604	0.999415	-5.03957
high - low	Q96JB2	0.313052	20.0947	0.315858	0.761762	0.999415	-5.03961
high - low	Q00688	-0.25439	24.6227	-0.315716	0.761865	0.999415	-5.03964
high - low	P25788	-0.18661	24.9568	-0.315121	0.762298	0.999415	-5.03977
high - low	Q06830	0.208904	28.8151	0.31505	0.762349	0.999415	-5.03979
high - low	P62841	-0.253719	25.8264	-0.313994	0.763117	0.999415	-5.04002
high - low	P43487	0.197328	22.7537	0.313661	0.763358	0.999415	-5.04009
high - low	P49750	0.27172	21.6672	0.313518	0.763463	0.999415	-5.04012
high - low	P38117	0.227909	27.4975	0.313331	0.763598	0.999415	-5.04017
high - low	Q9UI26	0.437064	18.2726	0.312512	0.764194	0.999415	-5.04034
high - low	P11678	0.280218	23.3575	0.312473	0.764222	0.999415	-5.04035
high - low	Q92797	0.274524	20.9417	0.312411	0.764267	0.999415	-5.04037
high - low	P48643	-0.199736	26.4674	-0.311833	0.764687	0.999415	-5.04049
high - low	Q8NCA5	-0.247121	23.0596	-0.31167	0.764806	0.999415	-5.04053
high - low	P54136	0.211034	24.2602	0.311444	0.76497	0.999415	-5.04058
high - low	P38919	0.195286	24.5534	0.311417	0.76499	0.999415	-5.04058
high - low	Q9GZY8	-0.216172	21.8047	-0.311385	0.765013	0.999415	-5.04059
high - low	Q9H3P2	-0.203538	19.6897	-0.311299	0.765075	0.999415	-5.04061
high - low	P60709	-0.325831	27.5714	-0.31119	0.765155	0.999415	-5.04063
high - low	P47985;P0C7P4	-0.220815	25.3897	-0.311175	0.765166	0.999415	-5.04063
high - low	Q9UK41	0.27852	21.7938	0.310607	0.765579	0.999415	-5.04076
high - low	Q96EV2	-0.367358	20.7038	-0.309901	0.766093	0.999415	-5.04091
high - low	O95487	0.232904	20.9932	0.30958	0.766326	0.999415	-5.04098
high - low	Q9P013	-0.318967	21.3195	-0.309494	0.766389	0.999415	-5.041
high - low	P18621	0.259999	25.0475	0.309449	0.766422	0.999415	-5.04101
high - low	Q8TED0	0.205077	20.5571	0.308158	0.767361	0.999415	-5.04128
high - low	P61353	0.192225	26.407	0.307979	0.767491	0.999415	-5.04132
high - low	P42285	0.18364	22.5597	0.30774	0.767665	0.999415	-5.04137
high - low	P08311	-0.264032	26.199	-0.30744	0.767884	0.999415	-5.04144
high - low	Q9H8H3	-0.256475	25.2723	-0.307267	0.76801	0.999415	-5.04147
high - low	P17096	-0.381168	25.3237	-0.306949	0.768242	0.999415	-5.04154
high - low	P46777	0.271063	26.8218	0.306401	0.768641	0.999415	-5.04166
high - low	Q16643	0.250933	22.183	0.306391	0.768648	0.999415	-5.04166
high - low	P02042	-0.504814	23.6158	-0.306051	0.768896	0.999415	-5.04173
high - low	Q15717	0.185737	24.3602	0.306035	0.768907	0.999415	-5.04174
high - low	Q07666	0.181188	24.2049	0.305758	0.76911	0.999415	-5.0418
high - low	P27635	-0.267102	25.0131	-0.305329	0.769422	0.999415	-5.04189
high - low	Q969V3	0.27844	22.6672	0.305213	0.769507	0.999415	-5.04191
high - low	P63244	0.273713	25.8533	0.304657	0.769912	0.999415	-5.04203
high - low	P30050	0.198238	27.1087	0.304614	0.769943	0.999415	-5.04204
high - low	Q01105	-0.267401	28.0576	-0.304479	0.770042	0.999415	-5.04207
high - low	P16150	0.212444	23.6332	0.304244	0.770213	0.999415	-5.04212
high - low	Q9UPQ9	0.523405	17.8931	0.303398	0.77083	0.999415	-5.0423
high - low	Q9Y2R9	0.218713	21.6384	0.303075	0.771065	0.999415	-5.04236
high - low	P30038	-0.203593	21.495	-0.301918	0.771909	0.999415	-5.04261
high - low	P49321	0.304258	22.5067	0.301825	0.771977	0.999415	-5.04263
high - low	Q8WUH6	0.181182	21.1368	0.301391	0.772294	0.999415	-5.04272
high - low	P10155	0.226689	24.7441	0.300558	0.772902	0.999415	-5.04289
high - low	Q02413	0.381521	22.0826	0.300489	0.772952	0.999415	-5.04291
high - low	A0AVT1	0.214054	23.2896	0.299836	0.773429	0.999415	-5.04304
high - low	P60660	0.194659	26.5605	0.299828	0.773435	0.999415	-5.04304
high - low	Q9P0L0	-0.184798	25.4068	-0.299562	0.773629	0.999415	-5.0431
high - low	Q9BVP2	0.332461	21.68	0.299231	0.773871	0.999415	-5.04317
high - low	Q9NUQ9	0.253115	23.4215	0.298256	0.774583	0.999415	-5.04337
high - low	P55145	0.290591	28.993	0.298103	0.774695	0.999415	-5.0434
high - low	Q9BUN8	-0.653279	19.8379	-0.297244	0.775322	0.999415	-5.04358
high - low	Q96KA5	0.455729	23.0054	0.297201	0.775354	0.999415	-5.04359
high - low	O75083	0.345103	23.1216	0.29686	0.775603	0.999415	-5.04366
high - low	Q14005	-0.299373	23.4641	-0.296713	0.77571	0.999415	-5.04369
high - low	Q9UHV9	-0.221279	23.0785	-0.296426	0.77592	0.999415	-5.04375
high - low	P07437	-0.24026	27.1767	-0.296393	0.775944	0.999415	-5.04376
high - low	Q92905	-0.204245	23.3114	-0.296274	0.776031	0.999415	-5.04378
high - low	P05164	0.278643	29.2983	0.295572	0.776545	0.999415	-5.04393
high - low	Q96N66	-0.595745	17.8407	-0.295488	0.776606	0.999415	-5.04394
high - low	O43709	0.263142	21.8791	0.295452	0.776633	0.999415	-5.04395
high - low	P30273	-0.387518	20.8497	-0.294579	0.777271	0.999415	-5.04413
high - low	Q16740	-0.19775	26.2164	-0.294517	0.777317	0.999415	-5.04414
high - low	O75368	-0.195607	24.9141	-0.29436	0.777431	0.999415	-5.04418
high - low	Q13217	-0.465834	24.3688	-0.293843	0.777809	0.999415	-5.04428
high - low	Q9P0I2	0.29715	19.4824	0.293825	0.777822	0.999415	-5.04429
high - low	Q53H96	0.18795	22.2109	0.293447	0.778099	0.999415	-5.04436
high - low	P60983	-0.196276	23.1096	-0.293331	0.778184	0.999415	-5.04439
high - low	P36873	0.194522	22.2977	0.293172	0.7783	0.999415	-5.04442
high - low	Q13057	-0.253357	21.7622	-0.292967	0.778451	0.999415	-5.04446
high - low	Q66K74	-0.239272	20.0428	-0.291736	0.779352	0.999415	-5.04471
high - low	Q15833	0.227608	21.0634	0.290655	0.780143	0.999415	-5.04493
high - low	P62753	0.212119	26.7828	0.290385	0.780341	0.999415	-5.04499
high - low	O75947	-0.21367	27.8742	-0.290345	0.78037	0.999415	-5.04499
high - low	P23229	-0.36248	20.1153	-0.29029	0.78041	0.999415	-5.04501
high - low	Q02543	0.249623	23.8142	0.290019	0.780609	0.999415	-5.04506
high - low	P61225;P10114	0.208074	20.3728	0.288624	0.781631	0.999415	-5.04534
high - low	Q8TAQ2	0.187782	23.1037	0.287555	0.782415	0.999415	-5.04556
high - low	Q9ULC4	-0.198346	22.0449	-0.286918	0.782882	0.999415	-5.04568
high - low	P05455	0.191087	25.2111	0.286799	0.782969	0.999415	-5.04571
high - low	Q9NXR7	0.198697	21.6824	0.286285	0.783346	0.999415	-5.04581
high - low	O94832	-0.215672	21.5738	-0.2852	0.784142	0.999415	-5.04603
high - low	P51570	0.178164	22.6004	0.28433	0.784781	0.999415	-5.0462
high - low	O00115	0.306639	23.6071	0.283953	0.785057	0.999415	-5.04627
high - low	P05386	-0.196779	27.119	-0.283771	0.785191	0.999415	-5.04631
high - low	Q96GQ5	0.264267	20.73	0.283691	0.78525	0.999415	-5.04633
high - low	P60602	0.228402	21.8007	0.28322	0.785595	0.999415	-5.04642
high - low	P47755	0.231418	23.2478	0.282751	0.78594	0.999415	-5.04651
high - low	Q9BTY2	0.189016	23.5085	0.282657	0.786009	0.999415	-5.04653
high - low	P12955	0.250235	22.772	0.282247	0.78631	0.999415	-5.04661
high - low	Q9Y520	-0.217739	22.1582	-0.281882	0.786578	0.999415	-5.04668
high - low	O00442	0.224432	21.5476	0.281856	0.786597	0.999415	-5.04669
high - low	Q9BU61	-0.169693	22.3309	-0.281713	0.786702	0.999415	-5.04672
high - low	Q9P2R7	0.197471	23.0249	0.28159	0.786793	0.999415	-5.04674
high - low	Q03252	0.210687	26.185	0.281422	0.786916	0.999415	-5.04677
high - low	P12724	0.223522	26.1925	0.281332	0.786982	0.999415	-5.04679
high - low	Q9Y5K6	0.189588	22.8788	0.280296	0.787743	0.999415	-5.04699
high - low	Q9NR31	-0.25927	23.5946	-0.279973	0.78798	0.999415	-5.04706
high - low	Q14690	-0.250354	19.1734	-0.279849	0.788071	0.999415	-5.04708
high - low	Q9Y394	-0.215985	23.5119	-0.279825	0.788089	0.999415	-5.04709
high - low	P03886	-0.32986	21.2161	-0.279715	0.78817	0.999415	-5.04711
high - low	Q9H061	-0.28856	21.9312	-0.279643	0.788223	0.999415	-5.04712
high - low	P60468	-0.250035	26.3272	-0.279417	0.788389	0.999415	-5.04717
high - low	Q9H0A0	-0.171123	23.0763	-0.279046	0.788662	0.999415	-5.04724
high - low	Q13404	-0.189876	23.5266	-0.278788	0.788852	0.999415	-5.04729
high - low	P29590	-0.182791	24.4123	-0.278647	0.788955	0.999415	-5.04731
high - low	Q9Y697	-0.163071	22.3742	-0.278642	0.788959	0.999415	-5.04732
high - low	P07741	-0.244818	27.121	-0.278371	0.789158	0.999415	-5.04737
high - low	P52306	0.214212	20.3796	0.278171	0.789305	0.999415	-5.04741
high - low	Q14766	0.306718	22.2124	0.277858	0.789535	0.999415	-5.04747
high - low	Q8IY67	-0.205627	20.8999	-0.277407	0.789867	0.999415	-5.04756
high - low	Q96AT9;Q2QD12	0.261134	21.1334	0.275998	0.790904	0.999415	-5.04783
high - low	P18206	-0.227246	25.5865	-0.274849	0.791749	0.999415	-5.04805
high - low	Q9HCC0	-0.198531	25.1031	-0.274645	0.7919	0.999415	-5.04809
high - low	P55265	0.18402	24.0585	0.274241	0.792197	0.999415	-5.04817
high - low	Q13148	0.208536	22.6396	0.274185	0.792239	0.999415	-5.04818
high - low	Q01518	0.229393	25.8559	0.274037	0.792347	0.999415	-5.0482
high - low	O00743	-0.191324	22.8975	-0.273174	0.792983	0.999415	-5.04837
high - low	Q8NFC6	-0.279755	20.65	-0.273033	0.793087	0.999415	-5.0484
high - low	O14929	-0.188694	19.0242	-0.273009	0.793104	0.999415	-5.0484
high - low	P09326	0.26054	25.1859	0.272275	0.793645	0.999415	-5.04854
high - low	O43148	0.245968	20.9233	0.271734	0.794044	0.999415	-5.04864
high - low	Q6NUK1	0.180621	22.2505	0.271698	0.79407	0.999415	-5.04865
high - low	Q9NTK5	-0.1918	23.2706	-0.271303	0.794361	0.999415	-5.04872
high - low	Q15233	-0.16189	25.4581	-0.270741	0.794775	0.999415	-5.04883
high - low	P46060	0.169681	24.339	0.270169	0.795197	0.999415	-5.04894
high - low	O75915	-0.228008	22.4561	-0.269366	0.795789	0.999415	-5.04909
high - low	Q8WW12	0.243727	21.4887	0.269022	0.796043	0.999415	-5.04916
high - low	O75643	0.176355	24.1833	0.268029	0.796775	0.999415	-5.04934
high - low	Q13813	0.19524	28.1008	0.268016	0.796785	0.999415	-5.04934
high - low	P46776	0.204763	25.6172	0.267007	0.797529	0.999415	-5.04953
high - low	P54709	0.199705	21.7922	0.266947	0.797574	0.999415	-5.04954
high - low	Q8NFU3	0.284791	23.9356	0.266154	0.798159	0.999415	-5.04969
high - low	Q14011	0.19441	24.5091	0.264913	0.799075	0.999415	-5.04992
high - low	P04083	-0.338062	23.7185	-0.26483	0.799136	0.999415	-5.04994
high - low	Q9NTX5	-0.162895	24.4708	-0.263948	0.799788	0.999415	-5.0501
high - low	Q9H4A4	0.403088	23.1066	0.263713	0.799961	0.999415	-5.05014
high - low	O14617	0.188476	22.4235	0.263655	0.800004	0.999415	-5.05015
high - low	P50991	0.162321	26.0467	0.263304	0.800264	0.999415	-5.05022
high - low	Q9Y6C9	-0.34215	22.2231	-0.262365	0.800957	0.999415	-5.05039
high - low	Q9Y6N5	0.18008	24.4241	0.260728	0.802167	0.999415	-5.05069
high - low	P14625	0.19905	32.328	0.260679	0.802203	0.999415	-5.0507
high - low	Q9BT22	-0.334731	19.5613	-0.25997	0.802728	0.999415	-5.05083
high - low	Q02083	-0.195837	22.7234	-0.259924	0.802762	0.999415	-5.05084
high - low	P47897	0.191413	23.5868	0.259846	0.802819	0.999415	-5.05085
high - low	P11717	-0.238026	21.8071	-0.25982	0.802838	0.999415	-5.05086
high - low	Q9NQR4	0.16739	23.4814	0.258707	0.803662	0.999415	-5.05106
high - low	Q14974	-0.164632	26.7732	-0.257684	0.804419	0.999415	-5.05124
high - low	Q16595	-0.211769	23.2961	-0.257241	0.804747	0.999415	-5.05132
high - low	Q8WYP5	-0.187597	21.6816	-0.257206	0.804773	0.999415	-5.05133
high - low	P30049	0.291023	24.5848	0.257055	0.804884	0.999415	-5.05136
high - low	Q9BY44	-0.204863	23.388	-0.256999	0.804926	0.999415	-5.05137
high - low	O96008	0.225717	22.5384	0.255952	0.805701	0.999415	-5.05155
high - low	P49903	0.165041	23.0439	0.255642	0.80593	0.999415	-5.05161
high - low	Q9UKV8	0.210529	20.4895	0.255139	0.806302	0.999415	-5.0517
high - low	Q99497	0.165994	28.2568	0.254541	0.806745	0.999415	-5.05181
high - low	P56182	-0.243901	21.2344	-0.254421	0.806835	0.999415	-5.05183
high - low	P23246	-0.160998	26.0885	-0.254352	0.806885	0.999415	-5.05184
high - low	O95394	0.207346	21.8798	0.254316	0.806912	0.999415	-5.05185
high - low	P68104;Q5VTE0	0.15878	30.3075	0.253431	0.807568	0.999415	-5.052
high - low	P61020	0.175089	22.9863	0.253176	0.807756	0.999415	-5.05205
high - low	P04196	-0.306907	22.71	-0.25288	0.807976	0.999415	-5.0521
high - low	P29144	0.22665	23.9174	0.252583	0.808196	0.999415	-5.05215
high - low	P31942	-0.155094	23.5532	-0.25207	0.808576	0.999415	-5.05224
high - low	O60684	-0.15768	20.747	-0.25207	0.808577	0.999415	-5.05224
high - low	Q96RP9	0.195983	21.6756	0.251295	0.809151	0.999415	-5.05238
high - low	P51149	-0.15917	25.1799	-0.251088	0.809305	0.999415	-5.05242
high - low	Q96GK7;Q6P2I3	-0.237719	22.7032	-0.251019	0.809355	0.999415	-5.05243
high - low	Q9NRN7	0.203156	20.5327	0.250264	0.809916	0.999415	-5.05256
high - low	Q5JRX3	-0.217706	23.6575	-0.249987	0.810121	0.999415	-5.05261
high - low	Q86VU5	0.268466	21.5502	0.24966	0.810363	0.999415	-5.05267
high - low	O14734	0.297823	19.6481	0.249203	0.810703	0.999415	-5.05275
high - low	Q9Y277	0.161535	23.6255	0.248719	0.811061	0.999415	-5.05283
high - low	Q14789	-0.182022	24.8685	-0.248406	0.811294	0.999415	-5.05289
high - low	O75400	-0.154492	23.4918	-0.24817	0.811469	0.999415	-5.05293
high - low	Q9Y2T2	-0.363278	19.3309	-0.24811	0.811513	0.999415	-5.05294
high - low	P11216	0.280405	23.5886	0.248018	0.811581	0.999415	-5.05295
high - low	P00387	-0.224315	23.3995	-0.247958	0.811626	0.999415	-5.05296
high - low	P62314	0.15256	24.9582	0.247762	0.811771	0.999415	-5.053
high - low	P30153	0.167342	26.0171	0.24756	0.811921	0.999415	-5.05303
high - low	P30533	-0.192227	22.7012	-0.246948	0.812375	0.999415	-5.05314
high - low	Q92973	0.194064	23.5986	0.246345	0.812823	0.999415	-5.05324
high - low	Q08209	0.156837	21.7946	0.246248	0.812895	0.999415	-5.05326
high - low	Q9NYB0	0.16808	21.1936	0.245831	0.813205	0.999415	-5.05333
high - low	Q969H8	-0.176795	26.6033	-0.245454	0.813485	0.999415	-5.0534
high - low	Q14203	-0.15634	22.4691	-0.245273	0.813619	0.999415	-5.05343
high - low	P24557	0.220763	23.4591	0.244916	0.813884	0.999415	-5.05349
high - low	P49366	0.151714	20.7447	0.244526	0.814174	0.999415	-5.05356
high - low	Q9Y5Z4	-0.174605	24.7104	-0.244033	0.81454	0.999415	-5.05364
high - low	Q92820	0.191129	26.5591	0.243384	0.815022	0.999415	-5.05375
high - low	Q9C0B1	-0.164553	19.8251	-0.243308	0.815079	0.999415	-5.05376
high - low	O76021	-0.165535	23.8761	-0.243274	0.815104	0.999415	-5.05377
high - low	Q3ZCQ8	0.164425	21.8584	0.243111	0.815225	0.999415	-5.0538
high - low	O75475	0.161036	23.9006	0.242993	0.815313	0.999415	-5.05382
high - low	Q53FT3	0.153544	19.3831	0.242729	0.815509	0.999415	-5.05386
high - low	Q9UHD9	0.205242	20.7077	0.242231	0.815879	0.999415	-5.05395
high - low	Q14558	0.208469	19.5584	0.241115	0.816709	0.999415	-5.05414
high - low	Q92917	-0.289998	18.2604	-0.24088	0.816884	0.999415	-5.05418
high - low	Q12904	0.161226	24.3697	0.240715	0.817007	0.999415	-5.0542
high - low	Q9Y5J7	-0.230055	22.0892	-0.240649	0.817055	0.999415	-5.05421
high - low	P06733	-0.161659	29.4609	-0.240564	0.817118	0.999415	-5.05423
high - low	P41567	0.142185	24.7001	0.240166	0.817415	0.999415	-5.0543
high - low	P14866	0.150766	25.7781	0.238543	0.818622	0.999415	-5.05457
high - low	P14923	-0.331296	22.8317	-0.238517	0.818641	0.999415	-5.05457
high - low	O14548	0.276397	20.7525	0.237949	0.819063	0.999415	-5.05467
high - low	O00567	-0.17619	26.4653	-0.237075	0.819714	0.999415	-5.05481
high - low	P51659	0.183182	24.6118	0.236594	0.820072	0.999415	-5.05489
high - low	O00194	-0.272857	21.0369	-0.236551	0.820104	0.999415	-5.0549
high - low	O15320;Q96PC5	-0.151663	23.1759	-0.236444	0.820184	0.999415	-5.05492
high - low	P48556	-0.16536	23.9936	-0.236229	0.820344	0.999415	-5.05495
high - low	Q96S44	0.182106	21.3469	0.236148	0.820404	0.999415	-5.05497
high - low	Q9NQT8	-0.218185	21.9193	-0.235996	0.820517	0.999415	-5.05499
high - low	Q15005	0.167119	25.9291	0.235818	0.82065	0.999415	-5.05502
high - low	Q12769	-0.174535	20.6243	-0.234806	0.821403	0.999415	-5.05519
high - low	Q96FJ2	-0.152053	23.117	-0.234686	0.821493	0.999415	-5.05521
high - low	P14868	-0.179313	25.2736	-0.234606	0.821552	0.999415	-5.05522
high - low	P60842	0.171553	24.9356	0.234258	0.821812	0.999415	-5.05528
high - low	Q66PJ3	0.176747	20.3113	0.234023	0.821987	0.999415	-5.05532
high - low	P62318	0.157752	25.9914	0.233781	0.822167	0.999415	-5.05536
high - low	Q8NFV4	0.205314	23.3288	0.233574	0.822321	0.999415	-5.05539
high - low	O00139	-0.161539	20.9092	-0.233296	0.822529	0.999415	-5.05544
high - low	Q9UM07	0.311559	20.3348	0.233219	0.822586	0.999415	-5.05545
high - low	O95218	0.251805	23.3695	0.232556	0.823079	0.999415	-5.05556
high - low	P38159;Q96E39	-0.148026	26.9073	-0.232343	0.823238	0.999415	-5.05559
high - low	P61803	0.183098	24.8602	0.232234	0.82332	0.999415	-5.05561
high - low	Q14108	0.209351	23.964	0.232114	0.823409	0.999415	-5.05563
high - low	Q9H400	0.204613	21.5141	0.231866	0.823594	0.999415	-5.05567
high - low	Q9H583	-0.176645	20.8315	-0.231572	0.823813	0.999415	-5.05572
high - low	Q9H299	0.149254	25.0109	0.231335	0.823989	0.999415	-5.05576
high - low	P23396	0.144179	26.6692	0.231123	0.824148	0.999415	-5.05579
high - low	O75131	0.204231	22.2422	0.230985	0.824251	0.999415	-5.05581
high - low	P35241	0.20946	22.2601	0.23097	0.824262	0.999415	-5.05581
high - low	Q93084	0.215812	22.1821	0.230451	0.824649	0.999415	-5.0559
high - low	O95400	-0.148916	20.8174	-0.230449	0.82465	0.999415	-5.0559
high - low	Q96CD2	-0.274218	22.1669	-0.229574	0.825302	0.999415	-5.05604
high - low	Q13895	0.180985	20.5432	0.229453	0.825393	0.999415	-5.05606
high - low	P63241;Q6IS14	-0.151606	26.8633	-0.229313	0.825497	0.999415	-5.05608
high - low	P68402	0.223464	23.1597	0.228264	0.82628	0.999415	-5.05625
high - low	Q9NYF8	0.234181	22.9827	0.228087	0.826412	0.999415	-5.05628
high - low	P08621	0.144984	23.3231	0.227006	0.827219	0.999415	-5.05645
high - low	P53618	0.172325	26.3761	0.226838	0.827344	0.999415	-5.05648
high - low	Q15181	-0.164338	26.2776	-0.226451	0.827633	0.999415	-5.05654
high - low	Q9NZD2	0.172991	21.4577	0.22487	0.828813	0.999415	-5.05679
high - low	P62993	-0.133053	23.6691	-0.22463	0.828992	0.999415	-5.05683
high - low	P49189	-0.201199	26.779	-0.22453	0.829067	0.999415	-5.05684
high - low	Q92575	-0.138966	22.3249	-0.22436	0.829193	0.999415	-5.05687
high - low	Q9UKV3	0.144735	24.4389	0.224261	0.829267	0.999415	-5.05689
high - low	Q13838	0.149282	25.5347	0.224042	0.829432	0.999415	-5.05692
high - low	Q8IXB1	-0.214978	23.4973	-0.224012	0.829454	0.999415	-5.05693
high - low	O15020	-0.37844	19.8605	-0.22392	0.829522	0.999415	-5.05694
high - low	P17213	-0.3068	23.6477	-0.222464	0.83061	0.999415	-5.05717
high - low	P62256	0.140003	21.2222	0.221783	0.831119	0.999415	-5.05727
high - low	P22087	0.159584	26.4999	0.22079	0.831861	0.999415	-5.05743
high - low	P50395	0.228369	26.3145	0.220502	0.832077	0.999415	-5.05747
high - low	Q13825	-0.184792	22.7711	-0.220441	0.832122	0.999415	-5.05748
high - low	P42167	0.160221	25.6455	0.220049	0.832415	0.999415	-5.05754
high - low	Q99598	-0.154135	23.9299	-0.22001	0.832444	0.999415	-5.05755
high - low	P98179	0.166102	24.8907	0.219766	0.832627	0.999415	-5.05759
high - low	Q9NR45	0.134926	27.4368	0.219722	0.832659	0.999415	-5.05759
high - low	P18859	-0.187355	23.7097	-0.218786	0.833359	0.999415	-5.05774
high - low	Q4VC31	-0.246354	24.6776	-0.217168	0.83457	0.999415	-5.05799
high - low	P40926	-0.140367	29.8836	-0.217032	0.834671	0.999415	-5.05801
high - low	P61960	-0.15593	26.4849	-0.216422	0.835128	0.999415	-5.0581
high - low	Q92945	0.135724	26.3021	0.216386	0.835155	0.999415	-5.0581
high - low	Q86V88	0.143354	20.8646	0.216008	0.835438	0.999415	-5.05816
high - low	P61221	-0.128083	23.7049	-0.215486	0.835828	0.999415	-5.05824
high - low	Q9H0R4	-0.21063	22.6461	-0.215248	0.836007	0.999415	-5.05828
high - low	Q8N4V1	-0.209072	20.7984	-0.214356	0.836674	0.999415	-5.05841
high - low	Q2TAA2	-0.194703	23.004	-0.214255	0.83675	0.999415	-5.05843
high - low	O95861	-0.284437	22.9413	-0.213909	0.837009	0.999415	-5.05848
high - low	Q92769	0.138696	20.8078	0.213471	0.837337	0.999415	-5.05854
high - low	O15127	0.164101	22.428	0.212299	0.838214	0.999415	-5.05872
high - low	Q9BRK5	0.171775	22.9027	0.212035	0.838412	0.999415	-5.05876
high - low	O43464	-0.159292	23.49	-0.211972	0.838459	0.999415	-5.05877
high - low	P47813;O14602	0.17294	21.0443	0.211901	0.838512	0.999415	-5.05878
high - low	P46087	-0.172075	23.1386	-0.211628	0.838718	0.999415	-5.05882
high - low	Q9H6V9	-0.231433	19.6015	-0.211103	0.83911	0.999415	-5.0589
high - low	P31939	-0.186475	26.3189	-0.210864	0.83929	0.999415	-5.05893
high - low	Q9Y2S0	0.186099	20.3517	0.210816	0.839326	0.999415	-5.05894
high - low	Q96S52	0.179849	19.7604	0.210373	0.839658	0.999415	-5.05901
high - low	Q92804	-0.146034	23.685	-0.210263	0.83974	0.999415	-5.05902
high - low	Q15393	-0.19052	23.6676	-0.209407	0.840382	0.999415	-5.05915
high - low	Q5JTH9	-0.193389	22.1949	-0.209314	0.840452	0.999415	-5.05916
high - low	Q86Y82	-0.14873	22.7858	-0.209003	0.840685	0.999415	-5.05921
high - low	Q96FW1	0.130949	23.0452	0.207244	0.842003	0.999415	-5.05947
high - low	P05413	-0.24208	22.397	-0.207111	0.842103	0.999415	-5.05948
high - low	P53396	-0.169997	24.1915	-0.206299	0.842712	0.999415	-5.0596
[truncated: 570 more rows]

## Sheet: Relapse - Proteomics
contrast	Swiss.Prot.ID	logFC	AveExpr	t	P.Value	adj.P.Val	B
relapse - (high + low)/2	Q6P996	-6.25466	19.9951	-10.1102	1.31758e-05	0.0196092	3.27241
relapse - (high + low)/2	Q9NX55	-6.45582	19.7435	-9.89893	1.5266e-05	0.0196092	3.16991
relapse - (high + low)/2	Q9H078	-5.1497	19.0814	-9.20411	2.52801e-05	0.0216482	2.80757
relapse - (high + low)/2	Q9BRT8;Q8IUF1;Q5RIA9;Q5JTY5;Q4V339	-5.08671	18.6076	-7.91228	7.0854e-05	0.0404305	2.0161
relapse - (high + low)/2	Q13895	-5.37062	19.0036	-7.78968	7.86891e-05	0.0404305	1.93194
relapse - (high + low)/2	Q15477	-4.68926	18.2417	-6.96317	0.000165512	0.0708665	1.31793
relapse - (high + low)/2	Q8IWJ2	-3.41964	18.5541	-6.44328	0.000273766	0.100472	0.8863
relapse - (high + low)/2	Q96Q80	-6.66137	20.333	-5.86152	0.000498595	0.132635	0.35712
relapse - (high + low)/2	Q9UBF2	-3.38198	20.8079	-5.8611	0.00049882	0.132635	0.356716
relapse - (high + low)/2	Q9H171	-5.02935	19.0256	-5.76939	0.000550325	0.132635	0.268565
relapse - (high + low)/2	Q9BUF5	-3.4435	18.133	-5.74023	0.00056792	0.132635	0.240253
relapse - (high + low)/2	Q96KG9	-5.86839	18.4535	-5.34721	0.000877306	0.17097	-0.154691
relapse - (high + low)/2	P46108	-3.45955	18.2453	-5.30397	0.000921451	0.17097	-0.199693
relapse - (high + low)/2	Q15629	-6.24182	19.4003	-5.29425	0.000931714	0.17097	-0.209857
relapse - (high + low)/2	O00165	-3.65499	18.4906	-5.0196	0.00128079	0.219357	-0.503525
relapse - (high + low)/2	Q9BVJ6	-5.85099	19.3719	-4.85916	0.00154999	0.24887	-0.681036
relapse - (high + low)/2	Q8N6M0	-4.85811	18.6377	-4.64502	0.00201103	0.275783	-0.924926
relapse - (high + low)/2	P01834	-5.43351	28.9528	-4.62416	0.00206341	0.275783	-0.949105
relapse - (high + low)/2	Q8N335	-2.71553	20.5643	-4.58145	0.00217542	0.275783	-0.998856
relapse - (high + low)/2	Q96JB2	-3.94356	18.959	-4.57975	0.00218003	0.275783	-1.00085
relapse - (high + low)/2	P32320	5.09991	19.1945	4.54049	0.00228913	0.275783	-1.04687
relapse - (high + low)/2	Q9NUQ8	-4.24652	18.5321	-4.44863	0.00256855	0.275783	-1.15562
relapse - (high + low)/2	Q96DV4	-2.93841	21.0624	-4.44345	0.00258537	0.275783	-1.16179
relapse - (high + low)/2	Q9HBH1	-3.36627	21.5643	-4.40673	0.00270821	0.275783	-1.20571
relapse - (high + low)/2	P30622	4.54913	21.0896	4.3961	0.00274492	0.275783	-1.21846
relapse - (high + low)/2	Q8N766	-5.03407	18.5779	-4.37302	0.00282657	0.275783	-1.24622
relapse - (high + low)/2	Q53EP0	-3.44219	17.4268	-4.3533	0.00289846	0.275783	-1.27003
relapse - (high + low)/2	Q9Y385	-2.34854	23.6129	-4.31576	0.00304082	0.278995	-1.3155
relapse - (high + low)/2	Q5Y7A7;P01912	4.17726	21.2002	4.22122	0.00343434	0.288842	-1.43113
relapse - (high + low)/2	Q9BZL6	-2.72339	20.7993	-4.18989	0.00357674	0.288842	-1.4698
relapse - (high + low)/2	Q9HCU5	-2.60221	23.583	-4.18856	0.00358293	0.288842	-1.47144
relapse - (high + low)/2	Q8WX92	-3.36106	18.193	-4.18536	0.00359788	0.288842	-1.4754
relapse - (high + low)/2	P22894	2.40746	23.2564	4.15482	0.00374381	0.29145	-1.51327
relapse - (high + low)/2	P09917	3.22787	21.4704	4.10657	0.00398767	0.301304	-1.57343
relapse - (high + low)/2	O00566	-3.77827	18.1658	-4.01648	0.00449048	0.329602	-1.6868
relapse - (high + low)/2	Q9ULR5	-4.86539	19.1858	-3.98707	0.00466918	0.330186	-1.7241
relapse - (high + low)/2	O14561	-2.69078	24.0864	-3.96061	0.00483659	0.330186	-1.75779
relapse - (high + low)/2	P18827	-2.68474	24.4112	-3.95329	0.00488403	0.330186	-1.76713
relapse - (high + low)/2	Q99828	3.23838	19.5424	3.91037	0.00517261	0.340729	-1.82208
relapse - (high + low)/2	Q9UI10	-2.06783	21.5708	-3.86695	0.00548341	0.352172	-1.87797
relapse - (high + low)/2	P52306	-2.53063	19.6505	-3.76702	0.00627817	0.388871	-2.00777
relapse - (high + low)/2	P04114	4.69712	19.0981	3.75732	0.00636169	0.388871	-2.02045
relapse - (high + low)/2	Q8WU90	-2.25653	20.9318	-3.73137	0.00659108	0.388871	-2.05446
relapse - (high + low)/2	Q96KC8	-2.8589	24.6595	-3.72373	0.0066603	0.388871	-2.06449
relapse - (high + low)/2	Q9NUU7	-2.87833	20.3162	-3.60368	0.00785736	0.448568	-2.22332
relapse - (high + low)/2	Q9Y6B6	-2.17138	22.611	-3.55733	0.00837972	0.451735	-2.28522
relapse - (high + low)/2	P16070	4.58409	19.287	3.55179	0.00844452	0.451735	-2.29263
relapse - (high + low)/2	Q5HYK3	-2.81451	20.8177	-3.54578	0.00851561	0.451735	-2.3007
relapse - (high + low)/2	Q8TB37	-3.46361	17.7242	-3.53735	0.00861619	0.451735	-2.312
relapse - (high + low)/2	O95486	-4.02074	21.4567	-3.51963	0.00883207	0.453792	-2.33581
relapse - (high + low)/2	Q5MNZ9	-2.53214	21.3265	-3.49279	0.00916998	0.461915	-2.37194
relapse - (high + low)/2	Q9UKV8	2.51914	21.2032	3.47572	0.00939217	0.464009	-2.39498
relapse - (high + low)/2	Q8WU39	-2.06518	30.9839	-3.44507	0.00980564	0.475296	-2.43645
relapse - (high + low)/2	Q9NVS9	-2.53945	22.6049	-3.38932	0.0106084	0.504683	-2.51221
relapse - (high + low)/2	Q14558	2.63682	20.3058	3.29544	0.0121227	0.544301	-2.64069
relapse - (high + low)/2	O60232	-1.95109	20.8654	-3.27339	0.0125109	0.544301	-2.67105
relapse - (high + low)/2	P07108	-2.14619	25.7025	-3.26633	0.0126378	0.544301	-2.68077
relapse - (high + low)/2	Q00341	-1.66656	26.3011	-3.26194	0.0127176	0.544301	-2.68683
relapse - (high + low)/2	Q9H9J2	-1.71847	22.1714	-3.25592	0.0128277	0.544301	-2.69513
relapse - (high + low)/2	Q9BZK7	2.00568	22.7251	3.21989	0.0135085	0.544301	-2.74492
relapse - (high + low)/2	P54136	-2.13396	23.6445	-3.21599	0.0135843	0.544301	-2.75031
relapse - (high + low)/2	Q9UBW8	-2.24358	21.4844	-3.20267	0.0138471	0.544301	-2.76876
relapse - (high + low)/2	O00560	2.74649	20.2057	3.19651	0.0139706	0.544301	-2.77731
relapse - (high + low)/2	Q9UJQ1	2.85596	18.2412	3.19445	0.0140121	0.544301	-2.78017
relapse - (high + low)/2	P27816	-2.38781	25.2393	-3.1874	0.0141551	0.544301	-2.78994
relapse - (high + low)/2	Q96C01	-3.76706	23.2319	-3.17672	0.0143749	0.544301	-2.80477
relapse - (high + low)/2	Q9Y2V7	-3.68041	18.0605	-3.17526	0.0144053	0.544301	-2.80681
relapse - (high + low)/2	O75822	-2.09894	22.3655	-3.16144	0.0146954	0.544301	-2.826
relapse - (high + low)/2	Q9Y4P3	-2.18466	23.1309	-3.15956	0.0147355	0.544301	-2.82862
relapse - (high + low)/2	Q53GG5	-4.15961	19.0076	-3.15508	0.0148311	0.544301	-2.83485
relapse - (high + low)/2	O95210	-4.36568	17.7646	-3.06983	0.0167834	0.58428	-2.95385
relapse - (high + low)/2	Q9Y673	-2.42485	22.3242	-3.06595	0.0168785	0.58428	-2.95928
relapse - (high + low)/2	Q9Y2R5	-3.8657	18.9932	-3.0651	0.0168995	0.58428	-2.96048
relapse - (high + low)/2	Q86TS9	-4.50625	17.9549	-3.06189	0.0169787	0.58428	-2.96498
relapse - (high + low)/2	Q08378	-1.87045	23.671	-3.05732	0.0170921	0.58428	-2.97138
relapse - (high + low)/2	Q9H4A3	1.67923	19.5501	3.04962	0.017285	0.58428	-2.98218
relapse - (high + low)/2	Q15005	-2.16504	25.3057	-3.02268	0.0179782	0.599817	-3.01998
relapse - (high + low)/2	Q8NI60	-2.92627	21.5356	-3.00088	0.0185606	0.604064	-3.05063
relapse - (high + low)/2	Q9Y6E2	-1.85716	21.2535	-3.00032	0.0185757	0.604064	-3.05142
relapse - (high + low)/2	Q9H9E3	-2.27781	17.1935	-2.97521	0.0192716	0.618861	-3.08676
relapse - (high + low)/2	P0DOY3;P0DOY2;P0CF74	5.31773	26.8672	2.95227	0.0199317	0.620264	-3.11912
relapse - (high + low)/2	P33241	2.75848	22.8085	2.94143	0.0202515	0.620264	-3.1344
relapse - (high + low)/2	Q86VM9	-3.2156	17.9315	-2.9396	0.020306	0.620264	-3.13699
relapse - (high + low)/2	P01008	3.06142	18.7904	2.93568	0.0204235	0.620264	-3.14252
relapse - (high + low)/2	P49720	1.61051	25.4954	2.91792	0.0209644	0.620264	-3.16763
relapse - (high + low)/2	O75792	-3.50493	17.7602	-2.912	0.0211479	0.620264	-3.17599
relapse - (high + low)/2	P42766	-1.67758	23.8772	-2.90259	0.0214433	0.620264	-3.18931
relapse - (high + low)/2	P20061	3.04299	21.4043	2.90141	0.0214805	0.620264	-3.19097
relapse - (high + low)/2	Q9Y676	-1.66777	21.4653	-2.90116	0.0214883	0.620264	-3.19132
relapse - (high + low)/2	Q12797	2.39386	19.5916	2.88089	0.0221406	0.629078	-3.22001
relapse - (high + low)/2	P13761;Q9TQE0	2.98878	21.5082	2.87654	0.0222834	0.629078	-3.22618
relapse - (high + low)/2	Q15436	-2.49005	21.6693	-2.8682	0.0225594	0.629946	-3.23799
relapse - (high + low)/2	P24390	-4.21367	18.4942	-2.85051	0.0231573	0.639689	-3.26308
relapse - (high + low)/2	P62487	1.81696	19.991	2.8355	0.0236775	0.647102	-3.28438
relapse - (high + low)/2	Q9UHD8	2.1087	20.2571	2.81328	0.02447	0.647999	-3.31592
relapse - (high + low)/2	P28676	2.04128	22.8046	2.80588	0.0247401	0.647999	-3.32644
relapse - (high + low)/2	Q9H8Y8	-2.60263	23.9929	-2.8046	0.0247871	0.647999	-3.32826
relapse - (high + low)/2	P40938	-1.56916	17.3267	-2.7981	0.0250275	0.647999	-3.3375
relapse - (high + low)/2	Q07075	3.67642	19.2088	2.79446	0.0251629	0.647999	-3.34267
relapse - (high + low)/2	O75369	1.99308	25.1349	2.79283	0.0252238	0.647999	-3.34499
relapse - (high + low)/2	P17096	-3.06312	24.4595	-2.77807	0.0257828	0.655802	-3.36597
relapse - (high + low)/2	P49419	2.83131	20.5385	2.76177	0.0264154	0.665307	-3.38918
relapse - (high + low)/2	P56192	-1.71614	23.6274	-2.75116	0.0268359	0.669334	-3.40429
relapse - (high + low)/2	P02549	4.42672	17.9065	2.74048	0.0272659	0.670482	-3.41949
relapse - (high + low)/2	Q9P2E9	-1.94766	28.829	-2.73096	0.0276555	0.670482	-3.43306
relapse - (high + low)/2	Q09028	1.45744	25.4089	2.71161	0.0284648	0.670482	-3.46063
relapse - (high + low)/2	Q9Y285	-2.11054	23.4646	-2.71073	0.0285022	0.670482	-3.46189
relapse - (high + low)/2	Q7Z4H8	2.67523	20.7227	2.70875	0.0285865	0.670482	-3.46471
relapse - (high + low)/2	Q99470	-2.2505	23.3793	-2.70679	0.0286703	0.670482	-3.4675
relapse - (high + low)/2	P56182	-2.56383	20.5088	-2.70104	0.0289172	0.670482	-3.4757
relapse - (high + low)/2	Q9H9B4	-1.57963	23.1726	-2.6986	0.0290227	0.670482	-3.47918
relapse - (high + low)/2	Q9P2J5	-1.75601	23.8324	-2.69381	0.0292308	0.670482	-3.486
relapse - (high + low)/2	Q14141	1.6902	24.6898	2.68341	0.0296885	0.671082	-3.50084
relapse - (high + low)/2	O00160;Q12965	2.60015	19.0626	2.66675	0.030437	0.671082	-3.52461
relapse - (high + low)/2	P43250;P34947	-3.64923	17.5916	-2.66514	0.0305104	0.671082	-3.52691
relapse - (high + low)/2	Q5SWX8	-2.13749	20.7739	-2.66272	0.0306212	0.671082	-3.53037
relapse - (high + low)/2	Q9BUH6	1.97741	22.5621	2.6529	0.0310742	0.671082	-3.54438
relapse - (high + low)/2	Q8NC51	-2.96253	24.6737	-2.65216	0.0311085	0.671082	-3.54543
relapse - (high + low)/2	Q96HY6	-1.84295	24.8046	-2.64864	0.031273	0.671082	-3.55046
relapse - (high + low)/2	Q9BRX8	2.40053	20.128	2.64084	0.0316404	0.671082	-3.5616
relapse - (high + low)/2	P46779	-1.86027	24.2602	-2.63435	0.0319491	0.671082	-3.57086
relapse - (high + low)/2	Q9Y2R9	-1.6342	21.1652	-2.63384	0.0319738	0.671082	-3.5716
relapse - (high + low)/2	P55769	-1.78672	25.9879	-2.62231	0.0325308	0.671082	-3.58806
relapse - (high + low)/2	Q9NWU5	-3.09606	17.435	-2.61636	0.0328222	0.671082	-3.59656
relapse - (high + low)/2	Q9BTE6	-3.80502	18.2513	-2.61336	0.0329698	0.671082	-3.60083
relapse - (high + low)/2	Q96A33	-1.68335	23.5287	-2.60515	0.0333786	0.671082	-3.61257
relapse - (high + low)/2	P54105	-3.9387	18.3887	-2.60341	0.0334657	0.671082	-3.61505
relapse - (high + low)/2	P62753	-2.04257	26.1931	-2.60025	0.0336247	0.671082	-3.61957
relapse - (high + low)/2	Q6UW02	-4.56779	18.6821	-2.58436	0.0344362	0.671082	-3.64227
relapse - (high + low)/2	P46783;Q9NQ39	-1.78654	24.8757	-2.57988	0.0346683	0.671082	-3.64866
relapse - (high + low)/2	P02730	3.00665	22.5246	2.57735	0.0348003	0.671082	-3.65228
relapse - (high + low)/2	P34910	-2.12731	24.77	-2.56835	0.0352739	0.671082	-3.66514
relapse - (high + low)/2	Q9UQ80	-1.37577	25.2105	-2.56107	0.0356617	0.671082	-3.67553
relapse - (high + low)/2	Q96CT7	-2.29851	20.9958	-2.55967	0.035737	0.671082	-3.67754
relapse - (high + low)/2	Q99471	-1.29216	23.3913	-2.55437	0.0360224	0.671082	-3.6851
relapse - (high + low)/2	Q8NBJ4	2.71337	20.3805	2.5535	0.03607	0.671082	-3.68636
relapse - (high + low)/2	O43852	-1.83334	27.6741	-2.53171	0.0372713	0.671082	-3.71749
relapse - (high + low)/2	P25774	-1.88875	25.2783	-2.52855	0.0374487	0.671082	-3.722
relapse - (high + low)/2	Q9H400	-1.92829	20.9573	-2.52726	0.0375218	0.671082	-3.72385
relapse - (high + low)/2	P61011	-1.50321	24.5311	-2.52406	0.0377026	0.671082	-3.72842
relapse - (high + low)/2	O76094	-1.58631	23.3532	-2.52372	0.0377218	0.671082	-3.7289
relapse - (high + low)/2	P03886	-2.58959	20.4856	-2.51951	0.0379619	0.671082	-3.73492
relapse - (high + low)/2	Q9BV38	-1.63214	21.3604	-2.51924	0.0379771	0.671082	-3.7353
relapse - (high + low)/2	Q0VD83	3.95779	17.531	2.51474	0.0382354	0.671082	-3.74174
relapse - (high + low)/2	P09417	-2.73805	22.2135	-2.51121	0.0384391	0.671082	-3.74678
relapse - (high + low)/2	P41567	-1.27601	24.3315	-2.51074	0.0384663	0.671082	-3.74745
relapse - (high + low)/2	P49207	-2.69812	24.1901	-2.50502	0.0387989	0.671082	-3.75562
relapse - (high + low)/2	O75208	-1.34104	23.2704	-2.50183	0.0389856	0.671082	-3.76018
relapse - (high + low)/2	Q53H82	-1.49182	24.0853	-2.49796	0.0392137	0.671082	-3.76571
relapse - (high + low)/2	P01903	3.91939	23.4653	2.48962	0.0397093	0.671082	-3.77762
relapse - (high + low)/2	P53007	1.57055	21.006	2.48603	0.0399246	0.671082	-3.78275
relapse - (high + low)/2	Q99848	-1.95425	21.3379	-2.48379	0.0400599	0.671082	-3.78595
relapse - (high + low)/2	Q12904	-1.41899	23.9597	-2.48076	0.0402431	0.671082	-3.79028
relapse - (high + low)/2	Q9HD20	-3.04409	23.1694	-2.48033	0.0402693	0.671082	-3.7909
relapse - (high + low)/2	Q6PKG0	-2.2272	23.4333	-2.4691	0.0409564	0.671082	-3.80693
relapse - (high + low)/2	P49354	3.13612	17.7666	2.46845	0.0409964	0.671082	-3.80785
relapse - (high + low)/2	Q00613	3.11411	17.7203	2.46473	0.0412273	0.671082	-3.81317
relapse - (high + low)/2	O43324	-1.55441	24.9626	-2.46399	0.0412733	0.671082	-3.81423
relapse - (high + low)/2	P61158	1.29459	27.1116	2.44944	0.0421892	0.681661	-3.83501
relapse - (high + low)/2	P05534	-4.6741	19.1072	-2.43704	0.0429853	0.688758	-3.85269
relapse - (high + low)/2	O15020	-3.68524	18.8184	-2.43429	0.0431647	0.688758	-3.85663
relapse - (high + low)/2	Q7Z2T5	-2.59011	17.7215	-2.42779	0.0435896	0.691245	-3.8659
relapse - (high + low)/2	Q9NRY5	-2.08261	23.0168	-2.41286	0.0445837	0.694619	-3.88721
relapse - (high + low)/2	O14828	-1.61043	21.837	-2.40676	0.044996	0.694619	-3.8959
relapse - (high + low)/2	Q99627	-1.32003	22.995	-2.40658	0.0450085	0.694619	-3.89617
relapse - (high + low)/2	P43307	-1.52149	26.6801	-2.40088	0.0453972	0.694619	-3.90429
relapse - (high + low)/2	Q9NR45	-1.27675	27.0682	-2.39879	0.0455407	0.694619	-3.90727
relapse - (high + low)/2	O15144	1.29556	25.6462	2.3949	0.0458091	0.694619	-3.91281
relapse - (high + low)/2	O15320;Q96PC5	-1.39646	22.7812	-2.39047	0.046117	0.694619	-3.91914
relapse - (high + low)/2	Q9H553	-2.27844	21.7164	-2.3904	0.0461222	0.694619	-3.91924
relapse - (high + low)/2	P80748;A0A075B6K5	4.11416	18.229	2.38726	0.0463412	0.694619	-3.92371
relapse - (high + low)/2	P52209	1.53545	25.5789	2.37763	0.0470205	0.694619	-3.93744
relapse - (high + low)/2	Q9P000	-2.41789	22.1596	-2.37166	0.047447	0.694619	-3.94595
relapse - (high + low)/2	Q14019	2.08074	21.9792	2.3712	0.0474799	0.694619	-3.94661
relapse - (high + low)/2	P28907	-1.80607	25.5499	-2.36802	0.047708	0.694619	-3.95112
relapse - (high + low)/2	P35611	1.27884	23.8451	2.36633	0.0478305	0.694619	-3.95354
relapse - (high + low)/2	P36578	-1.49046	27.0392	-2.36084	0.0482287	0.694619	-3.96135
relapse - (high + low)/2	O60262	-2.52255	22.7882	-2.35566	0.0486079	0.694619	-3.96873
relapse - (high + low)/2	Q07954	2.2744	22.0819	2.35314	0.0487935	0.694619	-3.97232
relapse - (high + low)/2	Q9H019	-1.76199	20.6162	-2.35026	0.0490064	0.694619	-3.97642
relapse - (high + low)/2	P39019	-2.10169	26.3405	-2.34873	0.04912	0.694619	-3.9786
relapse - (high + low)/2	P42331	2.56332	17.9712	2.34752	0.0492101	0.694619	-3.98033
relapse - (high + low)/2	P25789	1.29259	25.8985	2.3335	0.0502643	0.697738	-4.00028
relapse - (high + low)/2	P36222	2.93351	21.6781	2.33121	0.0504393	0.697738	-4.00355
relapse - (high + low)/2	Q7LGA3	1.38456	20.8576	2.328	0.0506842	0.697738	-4.0081
relapse - (high + low)/2	Q13206	-3.52255	17.5346	-2.32545	0.0508807	0.697738	-4.01174
relapse - (high + low)/2	Q9BU23	-1.48011	19.7101	-2.32471	0.0509371	0.697738	-4.01278
relapse - (high + low)/2	Q9BTC0	1.57369	19.9737	2.31174	0.0519464	0.697738	-4.03122
relapse - (high + low)/2	P43007	-1.66543	22.3224	-2.3097	0.0521073	0.697738	-4.03413
relapse - (high + low)/2	P08123	2.26749	19.6574	2.30967	0.0521095	0.697738	-4.03417
relapse - (high + low)/2	P11836	4.43575	18.0406	2.30749	0.052282	0.697738	-4.03727
relapse - (high + low)/2	Q8TDD1	-3.9733	17.7712	-2.30579	0.0524163	0.697738	-4.03968
relapse - (high + low)/2	P62906	-1.24832	25.9934	-2.30358	0.0525915	0.697738	-4.04282
relapse - (high + low)/2	P43490	-1.49415	24.7639	-2.29233	0.0534946	0.697738	-4.0588
relapse - (high + low)/2	P61326;Q96A72	1.25951	23.462	2.29037	0.0536536	0.697738	-4.06159
relapse - (high + low)/2	P80188	1.90593	26.0856	2.28786	0.0538578	0.697738	-4.06515
relapse - (high + low)/2	O00203	-1.39136	21.6264	-2.28753	0.0538846	0.697738	-4.06562
relapse - (high + low)/2	P47897	-1.73757	23.0849	-2.28345	0.0542184	0.697738	-4.07141
relapse - (high + low)/2	P62269	-1.27166	26.6051	-2.28237	0.0543071	0.697738	-4.07294
relapse - (high + low)/2	Q6UXV4	-1.62104	21.5181	-2.28096	0.0544231	0.697738	-4.07495
relapse - (high + low)/2	Q9NZ43	-1.31789	19.8803	-2.27892	0.0545914	0.697738	-4.07784
relapse - (high + low)/2	O75976	2.17796	20.6232	2.26246	0.0559689	0.706662	-4.1012
relapse - (high + low)/2	P42765	1.53828	27.472	2.2605	0.0561349	0.706662	-4.10397
relapse - (high + low)/2	P06753	1.6995	23.7696	2.25507	0.0565985	0.706662	-4.11167
relapse - (high + low)/2	O14745	-1.52362	23.2191	-2.24866	0.0571496	0.706662	-4.12075
relapse - (high + low)/2	P09086;Q9UKI9;P14859	-1.79134	21.9078	-2.2485	0.0571641	0.706662	-4.12098
relapse - (high + low)/2	Q96Q11	-1.21788	22.7084	-2.24834	0.0571775	0.706662	-4.1212
relapse - (high + low)/2	Q6NUQ4	-3.38863	18.6422	-2.24791	0.0572151	0.706662	-4.12182
relapse - (high + low)/2	Q04323	-1.92501	21.6147	-2.23917	0.0579771	0.712647	-4.1342
relapse - (high + low)/2	O15143	1.41489	24.4324	2.23055	0.0587382	0.718055	-4.14639
relapse - (high + low)/2	P62750	-1.97103	25.3278	-2.22627	0.0591204	0.718055	-4.15245
relapse - (high + low)/2	P78406	-1.68	21.5623	-2.22158	0.0595411	0.718055	-4.15908
relapse - (high + low)/2	Q9Y2T2	-2.82415	18.5344	-2.21822	0.0598451	0.718055	-4.16384
relapse - (high + low)/2	P24534	-1.57415	27.1202	-2.21734	0.0599253	0.718055	-4.16509
relapse - (high + low)/2	P26640	-1.57728	26.2659	-2.21002	0.060593	0.718055	-4.17543
relapse - (high + low)/2	P20042	-1.45204	24.5811	-2.20334	0.061208	0.718055	-4.18486
relapse - (high + low)/2	Q9NR28	1.14159	24.0674	2.19711	0.0617884	0.718055	-4.19366
relapse - (high + low)/2	P32929	2.95007	22.6255	2.19633	0.0618615	0.718055	-4.19477
relapse - (high + low)/2	Q8IYQ7	-1.16162	20.5204	-2.18872	0.0625785	0.718055	-4.20551
relapse - (high + low)/2	Q8NCA5	-1.51761	22.6331	-2.18	0.0634101	0.718055	-4.21781
relapse - (high + low)/2	P26373	-1.84718	26.0286	-2.17892	0.0635134	0.718055	-4.21933
relapse - (high + low)/2	P34913	1.72435	20.6806	2.17822	0.0635807	0.718055	-4.22031
relapse - (high + low)/2	O14737	-1.45215	23.8276	-2.17777	0.0636241	0.718055	-4.22095
relapse - (high + low)/2	Q9H3G5	1.76793	24.5079	2.17121	0.0642587	0.718055	-4.23019
relapse - (high + low)/2	Q9UM22	2.11188	20.9624	2.16583	0.0647843	0.718055	-4.23777
relapse - (high + low)/2	P62256	-1.32699	20.839	-2.16394	0.0649697	0.718055	-4.24043
relapse - (high + low)/2	Q14203	-1.33952	22.0908	-2.16359	0.0650044	0.718055	-4.24093
relapse - (high + low)/2	Q9BZH6	-1.54002	20.0418	-2.16335	0.0650276	0.718055	-4.24126
relapse - (high + low)/2	P25787	1.16243	26.0331	2.1579	0.0655664	0.718055	-4.24894
relapse - (high + low)/2	Q70UQ0	1.52997	22.3098	2.15535	0.0658198	0.718055	-4.25252
relapse - (high + low)/2	P40121	1.74759	24.0112	2.15454	0.0659007	0.718055	-4.25366
relapse - (high + low)/2	P55010	-1.35124	23.761	-2.14994	0.0663617	0.718055	-4.26015
relapse - (high + low)/2	P61353	-1.22885	26.0504	-2.14883	0.0664729	0.718055	-4.2617
relapse - (high + low)/2	O95487	-1.85985	20.4552	-2.14881	0.0664746	0.718055	-4.26173
relapse - (high + low)/2	Q9UH99	1.14868	20.9326	2.14618	0.0667405	0.718055	-4.26543
relapse - (high + low)/2	P16455	-1.3718	21.7545	-2.14293	0.0670693	0.718055	-4.27
relapse - (high + low)/2	Q9Y5U9	-1.80917	21.6527	-2.13709	0.0676649	0.718055	-4.27821
relapse - (high + low)/2	O15173	-1.44125	24.2584	-2.1351	0.0678685	0.718055	-4.281
relapse - (high + low)/2	Q86UE4	-1.3038	27.8375	-2.13111	0.0682796	0.718055	-4.28661
relapse - (high + low)/2	P46782	-1.12304	26.8591	-2.12688	0.068718	0.718055	-4.29255
relapse - (high + low)/2	Q9NP81	-1.09236	19.9462	-2.1266	0.0687474	0.718055	-4.29294
relapse - (high + low)/2	O15541	-1.35262	19.625	-2.11745	0.0697051	0.718055	-4.30577
relapse - (high + low)/2	P02788	1.66188	29.2406	2.11741	0.0697089	0.718055	-4.30582
relapse - (high + low)/2	Q99674	-3.83284	18.637	-2.1136	0.0701129	0.718055	-4.31118
relapse - (high + low)/2	Q9NZ01	-1.86622	23.1453	-2.11064	0.0704268	0.718055	-4.31532
relapse - (high + low)/2	P40429;Q6NVV1	-1.19729	24.3384	-2.11038	0.0704549	0.718055	-4.31569
relapse - (high + low)/2	P62241	-1.2945	25.8115	-2.11032	0.070461	0.718055	-4.31577
relapse - (high + low)/2	P04839	2.21808	22.7268	2.10973	0.0705238	0.718055	-4.3166
relapse - (high + low)/2	P05362	1.70953	22.3956	2.10414	0.0711224	0.718055	-4.32442
relapse - (high + low)/2	Q15651	-2.09147	19.9094	-2.10187	0.0713675	0.718055	-4.32761
relapse - (high + low)/2	Q16706	-1.40754	22.5216	-2.10056	0.0715094	0.718055	-4.32945
relapse - (high + low)/2	P04233	2.47729	24.765	2.10012	0.0715562	0.718055	-4.33006
relapse - (high + low)/2	Q9Y2S2	-1.44895	21.0715	-2.09943	0.0716311	0.718055	-4.33102
relapse - (high + low)/2	Q00169	1.1561	21.4215	2.09786	0.071802	0.718055	-4.33323
relapse - (high + low)/2	P36551	1.71863	23.9025	2.09547	0.0720612	0.718055	-4.33656
relapse - (high + low)/2	P49773	-1.57231	26.2023	-2.09347	0.07228	0.718055	-4.33937
relapse - (high + low)/2	Q96K17	-2.23331	22.8928	-2.08943	0.0727222	0.718055	-4.34501
relapse - (high + low)/2	O43148	1.62506	21.3806	2.08207	0.0735368	0.718055	-4.35531
relapse - (high + low)/2	P43251	4.33606	19.164	2.07911	0.0738664	0.718055	-4.35945
relapse - (high + low)/2	Q99961	-1.93552	20.4719	-2.07565	0.0742536	0.718055	-4.36428
relapse - (high + low)/2	Q8NI22	-2.04425	21.6174	-2.07385	0.0744558	0.718055	-4.36679
relapse - (high + low)/2	P61247	-1.22648	26.5393	-2.07073	0.0748077	0.718055	-4.37115
relapse - (high + low)/2	P51149	1.16184	25.5164	2.06533	0.0754206	0.718055	-4.37868
relapse - (high + low)/2	P39023	-1.6678	25.4598	-2.06262	0.0757302	0.718055	-4.38246
relapse - (high + low)/2	O95373	-1.14858	22.9714	-2.06148	0.075861	0.718055	-4.38405
relapse - (high + low)/2	P53004	2.09551	21.7363	2.05894	0.0761526	0.718055	-4.38759
relapse - (high + low)/2	Q14011	-1.54806	24.0612	-2.05775	0.07629	0.718055	-4.38926
relapse - (high + low)/2	Q96A49	-1.73568	20.5524	-2.05691	0.0763867	0.718055	-4.39042
relapse - (high + low)/2	P12081	-1.244	25.2258	-2.05483	0.0766269	0.718055	-4.39332
relapse - (high + low)/2	O75251	-1.4415	21.8509	-2.0524	0.0769093	0.718055	-4.39671
relapse - (high + low)/2	Q92665	-1.78732	21.4245	-2.05172	0.076988	0.718055	-4.39766
relapse - (high + low)/2	Q9NZT2	-1.36286	19.0723	-2.04779	0.0774467	0.718055	-4.40313
relapse - (high + low)/2	Q9NY33	1.4462	23.8975	2.0473	0.0775038	0.718055	-4.40381
relapse - (high + low)/2	Q13231	2.08998	21.9654	2.04525	0.0777441	0.718055	-4.40666
relapse - (high + low)/2	Q6P179	1.17129	23.7936	2.04384	0.0779107	0.718055	-4.40864
relapse - (high + low)/2	Q9Y3U8	-1.91748	24.7763	-2.04125	0.0782154	0.718055	-4.41223
relapse - (high + low)/2	P49903	1.12161	23.3596	2.04113	0.0782298	0.718055	-4.4124
relapse - (high + low)/2	P32969	-1.59007	24.5331	-2.03817	0.0785801	0.718055	-4.41652
relapse - (high + low)/2	P10412	-2.63933	25.2538	-2.03806	0.078593	0.718055	-4.41667
relapse - (high + low)/2	P09497	-1.77795	22.7143	-2.03659	0.0787681	0.718055	-4.41872
relapse - (high + low)/2	P62277	-1.32864	26.0226	-2.03632	0.0787997	0.718055	-4.41909
relapse - (high + low)/2	Q07020	-1.4051	25.4248	-2.03614	0.0788211	0.718055	-4.41934
relapse - (high + low)/2	P61981	-1.11945	26.4835	-2.0319	0.0793276	0.720115	-4.42523
relapse - (high + low)/2	P18031	-1.47052	20.8984	-2.02498	0.0801616	0.725123	-4.43485
relapse - (high + low)/2	Q15286	2.49381	17.8496	2.01084	0.0818905	0.728165	-4.45447
relapse - (high + low)/2	Q6YN16	1.59233	23.3642	2.00679	0.0823923	0.728165	-4.46008
relapse - (high + low)/2	Q15050	-1.54245	22.3345	-2.00474	0.0826478	0.728165	-4.46292
relapse - (high + low)/2	P22794	-2.53092	17.9716	-2.00372	0.0827751	0.728165	-4.46434
relapse - (high + low)/2	Q9UHB9	-1.31482	23.3771	-2.00146	0.0830579	0.728165	-4.46747
relapse - (high + low)/2	P61009	-1.57087	24.6524	-2.00091	0.0831271	0.728165	-4.46823
relapse - (high + low)/2	O60841	-1.44952	23.7408	-1.99853	0.0834253	0.728165	-4.47152
relapse - (high + low)/2	P48637	1.40531	23.8768	1.99677	0.0836479	0.728165	-4.47396
relapse - (high + low)/2	Q96JB5	-1.09669	24.2816	-1.99435	0.0839539	0.728165	-4.47731
relapse - (high + low)/2	Q9BZE4	-1.32164	20.9644	-1.99431	0.0839587	0.728165	-4.47736
relapse - (high + low)/2	Q15011	-2.10443	21.0871	-1.99251	0.0841869	0.728165	-4.47985
relapse - (high + low)/2	P49589	-1.24162	24.2152	-1.99244	0.084196	0.728165	-4.47995
relapse - (high + low)/2	O94903	-1.26047	21.5991	-1.99057	0.0844335	0.728165	-4.48253
relapse - (high + low)/2	P62081	-1.458	25.379	-1.99031	0.084466	0.728165	-4.48289
relapse - (high + low)/2	Q13616	1.09628	21.0461	1.98364	0.0853203	0.728502	-4.49211
relapse - (high + low)/2	P61254;Q9UNX3	-4.19875	22.9273	-1.9764	0.086256	0.728502	-4.5021
relapse - (high + low)/2	Q9H074	-1.26653	20.67	-1.97611	0.0862944	0.728502	-4.50251
relapse - (high + low)/2	Q9UJY5	-1.25303	21.7824	-1.97414	0.0865509	0.728502	-4.50522
relapse - (high + low)/2	Q96GQ5	-1.76503	20.2182	-1.97387	0.0865867	0.728502	-4.5056
relapse - (high + low)/2	P09543	1.10186	20.5943	1.97138	0.0869115	0.728502	-4.50903
relapse - (high + low)/2	P25205	1.8454	21.548	1.97103	0.0869571	0.728502	-4.50951
relapse - (high + low)/2	Q93034	3.22629	19.4867	1.97064	0.0870082	0.728502	-4.51005
relapse - (high + low)/2	P55884	-1.10928	23.5168	-1.97027	0.0870572	0.728502	-4.51056
relapse - (high + low)/2	Q5QJE6	-3.14129	18.6955	-1.96197	0.0881534	0.729538	-4.52201
relapse - (high + low)/2	P08865	-1.1116	27.4963	-1.95949	0.0884826	0.729538	-4.52541
relapse - (high + low)/2	O75691	-2.62507	18.2075	-1.9591	0.0885343	0.729538	-4.52595
relapse - (high + low)/2	Q4G0F5	1.13446	20.0665	1.95767	0.0887259	0.729538	-4.52792
relapse - (high + low)/2	Q9H1C4	-1.13639	19.1754	-1.95353	0.0892806	0.729538	-4.53362
relapse - (high + low)/2	Q5JTH9	-2.46611	21.4958	-1.95344	0.0892924	0.729538	-4.53374
relapse - (high + low)/2	P62917	-1.3562	25.0173	-1.95144	0.0895624	0.729538	-4.5365
relapse - (high + low)/2	P55786	1.2036	25.4355	1.95037	0.0897061	0.729538	-4.53796
relapse - (high + low)/2	Q9NZL9	-1.11936	23.1366	-1.95014	0.0897369	0.729538	-4.53827
relapse - (high + low)/2	Q9HD33	-1.05662	21.1194	-1.93522	0.0917762	0.735798	-4.55878
relapse - (high + low)/2	P46777	-1.69785	26.329	-1.93383	0.0919673	0.735798	-4.56067
relapse - (high + low)/2	Q15843	-1.47238	21.7094	-1.933	0.0920823	0.735798	-4.56181
relapse - (high + low)/2	P11215	1.85973	23.2311	1.92776	0.0928122	0.735798	-4.56901
relapse - (high + low)/2	P05107	1.43437	23.5447	1.92308	0.0934676	0.735798	-4.57541
relapse - (high + low)/2	Q13303	1.03335	22.9684	1.92304	0.0934734	0.735798	-4.57547
relapse - (high + low)/2	Q9H4G4	1.20106	19.3447	1.92225	0.0935834	0.735798	-4.57654
relapse - (high + low)/2	Q9P032	-1.4559	23.8041	-1.92097	0.0937637	0.735798	-4.57829
relapse - (high + low)/2	P15170	-1.18711	21.721	-1.92064	0.0938113	0.735798	-4.57876
relapse - (high + low)/2	Q16881	1.0145	24.1685	1.9172	0.0942967	0.735798	-4.58345
relapse - (high + low)/2	P19320	3.56	19.9847	1.91652	0.0943937	0.735798	-4.58439
relapse - (high + low)/2	Q9H4A6	-1.27649	23.6495	-1.91648	0.0943999	0.735798	-4.58445
relapse - (high + low)/2	P12004	1.3744	25.378	1.91554	0.0945323	0.735798	-4.58572
relapse - (high + low)/2	Q96PE7	-1.36148	24.5655	-1.9129	0.0949088	0.735798	-4.58934
relapse - (high + low)/2	Q9BY50	-1.50998	24.6739	-1.91047	0.0952561	0.735798	-4.59266
relapse - (high + low)/2	P08575	2.0043	21.3593	1.90928	0.0954261	0.735798	-4.59428
relapse - (high + low)/2	P05091	1.79998	25.7498	1.90754	0.0956769	0.735798	-4.59667
relapse - (high + low)/2	Q4G176	-1.67652	20.7445	-1.90406	0.0961776	0.735798	-4.60141
relapse - (high + low)/2	P11279	0.98663	25.1156	1.90165	0.0965274	0.735798	-4.60471
relapse - (high + low)/2	Q6WCQ1	1.3527	18.479	1.89991	0.0967792	0.735798	-4.60708
relapse - (high + low)/2	Q9NQX7	-1.4954	19.7331	-1.89962	0.0968214	0.735798	-4.60747
relapse - (high + low)/2	Q9UFN0	1.85402	23.2282	1.89934	0.0968628	0.735798	-4.60786
relapse - (high + low)/2	Q9H845	1.33696	21.9683	1.89775	0.0970944	0.735798	-4.61003
relapse - (high + low)/2	Q9BXR0	-1.07034	21.6652	-1.89306	0.097781	0.738421	-4.61643
relapse - (high + low)/2	Q9P0J0	-1.04158	24.4495	-1.88776	0.0985613	0.738421	-4.62364
relapse - (high + low)/2	P46776	-1.45012	25.197	-1.88143	0.099503	0.738421	-4.63226
relapse - (high + low)/2	P15880	-1.04692	26.252	-1.87155	0.100989	0.738421	-4.64569
relapse - (high + low)/2	Q92930	1.44137	20.646	1.8715	0.100996	0.738421	-4.64576
relapse - (high + low)/2	O15145	0.986974	24.8884	1.87018	0.101197	0.738421	-4.64755
relapse - (high + low)/2	Q6UWP8	-2.7904	17.2368	-1.86687	0.101699	0.738421	-4.65204
relapse - (high + low)/2	P22087	-1.19072	26.1551	-1.86394	0.102148	0.738421	-4.65601
relapse - (high + low)/2	Q9Y5M8	-1.27411	25.0155	-1.86291	0.102305	0.738421	-4.65741
relapse - (high + low)/2	Q9BQ52	-1.20383	21.8555	-1.86279	0.102324	0.738421	-4.65758
relapse - (high + low)/2	O95782	1.3258	24.8985	1.86171	0.102489	0.738421	-4.65903
relapse - (high + low)/2	P62857	-1.76054	24.8817	-1.86114	0.102577	0.738421	-4.65981
relapse - (high + low)/2	P23368	1.34702	25.1243	1.86038	0.102694	0.738421	-4.66084
relapse - (high + low)/2	O75955	1.3377	24.2751	1.85629	0.103325	0.738421	-4.66638
relapse - (high + low)/2	P28070	0.927117	25.4199	1.85585	0.103394	0.738421	-4.66698
relapse - (high + low)/2	P50914	-1.17756	25.4119	-1.85494	0.103535	0.738421	-4.66821
relapse - (high + low)/2	P28065	1.21457	24.6254	1.85334	0.103784	0.738421	-4.67038
relapse - (high + low)/2	Q9Y6X5	-1.59737	22.0923	-1.84895	0.104469	0.738421	-4.67632
relapse - (high + low)/2	O00303	-1.0081	24.5638	-1.84545	0.105018	0.738421	-4.68105
relapse - (high + low)/2	Q9NZZ3	-1.45682	21.8068	-1.84445	0.105175	0.738421	-4.68241
relapse - (high + low)/2	P12429	2.01396	22.468	1.84354	0.105318	0.738421	-4.68363
relapse - (high + low)/2	O60763	-1.129	25.9038	-1.84146	0.105646	0.738421	-4.68644
relapse - (high + low)/2	Q14677	-1.06256	23.3353	-1.84104	0.105714	0.738421	-4.68701
relapse - (high + low)/2	Q9NQG5	-1.36693	21.1246	-1.84046	0.105805	0.738421	-4.68779
relapse - (high + low)/2	O75391	-1.2282	19.3768	-1.83768	0.106247	0.738421	-4.69155
relapse - (high + low)/2	P39687	-1.07203	26.1563	-1.83732	0.106304	0.738421	-4.69203
relapse - (high + low)/2	P30519	-1.17817	21.3797	-1.8349	0.10669	0.738421	-4.6953
relapse - (high + low)/2	Q9UDW1	-1.5421	23.5636	-1.83237	0.107094	0.738421	-4.69871
relapse - (high + low)/2	Q16774	-1.14601	20.9912	-1.82981	0.107505	0.738421	-4.70216
relapse - (high + low)/2	P62841	-1.39754	25.4344	-1.82964	0.107533	0.738421	-4.70239
relapse - (high + low)/2	Q641Q2	-2.18369	21.3269	-1.8288	0.107668	0.738421	-4.70352
relapse - (high + low)/2	Q02878	-1.28448	27.0138	-1.82642	0.108052	0.738421	-4.70673
relapse - (high + low)/2	Q9UI30	-1.32376	24.0129	-1.82009	0.109079	0.738421	-4.71525
relapse - (high + low)/2	O60220	-1.10625	22.5391	-1.81435	0.110019	0.738421	-4.72296
relapse - (high + low)/2	Q8NBJ7	-0.93947	24.2827	-1.8114	0.110506	0.738421	-4.72693
relapse - (high + low)/2	Q9H7B2	-1.72155	19.2631	-1.81073	0.110616	0.738421	-4.72783
relapse - (high + low)/2	Q8IXM3	-1.14952	21.9257	-1.80983	0.110765	0.738421	-4.72904
relapse - (high + low)/2	P51809	1.00885	20.0797	1.80828	0.111021	0.738421	-4.73112
relapse - (high + low)/2	P18124	-1.10841	26.1211	-1.80699	0.111236	0.738421	-4.73285
relapse - (high + low)/2	Q03518	-1.64305	23.0172	-1.8062	0.111368	0.738421	-4.73392
relapse - (high + low)/2	Q9NRX2	-1.17948	23.1917	-1.80559	0.111468	0.738421	-4.73472
relapse - (high + low)/2	P19525	-1.20606	21.1593	-1.80455	0.111642	0.738421	-4.73613
relapse - (high + low)/2	P54886	-1.61055	22.1027	-1.80423	0.111695	0.738421	-4.73655
relapse - (high + low)/2	Q4VC31	-1.86443	24.152	-1.8033	0.11185	0.738421	-4.7378
relapse - (high + low)/2	P43487	-1.22917	22.3968	-1.80095	0.112244	0.738421	-4.74096
relapse - (high + low)/2	Q6UX06	3.22237	19.6067	1.79457	0.113317	0.738421	-4.74949
relapse - (high + low)/2	P04040	1.49267	26.9279	1.79053	0.114004	0.738421	-4.75491
relapse - (high + low)/2	P41252	-1.59292	25.9796	-1.79046	0.114016	0.738421	-4.755
relapse - (high + low)/2	Q9NUQ9	1.32056	23.7915	1.78952	0.114175	0.738421	-4.75625
relapse - (high + low)/2	P14780	1.71109	24.2963	1.78938	0.1142	0.738421	-4.75645
relapse - (high + low)/2	P08240	-1.27702	24.361	-1.78854	0.114343	0.738421	-4.75757
relapse - (high + low)/2	Q9BV86	-1.76152	18.5276	-1.78754	0.114513	0.738421	-4.7589
relapse - (high + low)/2	Q9NQR4	0.989489	23.7594	1.78632	0.114722	0.738421	-4.76054
relapse - (high + low)/2	P62701	-1.00557	26.7696	-1.78462	0.115013	0.738421	-4.76281
relapse - (high + low)/2	P59665;P59666	1.53433	26.497	1.78231	0.11541	0.738421	-4.76589
relapse - (high + low)/2	P80303	-1.09718	26.5514	-1.78062	0.115701	0.738421	-4.76815
relapse - (high + low)/2	Q15306	-1.08596	24.29	-1.77801	0.116152	0.738421	-4.77163
relapse - (high + low)/2	Q96M27	-1.22222	25.0536	-1.77787	0.116177	0.738421	-4.77182
relapse - (high + low)/2	Q9Y6G9	-1.02607	22.02	-1.77745	0.116248	0.738421	-4.77237
relapse - (high + low)/2	Q13347	-1.25866	21.6635	-1.7763	0.116448	0.738421	-4.77391
relapse - (high + low)/2	P02786	2.01989	21.3714	1.77544	0.116598	0.738421	-4.77506
relapse - (high + low)/2	O75165	1.71452	20.734	1.77492	0.116688	0.738421	-4.77575
relapse - (high + low)/2	Q16222	-2.37118	21.3141	-1.77417	0.11682	0.738421	-4.77676
relapse - (high + low)/2	Q9UHL4	-1.39578	27.8064	-1.77353	0.116931	0.738421	-4.77761
relapse - (high + low)/2	P04181	1.87508	22.0706	1.77273	0.117069	0.738421	-4.77867
relapse - (high + low)/2	Q96QR8	-1.67443	20.8685	-1.77146	0.117292	0.738421	-4.78037
relapse - (high + low)/2	Q86XP3	-1.38134	21.898	-1.77109	0.117355	0.738421	-4.78085
relapse - (high + low)/2	O15498	-1.40248	21.4727	-1.7693	0.117669	0.738421	-4.78324
relapse - (high + low)/2	O14617	-1.09633	22.1048	-1.76758	0.117971	0.738421	-4.78552
relapse - (high + low)/2	Q92552	-1.27794	20.8443	-1.76518	0.118395	0.738421	-4.78873
relapse - (high + low)/2	P06396	1.24515	25.0377	1.7643	0.118548	0.738421	-4.78989
relapse - (high + low)/2	P55145	-1.52506	28.549	-1.76308	0.118765	0.738421	-4.79152
relapse - (high + low)/2	Q14653	1.33001	19.5688	1.76069	0.119189	0.738421	-4.7947
relapse - (high + low)/2	P27105	1.2861	24.9643	1.75995	0.11932	0.738421	-4.79569
relapse - (high + low)/2	P35269	-3.02686	20.1839	-1.75837	0.1196	0.738421	-4.79778
relapse - (high + low)/2	P28161	-1.36682	24.2382	-1.75682	0.119876	0.738421	-4.79983
relapse - (high + low)/2	O00217	-1.04436	24.7959	-1.75477	0.120244	0.738421	-4.80257
relapse - (high + low)/2	P83916	0.909285	20.1378	1.7531	0.120542	0.738421	-4.80477
relapse - (high + low)/2	Q14746	-1.12931	21.0608	-1.75232	0.120681	0.738421	-4.8058
relapse - (high + low)/2	Q9Y3E5	-1.36636	22.2778	-1.7501	0.121081	0.738421	-4.80875
relapse - (high + low)/2	Q8NE71	-1.01313	22.412	-1.74768	0.121518	0.738421	-4.81196
relapse - (high + low)/2	Q16643	1.33823	22.5582	1.74603	0.121817	0.738421	-4.81415
relapse - (high + low)/2	P47756	1.04778	26.1848	1.74598	0.121826	0.738421	-4.81422
relapse - (high + low)/2	Q12907	-1.54555	25.7425	-1.74571	0.121874	0.738421	-4.81457
relapse - (high + low)/2	O95881	-1.10751	24.0754	-1.743	0.122366	0.738421	-4.81816
relapse - (high + low)/2	P42166	1.29086	20.6291	1.74081	0.122764	0.738421	-4.82106
relapse - (high + low)/2	P80723	1.28282	21.3508	1.73957	0.122991	0.738421	-4.8227
relapse - (high + low)/2	O60684	-0.986753	20.4695	-1.73955	0.122995	0.738421	-4.82273
relapse - (high + low)/2	Q8WTT2	-2.05072	18.2303	-1.7394	0.123022	0.738421	-4.82293
relapse - (high + low)/2	Q9NZ08	1.7017	25.6248	1.73716	0.123433	0.738502	-4.82589
relapse - (high + low)/2	P30740	1.20768	24.08	1.73081	0.124603	0.738502	-4.83429
relapse - (high + low)/2	Q15437	-1.05605	25.228	-1.72863	0.125007	0.738502	-4.83717
relapse - (high + low)/2	Q15018	1.03064	21.0212	1.72159	0.12632	0.738502	-4.84645
relapse - (high + low)/2	P30405	0.925244	23.0757	1.71955	0.126703	0.738502	-4.84913
relapse - (high + low)/2	Q96N66	3.02416	18.7218	1.71922	0.126766	0.738502	-4.84957
relapse - (high + low)/2	P60891	0.952241	23.5358	1.71765	0.127061	0.738502	-4.85164
relapse - (high + low)/2	P18206	1.41854	25.9983	1.71502	0.127557	0.738502	-4.8551
relapse - (high + low)/2	P17213	2.11246	24.2601	1.71442	0.127671	0.738502	-4.85589
relapse - (high + low)/2	P09382	-1.63408	26.9534	-1.71059	0.128399	0.738502	-4.86093
relapse - (high + low)/2	P60709	1.60316	28.0388	1.7105	0.128415	0.738502	-4.86104
relapse - (high + low)/2	Q13561	-0.98194	24.2792	-1.70542	0.129386	0.738502	-4.86772
relapse - (high + low)/2	P61201	-0.904869	22.9009	-1.69977	0.130474	0.738502	-4.87513
relapse - (high + low)/2	P0C0L5	0.962003	25.1657	1.69865	0.130689	0.738502	-4.87659
relapse - (high + low)/2	Q13825	-1.6053	22.3177	-1.6967	0.131067	0.738502	-4.87915
relapse - (high + low)/2	Q8TCJ2	-1.46046	23.1265	-1.69491	0.131414	0.738502	-4.88149
relapse - (high + low)/2	Q15046	-1.17928	24.2808	-1.69401	0.13159	0.738502	-4.88267
relapse - (high + low)/2	P30626	-1.01212	24.8932	-1.69355	0.13168	0.738502	-4.88328
relapse - (high + low)/2	P30566	1.21276	22.6677	1.69048	0.132279	0.738502	-4.88729
relapse - (high + low)/2	Q9H4M9	1.38243	21.2787	1.68887	0.132594	0.738502	-4.88939
relapse - (high + low)/2	O15372	-1.0756	21.1499	-1.68615	0.133129	0.738502	-4.89295
relapse - (high + low)/2	Q9UNH7	1.13831	21.1386	1.68507	0.133342	0.738502	-4.89436
relapse - (high + low)/2	Q13310	-1.02837	26.0103	-1.68187	0.133975	0.738502	-4.89854
relapse - (high + low)/2	P19623	-1.75665	24.7763	-1.68008	0.134329	0.738502	-4.90088
relapse - (high + low)/2	P47813;O14602	-1.43773	20.6286	-1.67969	0.134406	0.738502	-4.90138
relapse - (high + low)/2	Q15628	1.08334	19.5545	1.67863	0.134618	0.738502	-4.90277
relapse - (high + low)/2	P60900	0.852913	26.3946	1.67806	0.134732	0.738502	-4.90352
relapse - (high + low)/2	P63241;Q6IS14	-0.9561	26.5944	-1.67749	0.134845	0.738502	-4.90426
relapse - (high + low)/2	Q9H2H8	-3.30346	19.2501	-1.67392	0.135558	0.738502	-4.90891
relapse - (high + low)/2	Q49A26	1.03646	23.7693	1.67275	0.135793	0.738502	-4.91043
relapse - (high + low)/2	P34897	0.970678	26.5722	1.6724	0.135863	0.738502	-4.91089
relapse - (high + low)/2	P33316	0.862793	23.2456	1.67226	0.13589	0.738502	-4.91107
relapse - (high + low)/2	Q14847	1.04071	22.3658	1.67161	0.136023	0.738502	-4.91192
relapse - (high + low)/2	P62304	1.44701	25.2739	1.67068	0.136209	0.738502	-4.91313
relapse - (high + low)/2	P12724	1.14527	26.5133	1.66828	0.136691	0.738502	-4.91625
relapse - (high + low)/2	Q8WWI5	1.91604	16.6269	1.66662	0.137027	0.738502	-4.9184
relapse - (high + low)/2	P20618	0.879742	26.1225	1.66651	0.137049	0.738502	-4.91855
relapse - (high + low)/2	P08246	1.06887	26.3157	1.6658	0.137193	0.738502	-4.91947
relapse - (high + low)/2	Q13155	-0.955185	22.932	-1.66231	0.137901	0.738502	-4.924
relapse - (high + low)/2	O43264	-0.889857	21.5582	-1.66101	0.138167	0.738502	-4.9257
relapse - (high + low)/2	Q13445	-0.941951	23.6837	-1.6575	0.138885	0.738502	-4.93026
relapse - (high + low)/2	Q7L0Y3	-1.28134	21.0484	-1.65168	0.140082	0.738502	-4.9378
relapse - (high + low)/2	P61626	1.66615	27.3745	1.65098	0.140226	0.738502	-4.93871
relapse - (high + low)/2	Q9Y6C2	2.37824	21.8338	1.65012	0.140403	0.738502	-4.93982
relapse - (high + low)/2	P12235	-1.03956	23.1854	-1.64519	0.141426	0.738502	-4.94619
relapse - (high + low)/2	Q9NZB2	-1.12704	23.6018	-1.64513	0.141439	0.738502	-4.94627
relapse - (high + low)/2	O75475	-1.40923	23.4934	-1.64402	0.14167	0.738502	-4.9477
relapse - (high + low)/2	O95747	-0.888179	22.1532	-1.63709	0.143123	0.738502	-4.95666
relapse - (high + low)/2	P04843	-0.961838	27.7227	-1.63708	0.143126	0.738502	-4.95667
relapse - (high + low)/2	Q08379	-1.14106	23.0922	-1.63696	0.143152	0.738502	-4.95683
relapse - (high + low)/2	Q9H0E2	1.04483	20.9888	1.63647	0.143255	0.738502	-4.95746
relapse - (high + low)/2	Q96C19	0.955679	21.9783	1.63254	0.144085	0.738502	-4.96252
relapse - (high + low)/2	O75438	-0.977087	25.2694	-1.63173	0.144257	0.738502	-4.96357
relapse - (high + low)/2	Q9P0V9	3.25903	17.8428	1.63107	0.144398	0.738502	-4.96442
relapse - (high + low)/2	P62899	-1.77877	23.7655	-1.63102	0.144407	0.738502	-4.96448
relapse - (high + low)/2	O60869	-1.63345	23.9449	-1.63024	0.144574	0.738502	-4.96549
relapse - (high + low)/2	Q9NTJ5	-1.34326	20.8222	-1.62957	0.144715	0.738502	-4.96635
relapse - (high + low)/2	Q9HD89	1.7574	24.3013	1.62702	0.145259	0.738502	-4.96963
relapse - (high + low)/2	P41218	1.34549	22.4993	1.62696	0.145272	0.738502	-4.96971
relapse - (high + low)/2	P62854;Q5JNZ5	-1.01266	23.4096	-1.62673	0.145322	0.738502	-4.97001
relapse - (high + low)/2	Q7Z3D6	1.4484	20.3495	1.62288	0.146146	0.738502	-4.97496
relapse - (high + low)/2	O75934	0.88561	21.7572	1.62286	0.146151	0.738502	-4.97499
relapse - (high + low)/2	P49902	1.99082	18.1884	1.62269	0.146188	0.738502	-4.9752
relapse - (high + low)/2	P23396	-0.884644	26.4123	-1.62185	0.146367	0.738502	-4.97628
relapse - (high + low)/2	Q10713	-0.938185	22.4347	-1.62115	0.146517	0.738502	-4.97718
relapse - (high + low)/2	Q15293	-1.34525	25.8436	-1.62002	0.146761	0.738502	-4.97863
relapse - (high + low)/2	P84098	-1.30213	24.7888	-1.61994	0.146779	0.738502	-4.97874
relapse - (high + low)/2	Q9UBW5	-1.16586	21.6602	-1.61979	0.146812	0.738502	-4.97893
relapse - (high + low)/2	P61106	1.00464	24.3505	1.61922	0.146935	0.738502	-4.97966
relapse - (high + low)/2	Q9UBQ5	-0.980494	22.9477	-1.61783	0.147234	0.738502	-4.98144
relapse - (high + low)/2	P51649	1.49811	22.9981	1.61731	0.147346	0.738502	-4.98211
relapse - (high + low)/2	P27824	-0.872193	27.5631	-1.61291	0.148303	0.738502	-4.98776
relapse - (high + low)/2	P60866	-1.07003	25.5356	-1.61057	0.148812	0.738502	-4.99075
relapse - (high + low)/2	Q9Y2E5	-1.63689	22.028	-1.60987	0.148965	0.738502	-4.99165
relapse - (high + low)/2	P62937	-0.986118	29.3791	-1.60915	0.149123	0.738502	-4.99257
relapse - (high + low)/2	P62424	-0.902433	26.7046	-1.60854	0.149256	0.738502	-4.99335
relapse - (high + low)/2	O95218	-1.87134	22.8276	-1.60842	0.149283	0.738502	-4.99351
relapse - (high + low)/2	P46781	-0.937688	25.0274	-1.60827	0.149316	0.738502	-4.9937
relapse - (high + low)/2	O43809	0.865795	24.9159	1.60728	0.149533	0.738502	-4.99497
relapse - (high + low)/2	Q96NB2	-0.903141	20.1426	-1.60416	0.150218	0.738502	-4.99896
relapse - (high + low)/2	P46926	0.921164	22.1825	1.60404	0.150245	0.738502	-4.99911
relapse - (high + low)/2	P13861	-0.866365	24.1955	-1.60384	0.15029	0.738502	-4.99937
relapse - (high + low)/2	Q9Y2Y8	1.28297	20.4267	1.60382	0.150293	0.738502	-4.99939
relapse - (high + low)/2	P49913	1.27495	24.7463	1.59778	0.15163	0.738502	-5.00711
relapse - (high + low)/2	P20933	-1.80504	22.0822	-1.59758	0.151673	0.738502	-5.00735
relapse - (high + low)/2	Q9NNW7	0.902303	23.6093	1.59257	0.152792	0.738502	-5.01375
relapse - (high + low)/2	O43707	1.42633	27.4942	1.59104	0.153135	0.738502	-5.0157
relapse - (high + low)/2	P53041	-1.56497	20.8568	-1.59068	0.153214	0.738502	-5.01615
relapse - (high + low)/2	P05387	-0.908783	28.5299	-1.5905	0.153255	0.738502	-5.01638
relapse - (high + low)/2	Q9Y2H6	-1.28274	20.7943	-1.58788	0.153844	0.738502	-5.01972
relapse - (high + low)/2	P02649	2.02559	23.2141	1.58627	0.154207	0.738502	-5.02177
relapse - (high + low)/2	Q8TCT9	-1.29317	23.314	-1.58533	0.15442	0.738502	-5.02297
relapse - (high + low)/2	O43181	-0.966261	23.7727	-1.58348	0.154838	0.738502	-5.02532
relapse - (high + low)/2	Q15029	0.919795	24.9494	1.58342	0.154851	0.738502	-5.02539
relapse - (high + low)/2	Q01844	-1.52174	23.3643	-1.5832	0.154902	0.738502	-5.02567
relapse - (high + low)/2	Q9Y320	-0.821545	22.8755	-1.58276	0.155001	0.738502	-5.02623
relapse - (high + low)/2	P07384	0.995437	25.7706	1.58146	0.155296	0.738502	-5.02788
relapse - (high + low)/2	Q92538	-1.22518	21.9919	-1.57992	0.155645	0.738502	-5.02983
relapse - (high + low)/2	P35579	1.1809	29.2311	1.57958	0.155724	0.738502	-5.03027
relapse - (high + low)/2	Q7LG56	1.08051	20.5357	1.57806	0.15607	0.738502	-5.0322
relapse - (high + low)/2	P40306	0.911485	24.3449	1.57754	0.156188	0.738502	-5.03285
relapse - (high + low)/2	P48960	-0.966603	23.9683	-1.57678	0.156361	0.738502	-5.03381
relapse - (high + low)/2	P22061	-0.854003	24.3785	-1.57585	0.156574	0.738502	-5.035
relapse - (high + low)/2	O75891	-1.04132	22.6987	-1.57581	0.156584	0.738502	-5.03505
relapse - (high + low)/2	Q14137	-1.11788	20.8488	-1.57579	0.156589	0.738502	-5.03508
relapse - (high + low)/2	P30050	-0.968442	26.8263	-1.57454	0.156875	0.738502	-5.03666
relapse - (high + low)/2	Q99729	-1.00316	24.0673	-1.57178	0.157508	0.738502	-5.04015
relapse - (high + low)/2	Q5JTZ9	0.9456	18.7771	1.57158	0.157556	0.738502	-5.04042
relapse - (high + low)/2	Q07157	-0.98287	19.4049	-1.57074	0.157749	0.738502	-5.04148
relapse - (high + low)/2	Q14152	-0.830923	24.9076	-1.57007	0.157903	0.738502	-5.04233
relapse - (high + low)/2	P52907	1.03865	25.5893	1.56988	0.157947	0.738502	-5.04257
relapse - (high + low)/2	Q9Y450	-1.08854	21.3747	-1.56964	0.158003	0.738502	-5.04287
relapse - (high + low)/2	Q969V3	-1.28786	22.2913	-1.56918	0.158108	0.738502	-5.04345
relapse - (high + low)/2	Q6P587	0.93681	24.2717	1.56752	0.158492	0.738502	-5.04555
relapse - (high + low)/2	Q99614	-1.62561	21.3615	-1.56656	0.158714	0.738502	-5.04676
relapse - (high + low)/2	Q9H0U3	-1.74598	22.2171	-1.56499	0.159078	0.738502	-5.04874
relapse - (high + low)/2	P11586	-0.835377	24.6395	-1.56474	0.159136	0.738502	-5.04906
relapse - (high + low)/2	Q7RTS1	-3.04363	19.9304	-1.5634	0.159448	0.738502	-5.05075
relapse - (high + low)/2	O15305	-1.33965	22.5342	-1.56322	0.159491	0.738502	-5.05099
relapse - (high + low)/2	Q9BUL8	0.83243	22.6529	1.56255	0.159645	0.738502	-5.05183
relapse - (high + low)/2	Q9UMS4	1.02382	24.2234	1.55982	0.160283	0.738502	-5.05528
relapse - (high + low)/2	P48163	2.02833	21.7698	1.5584	0.160616	0.738502	-5.05707
relapse - (high + low)/2	P00387	1.23644	23.7592	1.55793	0.160726	0.738502	-5.05767
relapse - (high + low)/2	P27635	-1.21605	24.6733	-1.55776	0.160765	0.738502	-5.05788
relapse - (high + low)/2	P45973	0.948449	21.9047	1.55731	0.16087	0.738502	-5.05844
relapse - (high + low)/2	P82909	-1.29797	24.0271	-1.55658	0.161042	0.738502	-5.05936
relapse - (high + low)/2	Q13576	1.55206	22.475	1.55648	0.161066	0.738502	-5.05949
relapse - (high + low)/2	P61160	0.984101	25.9784	1.55564	0.161263	0.738502	-5.06055
relapse - (high + low)/2	P06702	1.32261	27.9817	1.55354	0.161757	0.738502	-5.06319
relapse - (high + low)/2	P68104;Q5VTE0	-0.842458	30.0623	-1.55351	0.161765	0.738502	-5.06323
relapse - (high + low)/2	Q5T6F2	-2.99343	19.532	-1.55317	0.161844	0.738502	-5.06365
relapse - (high + low)/2	O00479	-1.88347	23.2889	-1.55298	0.16189	0.738502	-5.0639
relapse - (high + low)/2	Q15019	0.925978	25.6125	1.55283	0.161925	0.738502	-5.06409
relapse - (high + low)/2	P62829	-1.18999	25.3452	-1.55242	0.16202	0.738502	-5.0646
relapse - (high + low)/2	Q9NQS1	-0.981353	21.4906	-1.55072	0.162424	0.738502	-5.06675
relapse - (high + low)/2	O14653	-1.1926	21.8601	-1.55044	0.162489	0.738502	-5.06709
relapse - (high + low)/2	Q6UW78	1.77557	20.4114	1.55007	0.162578	0.738502	-5.06757
relapse - (high + low)/2	Q96CS3	-1.35087	21.7151	-1.54854	0.162941	0.738502	-5.06949
relapse - (high + low)/2	Q99653	1.5718	20.1336	1.54824	0.163012	0.738502	-5.06987
relapse - (high + low)/2	Q9UEY8	0.927258	22.8411	1.5471	0.163281	0.738502	-5.07129
relapse - (high + low)/2	Q6UW68	-1.52364	23.3302	-1.54567	0.163623	0.738746	-5.07309
relapse - (high + low)/2	P62834	0.852981	20.8324	1.54308	0.16424	0.738874	-5.07634
relapse - (high + low)/2	Q7Z406	1.84956	21.8462	1.54236	0.164412	0.738874	-5.07724
relapse - (high + low)/2	Q6P161	-1.40033	22.0976	-1.54194	0.164514	0.738874	-5.07778
relapse - (high + low)/2	P33176	-0.90657	21.4268	-1.53547	0.166069	0.740506	-5.08589
relapse - (high + low)/2	P15907	-2.20244	22.0938	-1.53525	0.166122	0.740506	-5.08616
relapse - (high + low)/2	P39656	-0.928836	26.3017	-1.53512	0.166154	0.740506	-5.08632
relapse - (high + low)/2	Q7Z2W4	-0.849189	22.759	-1.5335	0.166544	0.740506	-5.08835
relapse - (high + low)/2	Q9NQC3	-1.6757	22.9172	-1.53321	0.166615	0.740506	-5.08871
relapse - (high + low)/2	P61421	1.00912	21.8007	1.53251	0.166785	0.740506	-5.08959
relapse - (high + low)/2	P04004	1.86735	24.6516	1.53206	0.166895	0.740506	-5.09016
relapse - (high + low)/2	P05386	-0.988055	26.8423	-1.52673	0.168192	0.744975	-5.09682
relapse - (high + low)/2	O95299	-1.5606	22.1962	-1.52403	0.168851	0.746608	-5.10018
relapse - (high + low)/2	Q9HD15	-1.88672	19.1356	-1.52111	0.16957	0.748499	-5.10383
relapse - (high + low)/2	Q5VWZ2	1.23116	22.595	1.51781	0.170383	0.750798	-5.10793
relapse - (high + low)/2	Q14008	-0.899183	20.8612	-1.51646	0.170718	0.750821	-5.10962
relapse - (high + low)/2	Q9H2W6	-0.872868	21.3812	-1.51303	0.171568	0.750821	-5.11388
relapse - (high + low)/2	P11277	2.77146	18.2889	1.51296	0.171587	0.750821	-5.11397
relapse - (high + low)/2	P08571	2.21422	19.0022	1.51236	0.171735	0.750821	-5.11471
relapse - (high + low)/2	Q92973	-1.02347	23.3007	-1.50929	0.172502	0.750821	-5.11853
relapse - (high + low)/2	P82933	-1.06946	22.0561	-1.50905	0.172561	0.750821	-5.11882
relapse - (high + low)/2	P17844	-0.839623	24.5148	-1.50851	0.172697	0.750821	-5.1195
relapse - (high + low)/2	O95825	0.974536	21.491	1.50752	0.172945	0.750821	-5.12073
relapse - (high + low)/2	Q14254	0.903215	23.5327	1.50186	0.174368	0.750821	-5.12774
relapse - (high + low)/2	Q9BY44	-1.16754	23.0603	-1.5015	0.174458	0.750821	-5.12818
relapse - (high + low)/2	Q9H0D6	0.899877	24.0051	1.50057	0.174694	0.750821	-5.12934
relapse - (high + low)/2	P07339	1.54904	27.9671	1.49891	0.175113	0.750821	-5.13139
relapse - (high + low)/2	P61803	-1.03184	24.5602	-1.49885	0.17513	0.750821	-5.13147
relapse - (high + low)/2	Q9H3K6	-1.25558	23.8068	-1.49862	0.175186	0.750821	-5.13175
relapse - (high + low)/2	P61923	-0.839504	25.8588	-1.4971	0.175572	0.750821	-5.13363
relapse - (high + low)/2	Q14978	-1.46913	25.1249	-1.49672	0.175668	0.750821	-5.13409
relapse - (high + low)/2	P82650	-1.02174	22.0087	-1.49615	0.175814	0.750821	-5.1348
relapse - (high + low)/2	O75821	-0.767637	23.6572	-1.49485	0.176145	0.750821	-5.13641
relapse - (high + low)/2	Q6P1L8	-2.49845	18.6863	-1.49442	0.176255	0.750821	-5.13695
relapse - (high + low)/2	O15160	-0.873683	22.4132	-1.49428	0.176289	0.750821	-5.13711
relapse - (high + low)/2	P05089	2.56402	18.8227	1.4933	0.176541	0.750821	-5.13833
relapse - (high + low)/2	Q02543	-1.10602	23.4911	-1.49019	0.177336	0.750821	-5.14217
relapse - (high + low)/2	Q96EY4	-1.3809	20.9925	-1.48913	0.177608	0.750821	-5.14347
relapse - (high + low)/2	Q96PK6	-1.50556	23.3114	-1.48899	0.177642	0.750821	-5.14364
relapse - (high + low)/2	Q6P3W7	-1.2171	21.3391	-1.48781	0.177946	0.750821	-5.14509
relapse - (high + low)/2	P62280	-1.82776	23.6904	-1.48728	0.178083	0.750821	-5.14575
relapse - (high + low)/2	P31323	1.13467	19.2863	1.48531	0.178589	0.750821	-5.14817
relapse - (high + low)/2	P40222	-2.6179	18.263	-1.48366	0.179016	0.750821	-5.15021
relapse - (high + low)/2	P62249	-0.861275	25.3276	-1.48321	0.179133	0.750821	-5.15076
relapse - (high + low)/2	P62273	-1.54829	22.3486	-1.48202	0.17944	0.750821	-5.15222
relapse - (high + low)/2	P49588	-1.04388	26.6412	-1.48054	0.179823	0.750821	-5.15404
relapse - (high + low)/2	Q7Z7H8	-0.990109	21.0247	-1.48039	0.179863	0.750821	-5.15423
relapse - (high + low)/2	Q9Y6N5	-0.997504	24.1339	-1.47853	0.180345	0.750821	-5.15651
relapse - (high + low)/2	P19404	-0.812791	25.9339	-1.47755	0.1806	0.750821	-5.15771
relapse - (high + low)/2	P12268	-0.81056	24.8639	-1.47557	0.181117	0.750821	-5.16015
relapse - (high + low)/2	Q96KA5	-2.25426	22.3483	-1.47372	0.181601	0.750821	-5.16242
relapse - (high + low)/2	Q9P2N5	-1.27004	21.9584	-1.4736	0.181632	0.750821	-5.16256
relapse - (high + low)/2	P42768	-0.780965	21.4377	-1.47309	0.181766	0.750821	-5.16319
relapse - (high + low)/2	P30085	-0.82995	24.6703	-1.47301	0.181787	0.750821	-5.16329
relapse - (high + low)/2	Q9UKY7	-1.3839	24.7351	-1.47082	0.182361	0.751339	-5.16597
relapse - (high + low)/2	Q16718	-0.871796	26.3907	-1.47031	0.182497	0.751339	-5.1666
relapse - (high + low)/2	Q12888	1.02754	22.5828	1.46909	0.182817	0.751452	-5.16809
relapse - (high + low)/2	Q14980	0.930367	26.1298	1.46387	0.184197	0.755495	-5.17448
relapse - (high + low)/2	Q29RF7	0.742808	20.9168	1.46228	0.184618	0.755495	-5.17642
relapse - (high + low)/2	Q13232	0.90546	23.3279	1.46204	0.184683	0.755495	-5.17671
relapse - (high + low)/2	P10321	1.13418	25.0867	1.45944	0.185373	0.756289	-5.17988
relapse - (high + low)/2	Q15363	-0.881733	24.9485	-1.4591	0.185466	0.756289	-5.1803
relapse - (high + low)/2	P00738	1.21019	25.6955	1.45682	0.186073	0.757564	-5.18307
relapse - (high + low)/2	Q86U28	0.989823	22.6938	1.45353	0.186956	0.758756	-5.18708
relapse - (high + low)/2	O43615	-0.966739	23.7204	-1.45162	0.187471	0.758756	-5.18941
relapse - (high + low)/2	O43524	-2.04648	18.3563	-1.45081	0.187689	0.758756	-5.1904
relapse - (high + low)/2	P15144	2.24378	20.3486	1.45041	0.187797	0.758756	-5.19088
relapse - (high + low)/2	P00367	0.799322	27.585	1.44788	0.188479	0.758756	-5.19395
relapse - (high + low)/2	O15027	-1.22665	23.7989	-1.44735	0.188623	0.758756	-5.1946
relapse - (high + low)/2	P13798	0.730805	25.2816	1.44717	0.188674	0.758756	-5.19483
relapse - (high + low)/2	Q9UBS4	-1.07556	27.9306	-1.44586	0.189028	0.758756	-5.19641
relapse - (high + low)/2	Q9UBB5	-1.00943	21.7699	-1.44519	0.189208	0.758756	-5.19722
relapse - (high + low)/2	P55039	-1.13201	19.0486	-1.44278	0.189866	0.758756	-5.20015
relapse - (high + low)/2	Q9BVP2	-1.44129	21.2587	-1.44166	0.190171	0.758756	-5.20151
relapse - (high + low)/2	P52566	0.909631	25.0409	1.44092	0.190372	0.758756	-5.2024
relapse - (high + low)/2	O43290	-1.51588	22.1	-1.44082	0.190401	0.758756	-5.20253
relapse - (high + low)/2	Q9BPZ3	-3.03121	18.9293	-1.43889	0.190929	0.758756	-5.20487
relapse - (high + low)/2	O15400	0.782095	24.1967	1.4386	0.191007	0.758756	-5.20521
relapse - (high + low)/2	Q9Y315	0.913066	23.4584	1.43829	0.191092	0.758756	-5.20559
relapse - (high + low)/2	P78347	-1.06487	23.3066	-1.43283	0.192594	0.761553	-5.2122
relapse - (high + low)/2	P48723	-0.929974	24.7033	-1.43125	0.19303	0.761553	-5.2141
relapse - (high + low)/2	Q7Z417	-2.65132	18.1337	-1.43098	0.193104	0.761553	-5.21442
relapse - (high + low)/2	P30533	0.958367	22.9805	1.43033	0.193284	0.761553	-5.21521
relapse - (high + low)/2	O94855	-1.35951	22.3245	-1.42982	0.193425	0.761553	-5.21582
relapse - (high + low)/2	P16615	-1.16739	24.425	-1.42928	0.193575	0.761553	-5.21648
relapse - (high + low)/2	P01024	1.68611	22.0728	1.42594	0.194502	0.763404	-5.2205
relapse - (high + low)/2	Q8N5K1	-1.38887	25.4025	-1.42545	0.19464	0.763404	-5.2211
relapse - (high + low)/2	Q9Y5B9	1.23963	21.6643	1.4191	0.196415	0.767741	-5.22873
relapse - (high + low)/2	P03915	-0.967965	20.0064	-1.4185	0.196583	0.767741	-5.22945
relapse - (high + low)/2	Q12905	0.797283	26.3477	1.41829	0.196642	0.767741	-5.22971
relapse - (high + low)/2	P51570	-0.76287	22.3773	-1.41611	0.197256	0.767856	-5.23233
relapse - (high + low)/2	P49366	-0.846178	20.4986	-1.4153	0.197485	0.767856	-5.2333
relapse - (high + low)/2	Q9NP92	-2.04909	16.9456	-1.41454	0.197698	0.767856	-5.2342
relapse - (high + low)/2	P62633	-1.23295	25.0723	-1.41214	0.198377	0.767856	-5.23708
relapse - (high + low)/2	P08708	-1.0398	26.2578	-1.40437	0.200589	0.767856	-5.24638
relapse - (high + low)/2	Q16795	-1.52755	22.6443	-1.40378	0.200759	0.767856	-5.24709
relapse - (high + low)/2	P11310	0.783346	25.5429	1.40156	0.201396	0.767856	-5.24974
relapse - (high + low)/2	P60842	-1.08681	24.6202	-1.40147	0.20142	0.767856	-5.24985
relapse - (high + low)/2	P46778	-1.48383	23.8756	-1.40024	0.201773	0.767856	-5.25131
relapse - (high + low)/2	O95816	-2.57868	19.6036	-1.39775	0.202491	0.767856	-5.25428
relapse - (high + low)/2	Q9Y6M9	-0.803581	25.6092	-1.39743	0.202583	0.767856	-5.25466
relapse - (high + low)/2	Q9Y2S0	-1.14062	20.0205	-1.39692	0.202731	0.767856	-5.25527
relapse - (high + low)/2	Q9BQG0	-1.50434	22.6524	-1.39646	0.202862	0.767856	-5.25581
relapse - (high + low)/2	Q9H6V9	-1.41484	19.2039	-1.39623	0.202931	0.767856	-5.2561
relapse - (high + low)/2	P25788	0.709817	25.165	1.39277	0.203931	0.767856	-5.26021
relapse - (high + low)/2	P50583	-2.43454	17.5013	-1.39275	0.203938	0.767856	-5.26024
relapse - (high + low)/2	O15258	-0.892841	22.2372	-1.3923	0.204067	0.767856	-5.26076
relapse - (high + low)/2	P07919	-0.930087	24.2048	-1.39141	0.204325	0.767856	-5.26182
relapse - (high + low)/2	Q7KZF4	-1.06887	26.8194	-1.39101	0.204444	0.767856	-5.2623
relapse - (high + low)/2	P02652	-2.5834	17.121	-1.39091	0.204471	0.767856	-5.26241
relapse - (high + low)/2	Q9UMX0	-1.08402	24.794	-1.39077	0.204511	0.767856	-5.26258
relapse - (high + low)/2	Q9Y3B3	-1.07549	25.6108	-1.38976	0.204805	0.767856	-5.26378
relapse - (high + low)/2	P53618	-0.908687	26.1115	-1.38965	0.204839	0.767856	-5.26392
relapse - (high + low)/2	Q96T37	-2.02763	18.1443	-1.3872	0.205554	0.767856	-5.26682
relapse - (high + low)/2	Q9NVI7;Q5T2N8	-0.829986	21.8803	-1.38712	0.205577	0.767856	-5.26692
relapse - (high + low)/2	Q9HBH5	-0.756125	19.26	-1.38708	0.205587	0.767856	-5.26696
relapse - (high + low)/2	P29692	-0.918738	26.8387	-1.38638	0.205792	0.767856	-5.26779
relapse - (high + low)/2	P59998	0.891733	25.2436	1.38611	0.205873	0.767856	-5.26812
relapse - (high + low)/2	Q14258	-0.858542	22.5042	-1.38448	0.206349	0.767856	-5.27004
relapse - (high + low)/2	P00492	0.972349	23.7849	1.38444	0.206362	0.767856	-5.2701
relapse - (high + low)/2	A1L0T0	-1.11955	22.7636	-1.38342	0.206661	0.767856	-5.2713
relapse - (high + low)/2	O96005	-1.13574	19.1052	-1.38316	0.206736	0.767856	-5.27161
relapse - (high + low)/2	P62263	-1.14571	25.3795	-1.38216	0.207032	0.767856	-5.2728
relapse - (high + low)/2	Q9P0I2	-1.23986	19.1197	-1.3817	0.207167	0.767856	-5.27335
relapse - (high + low)/2	A5YKK6	1.08045	20.5354	1.37937	0.207852	0.767856	-5.27609
relapse - (high + low)/2	P62244	-0.830913	25.2479	-1.3782	0.2082	0.767856	-5.27749
relapse - (high + low)/2	P49590	-1.02787	21.5577	-1.37818	0.208204	0.767856	-5.2775
relapse - (high + low)/2	O95182	-1.21118	24.1695	-1.37783	0.208307	0.767856	-5.27792
relapse - (high + low)/2	P49591	-1.0451	25.4571	-1.37762	0.20837	0.767856	-5.27816
relapse - (high + low)/2	Q9Y2Q5	1.12386	23.2615	1.3746	0.209266	0.767856	-5.28174
relapse - (high + low)/2	O75390	1.04272	25.9159	1.37441	0.209323	0.767856	-5.28196
relapse - (high + low)/2	P14406	0.946524	26.3206	1.37401	0.20944	0.767856	-5.28243
relapse - (high + low)/2	Q99536	1.78687	23.4487	1.37373	0.209524	0.767856	-5.28276
relapse - (high + low)/2	P02751	1.95957	24.3784	1.3713	0.210247	0.76896	-5.28562
relapse - (high + low)/2	Q92572	-0.914261	21.6585	-1.37071	0.210424	0.76896	-5.28633
relapse - (high + low)/2	Q9NTI5	0.70963	21.6825	1.3678	0.211293	0.769237	-5.28975
relapse - (high + low)/2	P01860	1.67778	21.955	1.36669	0.211625	0.769237	-5.29105
relapse - (high + low)/2	P14868	-0.906117	25.0198	-1.36656	0.211665	0.769237	-5.29121
relapse - (high + low)/2	P53992	-1.06275	23.5275	-1.36645	0.211697	0.769237	-5.29134
relapse - (high + low)/2	Q8N6T3	-0.99234	21.1698	-1.36325	0.21266	0.771643	-5.2951
relapse - (high + low)/2	P11413	1.59438	22.5043	1.35797	0.214253	0.776259	-5.30129
relapse - (high + low)/2	P11498	0.993298	20.4477	1.35698	0.214554	0.776259	-5.30245
relapse - (high + low)/2	O15371	-0.917443	22.3725	-1.35604	0.214838	0.776259	-5.30355
relapse - (high + low)/2	P20810	-1.59769	24.5331	-1.35432	0.215363	0.776791	-5.30557
relapse - (high + low)/2	P19388	0.893082	21.2125	1.35357	0.215591	0.776791	-5.30644
relapse - (high + low)/2	P49770	-0.709607	22.756	-1.34579	0.217973	0.784276	-5.31553
relapse - (high + low)/2	Q15427	0.732092	21.8633	1.34454	0.218359	0.784566	-5.31699
relapse - (high + low)/2	P35475	-1.55853	23.6539	-1.34264	0.218945	0.784989	-5.3192
relapse - (high + low)/2	Q14919	-0.981961	21.8983	-1.34104	0.219439	0.784989	-5.32106
relapse - (high + low)/2	P25398	-0.763067	27.3236	-1.34032	0.219661	0.784989	-5.3219
relapse - (high + low)/2	O60711	-1.22579	19.8581	-1.3402	0.219699	0.784989	-5.32204
relapse - (high + low)/2	P57737	1.12848	20.3291	1.33665	0.220799	0.786681	-5.32616
relapse - (high + low)/2	P00488	2.08007	20.8528	1.3359	0.221035	0.786681	-5.32704
relapse - (high + low)/2	Q9NSD9	-0.894362	24.7724	-1.33431	0.221529	0.786681	-5.32888
relapse - (high + low)/2	Q9NX14	-0.797092	22.5598	-1.33411	0.221592	0.786681	-5.32911
relapse - (high + low)/2	Q99733	-1.16559	24.2248	-1.33335	0.221831	0.786681	-5.33
relapse - (high + low)/2	O94826	-0.878865	23.4512	-1.33277	0.22201	0.786681	-5.33066
relapse - (high + low)/2	O95183	-1.64555	19.1364	-1.33116	0.222513	0.787379	-5.33253
relapse - (high + low)/2	O14579	-1.00746	24.3623	-1.32858	0.223325	0.788234	-5.33552
relapse - (high + low)/2	P46087	-0.941298	22.8745	-1.32844	0.223369	0.788234	-5.33568
relapse - (high + low)/2	Q04760	-1.21555	25.1825	-1.32584	0.224185	0.788891	-5.33868
relapse - (high + low)/2	Q9Y371	-1.58305	18.0251	-1.32473	0.224536	0.788891	-5.33997
relapse - (high + low)/2	Q96GC5	-0.811872	20.4675	-1.32375	0.224845	0.788891	-5.3411
relapse - (high + low)/2	Q13162	-0.904207	29.7785	-1.32333	0.224979	0.788891	-5.34159
relapse - (high + low)/2	Q86VP6	0.96624	26.3564	1.31892	0.226377	0.788891	-5.34667
relapse - (high + low)/2	Q9Y3X0	2.07606	20.4025	1.31829	0.226578	0.788891	-5.3474
relapse - (high + low)/2	P17568	-0.852034	23.9486	-1.31605	0.227291	0.788891	-5.34998
relapse - (high + low)/2	Q13557	-0.840013	23.9014	-1.3158	0.227373	0.788891	-5.35027
relapse - (high + low)/2	Q13428	-1.51343	24.725	-1.31497	0.227636	0.788891	-5.35122
relapse - (high + low)/2	O94874	-1.16585	23.9207	-1.31283	0.228322	0.788891	-5.35368
relapse - (high + low)/2	Q9UIJ7	1.07293	25.1364	1.31237	0.228468	0.788891	-5.35421
relapse - (high + low)/2	P62888	-0.679953	26.0854	-1.31089	0.228944	0.788891	-5.35591
relapse - (high + low)/2	O95319	0.769324	21.7307	1.31085	0.228957	0.788891	-5.35596
relapse - (high + low)/2	Q16775	-0.841761	24.4961	-1.31067	0.229012	0.788891	-5.35615
relapse - (high + low)/2	O60271	-1.2228	20.3938	-1.30996	0.229243	0.788891	-5.35698
relapse - (high + low)/2	P01033	1.42725	21.0794	1.30851	0.229708	0.788891	-5.35863
relapse - (high + low)/2	Q9NVZ3	1.03733	20.8948	1.30695	0.230211	0.788891	-5.36043
relapse - (high + low)/2	P51151	-1.31392	19.4666	-1.30652	0.23035	0.788891	-5.36092
relapse - (high + low)/2	Q01085	0.935009	19.5259	1.30647	0.230364	0.788891	-5.36097
relapse - (high + low)/2	Q96G03	0.974002	25.6527	1.30586	0.230561	0.788891	-5.36167
relapse - (high + low)/2	P48643	-0.728622	26.2649	-1.30527	0.230753	0.788891	-5.36235
relapse - (high + low)/2	Q9H9Q2	-0.769238	22.7987	-1.30471	0.230934	0.788891	-5.36299
relapse - (high + low)/2	P11117	-0.849683	24.5148	-1.3043	0.231066	0.788891	-5.36345
relapse - (high + low)/2	Q13123	-0.865242	21.1898	-1.30346	0.23134	0.788891	-5.36442
relapse - (high + low)/2	O00629	0.799883	22.4267	1.30181	0.231872	0.788891	-5.3663
relapse - (high + low)/2	Q15102	-0.897932	22.0581	-1.30178	0.231884	0.788891	-5.36634
relapse - (high + low)/2	Q99623	-0.777396	25.5656	-1.30013	0.23242	0.788891	-5.36823
relapse - (high + low)/2	Q13287	-1.6444	18.3921	-1.29644	0.23362	0.788891	-5.37243
relapse - (high + low)/2	Q9NP79	-0.734916	21.0941	-1.29218	0.235018	0.788891	-5.37729
relapse - (high + low)/2	Q969X5	-0.827281	23.9567	-1.29017	0.235678	0.788891	-5.37957
relapse - (high + low)/2	Q969S3	-1.57165	20.4583	-1.2895	0.235898	0.788891	-5.38033
relapse - (high + low)/2	Q3SY69	-0.943067	26.5429	-1.28684	0.236776	0.788891	-5.38335
relapse - (high + low)/2	P13591	-2.79575	21.1538	-1.28633	0.236945	0.788891	-5.38393
relapse - (high + low)/2	Q9UM07	1.49431	20.7528	1.28611	0.237017	0.788891	-5.38418
relapse - (high + low)/2	O14841	-1.51886	17.5668	-1.28583	0.23711	0.788891	-5.3845
relapse - (high + low)/2	Q9Y5J6	-2.50127	19.5999	-1.285	0.237385	0.788891	-5.38544
relapse - (high + low)/2	P21333	1.4811	29.019	1.2849	0.237416	0.788891	-5.38555
relapse - (high + low)/2	P21291	-0.729988	22.7135	-1.28425	0.237632	0.788891	-5.38629
relapse - (high + low)/2	Q8N9T8	-2.13356	19.9269	-1.28323	0.237972	0.788891	-5.38745
relapse - (high + low)/2	O15511	0.757924	23.1808	1.28297	0.238059	0.788891	-5.38774
relapse - (high + low)/2	Q96FV2	-2.16976	20.8549	-1.28264	0.238167	0.788891	-5.38811
relapse - (high + low)/2	P68133;P68032;P63267;P62736	0.923177	28.9594	1.28253	0.238202	0.788891	-5.38823
relapse - (high + low)/2	Q6PIU2	1.22413	20.8323	1.28122	0.23864	0.788891	-5.38972
relapse - (high + low)/2	P18859	-0.96928	23.4381	-1.28056	0.238857	0.788891	-5.39046
relapse - (high + low)/2	P04179	0.873545	26.6763	1.27952	0.239203	0.788891	-5.39164
relapse - (high + low)/2	P12694	-0.75624	23.4803	-1.27846	0.23956	0.788891	-5.39285
relapse - (high + low)/2	P61313	-0.716623	25.4322	-1.27839	0.239583	0.788891	-5.39293
relapse - (high + low)/2	P78417	0.717814	25.4283	1.27829	0.239617	0.788891	-5.39304
relapse - (high + low)/2	P49189	1.06633	27.0894	1.27802	0.239704	0.788891	-5.39334
relapse - (high + low)/2	Q92734	-0.789396	26.1646	-1.27652	0.240206	0.788891	-5.39503
relapse - (high + low)/2	O75381	0.891653	21.3331	1.27541	0.240579	0.788891	-5.39629
relapse - (high + low)/2	Q7Z5L9	0.859014	21.205	1.27313	0.241343	0.788891	-5.39886
relapse - (high + low)/2	Q8NFV4	-1.37299	22.9307	-1.27312	0.241345	0.788891	-5.39887
relapse - (high + low)/2	Q14676	-1.63354	22.3459	-1.27311	0.24135	0.788891	-5.39888
relapse - (high + low)/2	P50995	0.937453	22.5565	1.27305	0.241369	0.788891	-5.39895
relapse - (high + low)/2	O75122	-0.789062	19.7364	-1.27228	0.24163	0.788891	-5.39982
relapse - (high + low)/2	Q9H3P7	-0.864183	23.1257	-1.27078	0.242133	0.788891	-5.4015
relapse - (high + low)/2	Q16531	0.678336	25.5665	1.26946	0.242577	0.788891	-5.40299
relapse - (high + low)/2	Q9BZZ5	-0.744189	23.045	-1.26902	0.242726	0.788891	-5.40348
relapse - (high + low)/2	P60468	-1.03852	26.0376	-1.26898	0.242741	0.788891	-5.40353
relapse - (high + low)/2	Q13526	-0.988903	22.2912	-1.26846	0.242915	0.788891	-5.40411
relapse - (high + low)/2	Q6Y7W6	-1.39869	20.851	-1.26695	0.243426	0.788891	-5.40581
relapse - (high + low)/2	Q9UI09	-0.939198	22.7959	-1.26594	0.243768	0.788891	-5.40695
relapse - (high + low)/2	P63220	-0.98822	25.5932	-1.26581	0.243814	0.788891	-5.4071
relapse - (high + low)/2	P62820	-0.725569	26.4778	-1.2657	0.243849	0.788891	-5.40722
relapse - (high + low)/2	Q00796	-0.95571	22.1156	-1.26534	0.243971	0.788891	-5.40762
relapse - (high + low)/2	P23258;Q9NRH3	-0.767801	21.774	-1.2644	0.244291	0.788891	-5.40868
relapse - (high + low)/2	Q9Y376	0.940475	22.5357	1.26312	0.244725	0.788891	-5.41012
relapse - (high + low)/2	P51659	0.839454	24.8464	1.2622	0.245036	0.788891	-5.41114
relapse - (high + low)/2	Q09666	1.52385	26.0941	1.26216	0.24505	0.788891	-5.41119
relapse - (high + low)/2	P10124	1.35511	20.7692	1.25955	0.245941	0.789658	-5.41412
relapse - (high + low)/2	P63244	-0.974991	25.5669	-1.258	0.24647	0.789658	-5.41585
relapse - (high + low)/2	P20290	-1.18926	23.6204	-1.25796	0.246485	0.789658	-5.4159
relapse - (high + low)/2	O43598	-0.788138	25.084	-1.25783	0.246529	0.789658	-5.41604
relapse - (high + low)/2	Q03135	0.875476	21.3464	1.25631	0.247047	0.789658	-5.41773
relapse - (high + low)/2	O00567	-0.801697	26.2412	-1.25606	0.247133	0.789658	-5.41802
relapse - (high + low)/2	O43818	-1.36453	21.7708	-1.25292	0.248213	0.789672	-5.42153
relapse - (high + low)/2	Q9GZZ9	-0.953492	25.2525	-1.25284	0.248241	0.789672	-5.42162
relapse - (high + low)/2	Q9NP61	-1.02731	23.6154	-1.25238	0.248399	0.789672	-5.42213
relapse - (high + low)/2	P62910	-1.03865	22.6662	-1.25232	0.248417	0.789672	-5.42219
relapse - (high + low)/2	P62495	-0.766363	23.0929	-1.25158	0.248674	0.789672	-5.42302
relapse - (high + low)/2	P18621	-0.903706	24.7818	-1.24847	0.249746	0.79164	-5.42648
relapse - (high + low)/2	Q86XZ4	-1.3099	20.1716	-1.248	0.24991	0.79164	-5.42701
relapse - (high + low)/2	P06733	-0.730318	29.2569	-1.244	0.251295	0.793206	-5.43145
relapse - (high + low)/2	Q14669	0.800133	20.8465	1.24343	0.251494	0.793206	-5.43209
relapse - (high + low)/2	Q9Y2Z9	-1.59449	22.5228	-1.24329	0.251542	0.793206	-5.43224
relapse - (high + low)/2	Q9Y617	1.35292	25.527	1.24109	0.25231	0.793206	-5.43469
relapse - (high + low)/2	O00462	2.22776	19.3304	1.24078	0.252418	0.793206	-5.43503
relapse - (high + low)/2	P52948	-0.744461	22.36	-1.23918	0.252975	0.793206	-5.4368
relapse - (high + low)/2	P11177	-0.657181	25.19	-1.239	0.25304	0.793206	-5.43701
relapse - (high + low)/2	Q68E01	0.902585	19.9851	1.23831	0.253279	0.793206	-5.43776
relapse - (high + low)/2	Q96EL3	-1.08614	21.1551	-1.23795	0.253407	0.793206	-5.43817
relapse - (high + low)/2	P27797	-0.878581	29.6906	-1.2377	0.253492	0.793206	-5.43844
relapse - (high + low)/2	Q13423	-0.812339	24.525	-1.23501	0.254438	0.794019	-5.44142
relapse - (high + low)/2	P51398	-0.852242	21.8057	-1.23374	0.254884	0.794019	-5.44282
relapse - (high + low)/2	Q9NXR7	0.753111	21.8919	1.23372	0.254892	0.794019	-5.44285
relapse - (high + low)/2	Q9Y2I8	1.01798	19.6294	1.23316	0.255088	0.794019	-5.44347
relapse - (high + low)/2	P04217	1.11825	19.7291	1.23196	0.25551	0.794019	-5.44479
relapse - (high + low)/2	Q08945	0.719533	23.0568	1.22984	0.256258	0.794019	-5.44713
relapse - (high + low)/2	P14550	-0.758059	25.7795	-1.22938	0.256421	0.794019	-5.44764
relapse - (high + low)/2	Q07812	0.656858	22.744	1.22896	0.256571	0.794019	-5.4481
relapse - (high + low)/2	O43678	-0.800654	24.2018	-1.22842	0.25676	0.794019	-5.44869
relapse - (high + low)/2	P05388;Q8NHW5	-0.649416	27.066	-1.2272	0.257193	0.794019	-5.45004
relapse - (high + low)/2	Q92616	-1.24736	24.1421	-1.22656	0.257421	0.794019	-5.45075
relapse - (high + low)/2	Q7L5N1	-0.703305	22.9029	-1.22553	0.257786	0.794019	-5.45188
relapse - (high + low)/2	Q96TC7	-0.894706	22.6983	-1.2253	0.257867	0.794019	-5.45213
relapse - (high + low)/2	P13693	-0.65745	26.1499	-1.22319	0.258616	0.794019	-5.45445
relapse - (high + low)/2	Q8WXF1	-0.638171	24.6901	-1.22272	0.258785	0.794019	-5.45497
relapse - (high + low)/2	P48634	-2.56471	18.8598	-1.22152	0.259213	0.794019	-5.45629
relapse - (high + low)/2	Q96AG4	-0.722898	26.6992	-1.22028	0.259657	0.794019	-5.45765
relapse - (high + low)/2	Q15435	-0.800565	23.8737	-1.22005	0.259738	0.794019	-5.4579
relapse - (high + low)/2	Q96RQ3	-1.63354	20.8034	-1.21909	0.260081	0.794019	-5.45895
relapse - (high + low)/2	Q9NVP1	-1.39381	21.615	-1.21879	0.260189	0.794019	-5.45928
relapse - (high + low)/2	O95379	-0.678222	22.574	-1.21797	0.260481	0.794019	-5.46018
relapse - (high + low)/2	Q15393	0.98237	23.9537	1.21777	0.260552	0.794019	-5.46039
relapse - (high + low)/2	Q12765	-1.05809	22.4544	-1.21584	0.261245	0.795188	-5.46251
relapse - (high + low)/2	Q9H008	1.33269	22.5257	1.21354	0.262072	0.796761	-5.46502
relapse - (high + low)/2	Q969J3	-1.21968	20.659	-1.21243	0.262473	0.797038	-5.46624
relapse - (high + low)/2	Q96SI9	0.657339	22.663	1.20979	0.263425	0.798519	-5.46912
relapse - (high + low)/2	Q14444	-0.922737	23.9154	-1.20927	0.263615	0.798519	-5.46969
relapse - (high + low)/2	P15586	0.753207	24.4313	1.20819	0.264005	0.798519	-5.47087
relapse - (high + low)/2	P16989	-1.94898	19.2159	-1.20637	0.264665	0.798519	-5.47285
relapse - (high + low)/2	P00390	0.907322	25.541	1.20524	0.265074	0.798519	-5.47408
relapse - (high + low)/2	Q14232	0.887453	20.9372	1.20409	0.265495	0.798519	-5.47534
relapse - (high + low)/2	Q15061	-0.960652	21.6183	-1.20355	0.265689	0.798519	-5.47592
relapse - (high + low)/2	P38606	0.88023	25.0585	1.20145	0.266456	0.798519	-5.4782
relapse - (high + low)/2	O60664	-0.831717	25.4312	-1.20139	0.266479	0.798519	-5.47827
relapse - (high + low)/2	Q7Z3B4	0.810158	21.3579	1.20134	0.266495	0.798519	-5.47832
relapse - (high + low)/2	Q6RFH5	-1.35751	19.1653	-1.20083	0.266682	0.798519	-5.47887
relapse - (high + low)/2	P12109	1.45667	21.7157	1.20081	0.266691	0.798519	-5.4789
relapse - (high + low)/2	Q13153	1.57831	20.4522	1.19858	0.267506	0.798575	-5.48132
relapse - (high + low)/2	P53597	-0.803576	23.6606	-1.19791	0.267752	0.798575	-5.48204
relapse - (high + low)/2	O43708	0.750893	21.1482	1.19592	0.26848	0.798575	-5.4842
relapse - (high + low)/2	Q8WVM8	-0.692001	24.4181	-1.19456	0.268982	0.798575	-5.48567
relapse - (high + low)/2	O94979	-0.73724	25.1966	-1.19403	0.269176	0.798575	-5.48624
relapse - (high + low)/2	O15446	-2.29632	19.7727	-1.19275	0.269648	0.798575	-5.48763
relapse - (high + low)/2	Q15833	0.884572	21.3097	1.19273	0.269655	0.798575	-5.48765
relapse - (high + low)/2	P61224;A6NIZ1	-0.743782	25.1261	-1.19268	0.269673	0.798575	-5.4877
relapse - (high + low)/2	P13796	1.33237	26.9543	1.19067	0.270418	0.798575	-5.48988
relapse - (high + low)/2	Q9ULC4	0.703566	22.2516	1.18967	0.270785	0.798575	-5.49095
relapse - (high + low)/2	Q9NR50	-0.668302	22.1134	-1.18951	0.270844	0.798575	-5.49112
relapse - (high + low)/2	Q86VU5	-1.11057	21.2252	-1.18861	0.271179	0.798575	-5.4921
relapse - (high + low)/2	Q8NCW5	0.785112	25.902	1.18806	0.271383	0.798575	-5.49269
relapse - (high + low)/2	P02792	-1.28786	28.3358	-1.18757	0.271564	0.798575	-5.49322
relapse - (high + low)/2	Q9Y6A9	-0.735858	24.5858	-1.18664	0.271908	0.798575	-5.49422
relapse - (high + low)/2	P26440	0.849444	23.5607	1.18622	0.272066	0.798575	-5.49468
relapse - (high + low)/2	O75340	1.94001	19.411	1.18579	0.272224	0.798575	-5.49514
relapse - (high + low)/2	P23434	0.767444	24.5606	1.18557	0.272305	0.798575	-5.49537
relapse - (high + low)/2	Q15836	1.07618	21.5678	1.18215	0.273579	0.801073	-5.49905
relapse - (high + low)/2	P22830	0.815636	23.5201	1.18161	0.27378	0.801073	-5.49963
relapse - (high + low)/2	P07910;B2RXH8	0.659385	27.4735	1.1783	0.275019	0.803515	-5.50318
relapse - (high + low)/2	Q16836	0.776588	26.5799	1.17771	0.275241	0.803515	-5.50381
relapse - (high + low)/2	Q13144	-0.737289	22.0385	-1.17515	0.276203	0.805411	-5.50656
relapse - (high + low)/2	P49257	-0.746457	25.2083	-1.17338	0.27687	0.806438	-5.50845
relapse - (high + low)/2	Q14678	-2.09229	17.5208	-1.16951	0.27833	0.809775	-5.51258
relapse - (high + low)/2	P46976	0.672577	24.3089	1.16628	0.279556	0.810011	-5.51603
relapse - (high + low)/2	P08236	-1.46858	26.954	-1.16553	0.27984	0.810011	-5.51682
relapse - (high + low)/2	O14818	0.598982	26.4812	1.16502	0.280033	0.810011	-5.51736
relapse - (high + low)/2	Q96EY8	0.772807	22.6679	1.16501	0.280038	0.810011	-5.51738
relapse - (high + low)/2	Q14520	1.46627	20.4	1.16477	0.280129	0.810011	-5.51763
relapse - (high + low)/2	O60828	-1.732	19.5654	-1.16385	0.280481	0.810011	-5.51861
relapse - (high + low)/2	O76024	-1.08249	20.8777	-1.16348	0.280619	0.810011	-5.519
relapse - (high + low)/2	Q13404	0.726435	23.7395	1.16152	0.281369	0.811266	-5.52109
relapse - (high + low)/2	Q92890	0.598143	22.0957	1.15949	0.282146	0.812226	-5.52325
relapse - (high + low)/2	P82673	-0.764894	20.5399	-1.15852	0.282517	0.812226	-5.52427
relapse - (high + low)/2	Q9NRP0	-0.736077	24.4398	-1.15817	0.282651	0.812226	-5.52464
relapse - (high + low)/2	Q9HB90;Q9NQL2	0.746008	21.0159	1.15591	0.283517	0.812502	-5.52703
relapse - (high + low)/2	P38646	-0.623045	28.7144	-1.15498	0.283876	0.812502	-5.52802
relapse - (high + low)/2	Q9UKU7	0.879413	20.6427	1.15359	0.284412	0.812502	-5.52949
relapse - (high + low)/2	P52597	0.683509	24.6305	1.15319	0.284565	0.812502	-5.52991
relapse - (high + low)/2	Q9NWT1	0.847083	20.0905	1.15162	0.28517	0.812502	-5.53157
relapse - (high + low)/2	Q13242	-0.728287	22.4043	-1.15086	0.285465	0.812502	-5.53238
relapse - (high + low)/2	P10155	0.752112	24.9525	1.15035	0.285659	0.812502	-5.5329
relapse - (high + low)/2	P15374	-0.847093	22.1321	-1.1503	0.285679	0.812502	-5.53296
relapse - (high + low)/2	P11678	0.890947	23.6041	1.15019	0.285721	0.812502	-5.53307
relapse - (high + low)/2	Q13438	-0.736059	23.6403	-1.14971	0.28591	0.812502	-5.53359
relapse - (high + low)/2	O43920	-0.807667	24.8301	-1.14722	0.286875	0.812562	-5.53621
relapse - (high + low)/2	P55008	-1.79267	19.6154	-1.14689	0.287	0.812562	-5.53655
relapse - (high + low)/2	P98179	-0.765694	24.6672	-1.14606	0.287324	0.812562	-5.53743
relapse - (high + low)/2	Q13442	-1.71221	21.3985	-1.14598	0.287353	0.812562	-5.53751
relapse - (high + low)/2	P00491	0.784687	27.4002	1.14527	0.287632	0.812562	-5.53826
relapse - (high + low)/2	P05164	0.961815	29.5652	1.14423	0.288037	0.812562	-5.53936
relapse - (high + low)/2	P17066;P48741	-0.931573	26.6397	-1.14395	0.288145	0.812562	-5.53965
relapse - (high + low)/2	Q9NWU2	-1.92297	18.5796	-1.14101	0.289291	0.81411	-5.54273
relapse - (high + low)/2	Q15582	1.60049	21.7167	1.14092	0.289328	0.81411	-5.54283
relapse - (high + low)/2	Q9Y4X5	-0.642858	19.0601	-1.13738	0.290711	0.81689	-5.54654
relapse - (high + low)/2	Q15274	-1.06737	23.6592	-1.13677	0.290952	0.81689	-5.54718
relapse - (high + low)/2	P38919	0.61358	24.7231	1.13563	0.291398	0.817252	-5.54837
relapse - (high + low)/2	P53999	-0.652296	28.5994	-1.13152	0.29302	0.818306	-5.55266
relapse - (high + low)/2	Q86U38	-1.32903	19.8985	-1.13126	0.29312	0.818306	-5.55293
relapse - (high + low)/2	Q9H6F5	-1.43443	19.4352	-1.12805	0.294389	0.818306	-5.55627
relapse - (high + low)/2	Q8WXA9	0.92351	20.4941	1.12658	0.294975	0.818306	-5.55781
relapse - (high + low)/2	P61019	-0.745121	24.4971	-1.12645	0.295024	0.818306	-5.55794
relapse - (high + low)/2	O43674	-0.62337	22.8131	-1.12634	0.29507	0.818306	-5.55806
relapse - (high + low)/2	P50570	-0.687333	22.8562	-1.12616	0.295142	0.818306	-5.55824
relapse - (high + low)/2	Q14289	-1.14704	21.1596	-1.12605	0.295185	0.818306	-5.55836
relapse - (high + low)/2	P04083	1.38955	24.1252	1.12595	0.295222	0.818306	-5.55845
relapse - (high + low)/2	Q15907;P62491	0.687819	25.1389	1.12403	0.295988	0.818306	-5.56046
relapse - (high + low)/2	O43676	-0.774409	23.654	-1.12361	0.296155	0.818306	-5.56089
relapse - (high + low)/2	Q01469	-1.96448	25.0012	-1.12252	0.296588	0.818306	-5.56202
relapse - (high + low)/2	Q03164	0.863587	19.8035	1.12237	0.296648	0.818306	-5.56218
relapse - (high + low)/2	P52790	1.30804	19.4488	1.12166	0.296933	0.818306	-5.56291
relapse - (high + low)/2	P37837	0.718516	27.0809	1.12134	0.29706	0.818306	-5.56325
relapse - (high + low)/2	Q96AZ6	-0.827843	22.9069	-1.12014	0.297537	0.818306	-5.56448
relapse - (high + low)/2	P63261	0.759566	31.8369	1.11991	0.297632	0.818306	-5.56473
relapse - (high + low)/2	Q9GZY8	-0.67173	21.6189	-1.11977	0.297687	0.818306	-5.56487
relapse - (high + low)/2	Q96GQ7	-2.29041	19.7145	-1.11692	0.298827	0.818306	-5.56782
relapse - (high + low)/2	O75306	-0.585001	25.085	-1.11683	0.298865	0.818306	-5.56792
relapse - (high + low)/2	O43396	0.877888	24.0712	1.11529	0.299482	0.818306	-5.5695
relapse - (high + low)/2	Q15006	-0.709446	23.1224	-1.11404	0.299984	0.818306	-5.57079
relapse - (high + low)/2	O94925	-0.775211	22.9617	-1.11278	0.300494	0.818306	-5.5721
relapse - (high + low)/2	Q96B97	-1.04565	21.9702	-1.11269	0.300527	0.818306	-5.57218
relapse - (high + low)/2	Q8N2G8	0.824344	21.3437	1.11267	0.300538	0.818306	-5.57221
relapse - (high + low)/2	Q8TEX9	0.7321	25.1436	1.11192	0.300839	0.818306	-5.57298
relapse - (high + low)/2	Q14151	-1.01987	22.528	-1.11149	0.301013	0.818306	-5.57342
relapse - (high + low)/2	O14979	-0.631894	25.0113	-1.11109	0.301175	0.818306	-5.57384
relapse - (high + low)/2	P50579	-0.646151	22.1124	-1.11098	0.301217	0.818306	-5.57394
relapse - (high + low)/2	P34932	-0.579631	25.49	-1.1107	0.30133	0.818306	-5.57423
relapse - (high + low)/2	Q00688	-0.950478	24.3584	-1.10728	0.302715	0.819097	-5.57775
relapse - (high + low)/2	O95169	-0.676031	22.6394	-1.1072	0.302748	0.819097	-5.57784
relapse - (high + low)/2	P09429	-1.14613	26.6352	-1.10625	0.303134	0.819097	-5.57881
relapse - (high + low)/2	Q32M88	1.1657	19.3853	1.10594	0.30326	0.819097	-5.57913
relapse - (high + low)/2	Q9BSE5	2.40114	20.1984	1.1056	0.303398	0.819097	-5.57948
relapse - (high + low)/2	O00139	-0.72647	20.7063	-1.10526	0.303535	0.819097	-5.57983
relapse - (high + low)/2	Q14789	1.08826	25.1846	1.10067	0.305402	0.821482	-5.58453
relapse - (high + low)/2	Q99805	2.28329	19.366	1.09947	0.305892	0.821482	-5.58575
relapse - (high + low)/2	O95994	-3.53099	22.7034	-1.09842	0.306324	0.821482	-5.58683
relapse - (high + low)/2	A0AVT1	-0.745956	23.0704	-1.09788	0.306545	0.821482	-5.58738
relapse - (high + low)/2	Q13573	-0.688091	21.2308	-1.09685	0.306966	0.821482	-5.58843
relapse - (high + low)/2	Q96EY7	-0.798965	22.7318	-1.09652	0.3071	0.821482	-5.58877
relapse - (high + low)/2	O94906	-0.755552	21.4068	-1.09633	0.30718	0.821482	-5.58896
relapse - (high + low)/2	Q9UH62	-1.79154	18.2825	-1.09627	0.307204	0.821482	-5.58902
relapse - (high + low)/2	Q9P287	0.994174	21.7429	1.09545	0.30754	0.821482	-5.58986
relapse - (high + low)/2	P23284	-0.680191	29.7901	-1.09527	0.307616	0.821482	-5.59005
relapse - (high + low)/2	Q9UHX1	0.652543	24.1961	1.09274	0.308655	0.823401	-5.59262
relapse - (high + low)/2	Q8N5N7	-0.677723	23.1443	-1.09039	0.309622	0.825124	-5.59501
relapse - (high + low)/2	P22307	0.793045	25.1358	1.08946	0.310005	0.825288	-5.59595
relapse - (high + low)/2	P13489	0.61664	27.1717	1.08831	0.310481	0.825699	-5.59712
relapse - (high + low)/2	P82663	-0.908495	20.4593	-1.08661	0.311187	0.825954	-5.59885
relapse - (high + low)/2	Q8WUH6	-0.57841	20.9663	-1.08393	0.312297	0.825954	-5.60156
relapse - (high + low)/2	P22033	-0.944279	24.7501	-1.08366	0.312412	0.825954	-5.60184
relapse - (high + low)/2	Q86VQ1	-0.862218	21.2395	-1.08142	0.313342	0.825954	-5.6041
relapse - (high + low)/2	P15311	-0.799434	25.6673	-1.08132	0.313384	0.825954	-5.6042
relapse - (high + low)/2	Q9Y6D5	-0.732839	18.2019	-1.08014	0.313879	0.825954	-5.6054
relapse - (high + low)/2	Q15631	0.602335	24.5277	1.07854	0.314546	0.825954	-5.60701
relapse - (high + low)/2	O15533	-0.754312	22.4234	-1.07844	0.314585	0.825954	-5.6071
relapse - (high + low)/2	Q9BT78	-0.654987	24.1846	-1.07788	0.314821	0.825954	-5.60767
relapse - (high + low)/2	P48735	-0.646601	27.4676	-1.07684	0.315255	0.825954	-5.60872
relapse - (high + low)/2	P13598	0.739269	21.2521	1.07536	0.315875	0.825954	-5.6102
relapse - (high + low)/2	P04792	-1.47344	25.1538	-1.07518	0.315953	0.825954	-5.61039
relapse - (high + low)/2	Q8N2U0	0.60217	22.9448	1.07453	0.316225	0.825954	-5.61104
relapse - (high + low)/2	P01857	2.69246	28.5182	1.07395	0.316467	0.825954	-5.61162
relapse - (high + low)/2	Q53GQ0	-0.832332	23.5574	-1.07311	0.316822	0.825954	-5.61247
relapse - (high + low)/2	P02452	1.46328	20.7111	1.07307	0.316838	0.825954	-5.61251
relapse - (high + low)/2	Q92900	0.599662	23.4495	1.07189	0.317333	0.825954	-5.61369
relapse - (high + low)/2	Q9P015	-0.819688	21.5143	-1.07118	0.317633	0.825954	-5.61441
relapse - (high + low)/2	P47755	0.912475	23.5019	1.07037	0.317972	0.825954	-5.61522
relapse - (high + low)/2	P11216	1.05216	23.8812	1.06999	0.318136	0.825954	-5.6156
relapse - (high + low)/2	P01023	1.74811	22.2675	1.06987	0.318187	0.825954	-5.61573
relapse - (high + low)/2	Q04637	-0.592184	25.1241	-1.06957	0.318313	0.825954	-5.61602
relapse - (high + low)/2	Q13619	-1.61676	17.2195	-1.06866	0.318696	0.825954	-5.61694
relapse - (high + low)/2	P13716	0.640084	23.0594	1.06857	0.318733	0.825954	-5.61702
relapse - (high + low)/2	Q9Y646	1.43225	21.1256	1.06836	0.318821	0.825954	-5.61723
relapse - (high + low)/2	P15153	0.623164	25.0414	1.06809	0.318936	0.825954	-5.6175
relapse - (high + low)/2	Q9BQE5	-1.12273	20.7726	-1.06647	0.319621	0.826023	-5.61913
relapse - (high + low)/2	Q8N4P3	-1.21013	23.1157	-1.0651	0.320201	0.826023	-5.62049
relapse - (high + low)/2	P49792	-0.590275	24.0177	-1.06383	0.32074	0.826023	-5.62176
relapse - (high + low)/2	Q13011	0.737839	27.1874	1.06366	0.320812	0.826023	-5.62193
relapse - (high + low)/2	Q9C0C9	-0.677533	21.2931	-1.0619	0.321561	0.826023	-5.62369
relapse - (high + low)/2	Q4G0J3	-0.650777	20.833	-1.06125	0.321838	0.826023	-5.62434
relapse - (high + low)/2	O14929	0.669822	19.221	1.06083	0.322015	0.826023	-5.62475
relapse - (high + low)/2	Q92688	-0.638074	25.4015	-1.06069	0.322078	0.826023	-5.6249
relapse - (high + low)/2	Q9UMZ2	-1.63151	19.2635	-1.06063	0.322101	0.826023	-5.62495
relapse - (high + low)/2	P07900	0.597269	27.0517	1.06045	0.322178	0.826023	-5.62513
relapse - (high + low)/2	Q9H6T3	-0.731577	21.1491	-1.05718	0.323573	0.828263	-5.62839
relapse - (high + low)/2	P35754	-0.60601	25.6977	-1.05579	0.324168	0.828263	-5.62977
relapse - (high + low)/2	Q99613;B5ME19	-0.57918	24.4509	-1.05551	0.324286	0.828263	-5.63004
relapse - (high + low)/2	O75746	-1.43216	21.7889	-1.05513	0.324452	0.828263	-5.63043
relapse - (high + low)/2	Q86V88	-0.596228	20.6902	-1.05397	0.324948	0.828263	-5.63158
relapse - (high + low)/2	O94973	0.857449	22.8521	1.05388	0.324986	0.828263	-5.63166
relapse - (high + low)/2	Q92619	-1.06615	20.4864	-1.05312	0.325312	0.828272	-5.63242
relapse - (high + low)/2	P62847	-0.672526	23.6139	-1.05188	0.325845	0.828289	-5.63365
relapse - (high + low)/2	Q07021	-0.66624	26.9983	-1.0507	0.326354	0.828289	-5.63482
relapse - (high + low)/2	P16278	0.874639	23.4185	1.04982	0.32673	0.828289	-5.63568
relapse - (high + low)/2	P02675	1.24029	22.4327	1.04948	0.326878	0.828289	-5.63602
relapse - (high + low)/2	P20160	1.01138	26.943	1.04867	0.327227	0.828289	-5.63682
relapse - (high + low)/2	P51970	-0.660045	26.352	-1.04861	0.327253	0.828289	-5.63688
relapse - (high + low)/2	P08311	0.806727	26.437	1.04729	0.327821	0.82891	-5.63818
relapse - (high + low)/2	Q8TAQ2	0.584454	23.2653	1.04291	0.329717	0.832883	-5.6425
relapse - (high + low)/2	P40763	1.08788	21.2325	1.04146	0.330347	0.833657	-5.64393
relapse - (high + low)/2	Q5JRA6	-0.5241	24.9584	-1.03998	0.33099	0.834455	-5.64538
relapse - (high + low)/2	Q96IU4	-0.627253	25.1621	-1.03924	0.331313	0.834455	-5.64611
relapse - (high + low)/2	Q7L2H7	-0.675344	22.1367	-1.03816	0.331782	0.834817	-5.64716
relapse - (high + low)/2	Q8NB37	0.965675	21.5913	1.03566	0.332875	0.835748	-5.64962
relapse - (high + low)/2	Q9UJ70	0.89201	24.2322	1.03529	0.333035	0.835748	-5.64997
relapse - (high + low)/2	Q92608	-0.913197	19.6503	-1.03508	0.333128	0.835748	-5.65018
relapse - (high + low)/2	Q9BSH5	0.974555	22.7555	1.03301	0.334036	0.83653	-5.65221
relapse - (high + low)/2	P11940	-0.593233	25.0292	-1.03155	0.334674	0.83653	-5.65363
relapse - (high + low)/2	P30041	0.668365	27.432	1.03118	0.334837	0.83653	-5.65399
relapse - (high + low)/2	P28062	0.521973	25.4683	1.02961	0.33553	0.83653	-5.65553
relapse - (high + low)/2	Q9HC38	-0.604138	23.9476	-1.02925	0.335688	0.83653	-5.65588
relapse - (high + low)/2	Q13492	0.535702	23.796	1.02789	0.336283	0.83653	-5.6572
relapse - (high + low)/2	P07686	-0.77016	26.6342	-1.02756	0.336432	0.83653	-5.65753
relapse - (high + low)/2	Q13547	0.586418	22.4326	1.02536	0.337399	0.83653	-5.65966
relapse - (high + low)/2	Q6XQN6	1.62296	23.5934	1.02447	0.337794	0.83653	-5.66053
relapse - (high + low)/2	Q15185	-0.718473	23.6395	-1.02343	0.338253	0.83653	-5.66154
relapse - (high + low)/2	Q9BVK6	-0.631414	27.2143	-1.02311	0.338397	0.83653	-5.66185
relapse - (high + low)/2	P52815	-0.700174	25.514	-1.02309	0.338403	0.83653	-5.66186
relapse - (high + low)/2	O00178	1.32013	20.6573	1.02292	0.338478	0.83653	-5.66203
relapse - (high + low)/2	O14523	-0.820906	19.5147	-1.02267	0.338592	0.83653	-5.66228
relapse - (high + low)/2	Q9Y281	1.57009	18.9566	1.02235	0.338733	0.83653	-5.66259
relapse - (high + low)/2	P55327	-0.892044	27.7867	-1.02203	0.338873	0.83653	-5.66289
relapse - (high + low)/2	O75436	0.790981	21.0193	1.0218	0.338975	0.83653	-5.66312
relapse - (high + low)/2	Q9UNZ2	-0.622227	24.548	-1.02073	0.33945	0.836896	-5.66415
relapse - (high + low)/2	P21281	0.79536	24.6892	1.01772	0.340787	0.839389	-5.66707
relapse - (high + low)/2	Q6UXH1	-1.05533	25.1424	-1.0163	0.341419	0.840139	-5.66844
relapse - (high + low)/2	Q5VTL8	0.733793	19.5455	1.01306	0.34287	0.840218	-5.67157
relapse - (high + low)/2	Q6P2E9	-0.658383	22.4367	-1.01278	0.342993	0.840218	-5.67183
relapse - (high + low)/2	P20674	-0.776883	26.506	-1.01172	0.343469	0.840218	-5.67286
relapse - (high + low)/2	Q9Y383;Q9NQ29	-0.710008	22.6283	-1.01169	0.343479	0.840218	-5.67288
relapse - (high + low)/2	Q9GZT6	-0.737004	23.6193	-1.01165	0.343498	0.840218	-5.67292
relapse - (high + low)/2	P26583	0.650254	25.2381	1.01122	0.343693	0.840218	-5.67334
relapse - (high + low)/2	Q15459	0.617985	25.5858	1.0095	0.344462	0.840218	-5.67499
relapse - (high + low)/2	Q53GS9	0.944723	21.093	1.00934	0.344536	0.840218	-5.67514
relapse - (high + low)/2	Q9UHQ9	-0.943318	22.2916	-1.00926	0.344571	0.840218	-5.67522
relapse - (high + low)/2	O00461	0.739698	20.5321	1.00875	0.344797	0.840218	-5.6757
relapse - (high + low)/2	P61225;P10114	0.686043	20.5629	1.00748	0.345368	0.840218	-5.67692
relapse - (high + low)/2	Q71UI9;P0C0S5	-0.791153	27.2652	-1.00731	0.345449	0.840218	-5.67709
relapse - (high + low)/2	P55084	-0.711767	25.1368	-1.00583	0.346113	0.840218	-5.67851
relapse - (high + low)/2	P63010	0.587658	25.7853	1.0054	0.346307	0.840218	-5.67892
relapse - (high + low)/2	P29144	0.780117	24.1338	1.00364	0.347098	0.840218	-5.6806
relapse - (high + low)/2	O00571	-0.584734	23.4814	-1.00346	0.347182	0.840218	-5.68078
relapse - (high + low)/2	P61960	-0.737068	26.2788	-1.00291	0.347429	0.840218	-5.6813
relapse - (high + low)/2	Q9HB58	1.38988	19.3909	1.00271	0.34752	0.840218	-5.68149
relapse - (high + low)/2	Q9NTK5	-0.622821	23.0981	-1.00163	0.348009	0.840218	-5.68253
relapse - (high + low)/2	Q9HB71	0.834304	23.9896	1.00101	0.348291	0.840218	-5.68312
relapse - (high + low)/2	Q7L4I2	0.88203	17.8809	1.00027	0.348625	0.840218	-5.68382
relapse - (high + low)/2	P67809	-0.836674	24.0084	-1.00022	0.348646	0.840218	-5.68387
relapse - (high + low)/2	O00534	1.94069	19.8711	0.996662	0.350262	0.842493	-5.68726
relapse - (high + low)/2	O75494	0.594174	22.1731	0.995847	0.350633	0.842493	-5.68804
relapse - (high + low)/2	P05204	-1.59958	23.4731	-0.995353	0.350858	0.842493	-5.68851
relapse - (high + low)/2	Q9BVC6	-0.528023	24.689	-0.994844	0.35109	0.842493	-5.68899
relapse - (high + low)/2	Q6IBS0	0.757097	23.1771	0.994535	0.35123	0.842493	-5.68928
relapse - (high + low)/2	P05198	-0.611639	24.7852	-0.993625	0.351645	0.842702	-5.69015
relapse - (high + low)/2	P17858	0.701032	24.2555	0.992811	0.352016	0.842752	-5.69092
relapse - (high + low)/2	Q8N183	-0.928497	24.4229	-0.992142	0.352322	0.842752	-5.69156
relapse - (high + low)/2	Q8TAE8	-0.739322	23.0227	-0.99036	0.353137	0.843914	-5.69324
relapse - (high + low)/2	Q93084	-0.81791	21.9423	-0.989029	0.353746	0.843955	-5.6945
relapse - (high + low)/2	P08754	0.879131	20.0929	0.988844	0.35383	0.843955	-5.69468
relapse - (high + low)/2	P17655	1.28704	25.0946	0.988171	0.354139	0.843955	-5.69531
relapse - (high + low)/2	P21953	-0.700873	21.8315	-0.985769	0.355242	0.844741	-5.69758
relapse - (high + low)/2	P06748	-0.770555	29.8278	-0.985319	0.355448	0.844741	-5.69801
relapse - (high + low)/2	O75489	-0.51311	26.5949	-0.985304	0.355456	0.844741	-5.69802
relapse - (high + low)/2	P42224	0.635958	24.1015	0.984337	0.3559	0.845017	-5.69893
relapse - (high + low)/2	Q9NWV8	0.819285	20.6736	0.983155	0.356445	0.845528	-5.70005
relapse - (high + low)/2	Q14690	0.868519	19.4288	0.979819	0.357985	0.847338	-5.70318
relapse - (high + low)/2	Q06210	-1.12987	24.351	-0.97957	0.358099	0.847338	-5.70342
relapse - (high + low)/2	P61916	0.832357	24.3899	0.978859	0.358428	0.847338	-5.70409
relapse - (high + low)/2	P07741	-0.768	26.9086	-0.978629	0.358535	0.847338	-5.7043
relapse - (high + low)/2	P30101	-0.708187	30.0362	-0.977815	0.358912	0.847338	-5.70506
relapse - (high + low)/2	Q8N6H7	-1.00813	22.5661	-0.977221	0.359187	0.847338	-5.70562
relapse - (high + low)/2	O15247	-0.501882	22.5257	-0.97563	0.359925	0.8483	-5.70711
relapse - (high + low)/2	P24158	0.94411	28.1716	0.973608	0.360865	0.849689	-5.709
relapse - (high + low)/2	Q15181	-0.617729	26.1058	-0.972939	0.361176	0.849689	-5.70963
relapse - (high + low)/2	P37108	0.652798	25.5236	0.971618	0.361791	0.850359	-5.71086
relapse - (high + low)/2	P26368	0.521968	25.2	0.969282	0.362881	0.85132	-5.71304
relapse - (high + low)/2	Q96CD2	-1.30831	21.8009	-0.968947	0.363038	0.85132	-5.71335
relapse - (high + low)/2	Q9NYL9	0.70283	22.8471	0.968138	0.363416	0.85132	-5.71411
relapse - (high + low)/2	P51148	0.56244	24.5229	0.966618	0.364127	0.85132	-5.71552
relapse - (high + low)/2	P43304	0.766495	22.8965	0.964312	0.365208	0.85132	-5.71766
relapse - (high + low)/2	Q13505	-0.876925	20.0767	-0.963977	0.365366	0.85132	-5.71797
relapse - (high + low)/2	Q9BV40	0.585586	22.9351	0.963518	0.365581	0.85132	-5.7184
relapse - (high + low)/2	P30520	1.10092	23.288	0.962746	0.365944	0.85132	-5.71911
relapse - (high + low)/2	Q53FV1;Q9P0S3	-0.681478	20.7289	-0.962573	0.366025	0.85132	-5.71927
relapse - (high + low)/2	P50851	-0.716813	20.5762	-0.961851	0.366365	0.85132	-5.71994
relapse - (high + low)/2	Q969H8	0.597903	26.7792	0.961702	0.366435	0.85132	-5.72008
relapse - (high + low)/2	Q05655	-1.98763	19.9891	-0.95923	0.367599	0.85132	-5.72237
relapse - (high + low)/2	Q2NL82	-0.712239	20.579	-0.958476	0.367955	0.85132	-5.72306
relapse - (high + low)/2	P22102	-0.776364	23.6367	-0.958003	0.368179	0.85132	-5.7235
relapse - (high + low)/2	Q9P0L0	0.506018	25.5566	0.957873	0.36824	0.85132	-5.72362
relapse - (high + low)/2	P10768	0.791861	23.1222	0.957456	0.368437	0.85132	-5.724
relapse - (high + low)/2	O95071	1.33309	22.4275	0.957222	0.368548	0.85132	-5.72422
relapse - (high + low)/2	P04844	-0.754146	27.0093	-0.956513	0.368883	0.85132	-5.72487
relapse - (high + low)/2	P48147	-1.34433	23.5615	-0.956148	0.369056	0.85132	-5.72521
relapse - (high + low)/2	O75380	-0.697001	25.0527	-0.955765	0.369237	0.85132	-5.72556
relapse - (high + low)/2	P26641	-0.671444	27.0297	-0.954741	0.369721	0.85132	-5.72651
relapse - (high + low)/2	Q15056	-0.977962	22.5708	-0.954504	0.369834	0.85132	-5.72673
relapse - (high + low)/2	O00148	1.17081	20.986	0.953881	0.370129	0.85132	-5.7273
relapse - (high + low)/2	Q8IV36	-0.869345	21.6096	-0.95383	0.370154	0.85132	-5.72735
relapse - (high + low)/2	Q86V81	-0.79629	24.0559	-0.950727	0.371627	0.853159	-5.7302
relapse - (high + low)/2	P21964	-0.968477	21.2882	-0.949706	0.372113	0.853159	-5.73113
relapse - (high + low)/2	Q15691	-0.500374	23.5058	-0.948667	0.372608	0.853159	-5.73209
relapse - (high + low)/2	P53621	-0.763416	26.2582	-0.948113	0.372871	0.853159	-5.73259
relapse - (high + low)/2	Q5T440	1.86733	18.9241	0.94803	0.372911	0.853159	-5.73267
relapse - (high + low)/2	P62318	0.5648	26.1482	0.947958	0.372946	0.853159	-5.73274
relapse - (high + low)/2	Q00765	-0.726558	24.052	-0.94718	0.373317	0.853248	-5.73345
relapse - (high + low)/2	P02656	1.10703	21.9517	0.943915	0.374877	0.856053	-5.73643
relapse - (high + low)/2	Q14683	0.582091	24.3149	0.941309	0.376126	0.856292	-5.73881
relapse - (high + low)/2	Q13724	-0.736075	22.3346	-0.940877	0.376334	0.856292	-5.7392
relapse - (high + low)/2	Q93009	-0.917514	21.5438	-0.940638	0.376448	0.856292	-5.73942
relapse - (high + low)/2	O75915	0.686119	22.6586	0.937438	0.377987	0.856292	-5.74233
relapse - (high + low)/2	Q9Y3D7	-0.715858	23.6709	-0.937139	0.378131	0.856292	-5.7426
relapse - (high + low)/2	Q9NP97;Q8TF09	0.666058	23.1366	0.936782	0.378303	0.856292	-5.74292
relapse - (high + low)/2	Q15428	-0.497322	22.7048	-0.936193	0.378587	0.856292	-5.74346
relapse - (high + low)/2	Q9Y3B4	0.677037	23.1223	0.936101	0.378632	0.856292	-5.74354
relapse - (high + low)/2	O95292	-0.957188	22.6228	-0.935547	0.378899	0.856292	-5.74404
relapse - (high + low)/2	Q8TC12	-0.582994	19.0997	-0.935065	0.379132	0.856292	-5.74448
relapse - (high + low)/2	O96008	-0.713781	22.328	-0.934808	0.379256	0.856292	-5.74471
relapse - (high + low)/2	P62805	0.513929	31.2175	0.934494	0.379407	0.856292	-5.745
relapse - (high + low)/2	P35580	2.10582	19.3716	0.932863	0.380196	0.856292	-5.74647
relapse - (high + low)/2	O00194	1.08281	21.3541	0.932773	0.380239	0.856292	-5.74655
relapse - (high + low)/2	Q8IX12	0.666772	22.9133	0.932773	0.380239	0.856292	-5.74655
relapse - (high + low)/2	P83731	-0.797092	24.1512	-0.932617	0.380315	0.856292	-5.7467
relapse - (high + low)/2	P42167	0.585994	25.8084	0.931897	0.380664	0.856326	-5.74735
relapse - (high + low)/2	Q92785	-0.67687	19.7847	-0.929716	0.38172	0.857276	-5.74931
relapse - (high + low)/2	Q9NRR5	0.517515	21.6125	0.929563	0.381795	0.857276	-5.74945
relapse - (high + low)/2	Q9BT22	-1.04964	19.271	-0.928961	0.382087	0.857276	-5.75
relapse - (high + low)/2	P37198	-0.489134	23.9405	-0.925982	0.383536	0.859301	-5.75268
relapse - (high + low)/2	P18085	-0.801893	24.684	-0.925729	0.383658	0.859301	-5.7529
relapse - (high + low)/2	Q96FZ7	0.885693	19.4776	0.924025	0.384489	0.860412	-5.75444
relapse - (high + low)/2	O00115	-0.98418	23.3172	-0.923216	0.384884	0.860546	-5.75516
relapse - (high + low)/2	O95202	-0.620246	24.2319	-0.921332	0.385805	0.861854	-5.75685
relapse - (high + low)/2	Q92600	0.759739	21.1413	0.920195	0.386361	0.861997	-5.75787
relapse - (high + low)/2	Q8NFW8	0.671672	21.106	0.91983	0.38654	0.861997	-5.75819
relapse - (high + low)/2	Q7Z4V5	-0.715726	22.1	-0.917707	0.38758	0.862165	-5.76009
relapse - (high + low)/2	P01871	0.985661	21.7689	0.916973	0.387941	0.862165	-5.76075
relapse - (high + low)/2	P35914	0.572805	23.2247	0.916891	0.387981	0.862165	-5.76082
relapse - (high + low)/2	Q9HAV4	-2.31235	19.5678	-0.916813	0.388019	0.862165	-5.76089
relapse - (high + low)/2	O76021	-0.576004	23.7163	-0.916255	0.388293	0.862165	-5.76139
relapse - (high + low)/2	P54920	0.540966	25.0868	0.915406	0.38871	0.862346	-5.76214
relapse - (high + low)/2	P11717	0.723457	22.0206	0.914369	0.389221	0.862484	-5.76307
relapse - (high + low)/2	O75844	-0.997727	19.8171	-0.913916	0.389444	0.862484	-5.76347
relapse - (high + low)/2	O43159	-1.52718	18.5262	-0.912958	0.389916	0.862785	-5.76432
relapse - (high + low)/2	Q8N983	-0.629303	20.9593	-0.910138	0.391308	0.864861	-5.76683
relapse - (high + low)/2	Q3ZCM7	0.58992	26.2251	0.909694	0.391527	0.864861	-5.76722
relapse - (high + low)/2	P54725	-0.664141	22.3511	-0.908422	0.392156	0.864862	-5.76835
relapse - (high + low)/2	P49721	0.484735	25.4782	0.908332	0.392201	0.864862	-5.76843
relapse - (high + low)/2	Q9UL46	-0.633385	27.9328	-0.907286	0.392719	0.865051	-5.76935
relapse - (high + low)/2	Q9BQA1	0.834866	21.3748	0.90653	0.393094	0.865051	-5.77002
relapse - (high + low)/2	Q9UNW1	1.00734	21.5511	0.906121	0.393297	0.865051	-5.77038
relapse - (high + low)/2	P02790	0.99609	21.9447	0.904856	0.393924	0.865251	-5.7715
relapse - (high + low)/2	Q9BTY2	0.537976	23.6569	0.90458	0.394061	0.865251	-5.77174
relapse - (high + low)/2	O95861	1.08174	23.2585	0.90311	0.394792	0.865287	-5.77304
relapse - (high + low)/2	Q99933	-1.04048	21.4043	-0.900874	0.395905	0.865287	-5.77501
relapse - (high + low)/2	A3KMH1	-0.794355	21.2172	-0.899981	0.396351	0.865287	-5.7758
relapse - (high + low)/2	P23381	0.973862	28.9641	0.899886	0.396398	0.865287	-5.77588
relapse - (high + low)/2	Q16204	-0.647573	22.1946	-0.898659	0.397011	0.865287	-5.77696
relapse - (high + low)/2	O00584	1.15897	24.9479	0.898658	0.397011	0.865287	-5.77696
relapse - (high + low)/2	O75223	0.56447	22.0752	0.898581	0.39705	0.865287	-5.77703
relapse - (high + low)/2	Q9Y5J1	-1.50001	19.0692	-0.898569	0.397056	0.865287	-5.77704
relapse - (high + low)/2	P61020	0.558394	23.1409	0.897455	0.397612	0.865287	-5.77801
relapse - (high + low)/2	P18615	-1.44033	19.2751	-0.896932	0.397874	0.865287	-5.77847
relapse - (high + low)/2	Q9Y2X3	-0.529333	26.492	-0.896844	0.397918	0.865287	-5.77855
relapse - (high + low)/2	Q8NEZ5	-1.33738	19.07	-0.896441	0.39812	0.865287	-5.7789
relapse - (high + low)/2	Q15075	0.479686	23.4902	0.89486	0.398912	0.866276	-5.78029
relapse - (high + low)/2	P30419;O60551	-0.535374	22.1629	-0.893522	0.399583	0.866652	-5.78146
relapse - (high + low)/2	Q9BXV9	-0.648794	22.0792	-0.893169	0.39976	0.866652	-5.78177
relapse - (high + low)/2	Q96I99	-0.565275	26.3334	-0.891484	0.400606	0.867066	-5.78324
relapse - (high + low)/2	Q9Y2W2	-0.63476	21.332	-0.890226	0.401239	0.867066	-5.78434
relapse - (high + low)/2	Q8IY67	-0.566078	20.744	-0.890031	0.401337	0.867066	-5.78451
relapse - (high + low)/2	Q9Y224	-0.665164	25.6792	-0.888785	0.401965	0.867066	-5.78559
relapse - (high + low)/2	Q9Y624	0.792258	21.9097	0.888116	0.402302	0.867066	-5.78617
relapse - (high + low)/2	P46459	-0.635278	24.938	-0.887617	0.402554	0.867066	-5.78661
relapse - (high + low)/2	Q13405	-0.482672	23.1289	-0.886671	0.403031	0.867066	-5.78743
relapse - (high + low)/2	Q86U42	-0.447379	22.7403	-0.886028	0.403356	0.867066	-5.78799
relapse - (high + low)/2	Q9Y3E0	-0.800524	22.6702	-0.885551	0.403597	0.867066	-5.7884
relapse - (high + low)/2	Q6P4A8	1.2819	22.7675	0.885459	0.403644	0.867066	-5.78848
relapse - (high + low)/2	P62308;A8MWD9	0.596483	25.4076	0.885166	0.403792	0.867066	-5.78874
relapse - (high + low)/2	Q27J81	0.913418	20.4068	0.884753	0.404001	0.867066	-5.78909
relapse - (high + low)/2	Q08188	-1.99367	18.0743	-0.882787	0.404996	0.867121	-5.7908
relapse - (high + low)/2	P35555	1.94786	22.584	0.882421	0.405182	0.867121	-5.79111
relapse - (high + low)/2	Q16595	0.737123	23.5128	0.881639	0.405578	0.867121	-5.79179
relapse - (high + low)/2	Q02413	-1.17336	21.7364	-0.880884	0.405961	0.867121	-5.79244
relapse - (high + low)/2	P51648	-1.08138	19.9335	-0.880553	0.406129	0.867121	-5.79273
relapse - (high + low)/2	P05109	0.826299	27.8262	0.877945	0.407455	0.867121	-5.79498
relapse - (high + low)/2	P31937	0.66822	26.6843	0.877876	0.40749	0.867121	-5.79504
relapse - (high + low)/2	P31942	0.467232	23.6911	0.877163	0.407854	0.867121	-5.79565
relapse - (high + low)/2	Q9Y3B8	-0.760204	24.6952	-0.877116	0.407877	0.867121	-5.79569
relapse - (high + low)/2	Q15007	0.538174	19.491	0.876967	0.407953	0.867121	-5.79582
relapse - (high + low)/2	Q9Y394	-0.668134	23.3271	-0.87664	0.40812	0.867121	-5.7961
relapse - (high + low)/2	P52888	0.604421	22.6184	0.876383	0.408251	0.867121	-5.79632
relapse - (high + low)/2	P31944	-1.11368	20.1852	-0.876063	0.408414	0.867121	-5.7966
relapse - (high + low)/2	Q9BXS5	0.69538	22.1386	0.875141	0.408884	0.867379	-5.79739
relapse - (high + low)/2	P07305	-0.91321	25.512	-0.8745	0.409211	0.867379	-5.79794
relapse - (high + low)/2	Q03701	-1.49645	18.7592	-0.872743	0.410109	0.86851	-5.79945
relapse - (high + low)/2	Q14112	1.49342	18.3245	0.872133	0.410421	0.86851	-5.79998
relapse - (high + low)/2	O95793	0.741508	20.9569	0.870054	0.411486	0.870047	-5.80176
relapse - (high + low)/2	P31483	0.651865	22.3337	0.868734	0.412163	0.870762	-5.80288
relapse - (high + low)/2	Q5TDH0	0.459985	21.9902	0.865631	0.413758	0.873413	-5.80553
relapse - (high + low)/2	O75379	0.621259	20.3442	0.864206	0.414492	0.874098	-5.80675
relapse - (high + low)/2	P54819	0.467514	26.6786	0.862905	0.415162	0.874098	-5.80785
relapse - (high + low)/2	Q9Y697	0.461542	22.5107	0.86243	0.415407	0.874098	-5.80826
relapse - (high + low)/2	Q9Y277	0.486224	23.7598	0.861728	0.41577	0.874098	-5.80885
relapse - (high + low)/2	Q9BUN8	-1.8626	19.3244	-0.861331	0.415975	0.874098	-5.80919
relapse - (high + low)/2	O00442	-0.587878	21.3732	-0.859635	0.416851	0.874098	-5.81063
relapse - (high + low)/2	Q7Z6Z7	-0.579796	22.6657	-0.85963	0.416854	0.874098	-5.81063
relapse - (high + low)/2	Q86X76	0.577343	23.4121	0.859613	0.416863	0.874098	-5.81065
relapse - (high + low)/2	P35268	-0.462317	25.0306	-0.859069	0.417144	0.874098	-5.81111
relapse - (high + low)/2	Q9UPQ9	1.35119	18.2642	0.858009	0.417693	0.874442	-5.812
relapse - (high + low)/2	Q9BZE1	-0.893896	18.2329	-0.857438	0.41799	0.874442	-5.81249
relapse - (high + low)/2	P62873	0.573557	24.7821	0.856051	0.418709	0.875235	-5.81366
relapse - (high + low)/2	Q96CM8	0.570745	20.662	0.855257	0.419121	0.875384	-5.81433
relapse - (high + low)/2	P06132	0.618971	24.2053	0.853197	0.420192	0.875737	-5.81607
relapse - (high + low)/2	Q96AP7	0.868558	20.0546	0.853173	0.420205	0.875737	-5.81609
relapse - (high + low)/2	Q02338	-0.625342	22.275	-0.852964	0.420313	0.875737	-5.81626
relapse - (high + low)/2	P46060	-0.499802	24.1914	-0.85168	0.420982	0.875908	-5.81734
relapse - (high + low)/2	Q9NVA2	-1.84406	19.6513	-0.851498	0.421077	0.875908	-5.8175
relapse - (high + low)/2	P48444	-0.497019	25.2396	-0.850374	0.421663	0.876417	-5.81844
relapse - (high + low)/2	P16435	0.669027	21.2243	0.849032	0.422363	0.876612	-5.81957
relapse - (high + low)/2	Q9BW83	-1.66844	18.7726	-0.848277	0.422757	0.876612	-5.8202
relapse - (high + low)/2	Q9BRK5	-0.817459	22.6642	-0.848234	0.42278	0.876612	-5.82024
relapse - (high + low)/2	Q9Y3Z3	0.683936	24.5438	0.845939	0.423981	0.87788	-5.82216
relapse - (high + low)/2	P09234	-0.805154	22.504	-0.845759	0.424075	0.87788	-5.82231
relapse - (high + low)/2	Q15370	-0.448107	22.6733	-0.843646	0.425183	0.877912	-5.82407
relapse - (high + low)/2	Q8WU76	-0.587063	21.8205	-0.843381	0.425322	0.877912	-5.82429
relapse - (high + low)/2	Q8NBS9	-0.606825	30.8138	-0.843203	0.425415	0.877912	-5.82444
relapse - (high + low)/2	P50552	0.631991	23.1415	0.842381	0.425847	0.877912	-5.82513
relapse - (high + low)/2	P51610	0.486519	24.5812	0.842081	0.426004	0.877912	-5.82538
relapse - (high + low)/2	P51688	-1.18488	22.6581	-0.840899	0.426626	0.877912	-5.82636
relapse - (high + low)/2	O75396	-0.553853	24.6994	-0.840743	0.426708	0.877912	-5.82649
relapse - (high + low)/2	P00338	0.492329	29.3146	0.84033	0.426925	0.877912	-5.82684
relapse - (high + low)/2	Q8NBF2	-0.526675	19.2105	-0.839842	0.427182	0.877912	-5.82724
relapse - (high + low)/2	Q13620	1.06447	20.5254	0.838726	0.42777	0.877912	-5.82817
relapse - (high + low)/2	O95139	-0.609394	23.95	-0.837892	0.428209	0.877912	-5.82886
relapse - (high + low)/2	Q15042	-0.685593	20.2172	-0.837331	0.428505	0.877912	-5.82933
relapse - (high + low)/2	Q9NXH9	-0.795695	20.3355	-0.837279	0.428533	0.877912	-5.82937
relapse - (high + low)/2	P05455	-0.478999	25.0688	-0.834766	0.42986	0.879929	-5.83145
relapse - (high + low)/2	P67870	-0.463793	22.8031	-0.832124	0.431259	0.88186	-5.83363
relapse - (high + low)/2	Q9BQ69	-1.02799	21.6716	-0.831664	0.431503	0.88186	-5.83401
relapse - (high + low)/2	Q6UB35	-1.87785	19.0237	-0.831041	0.431833	0.88186	-5.83453
relapse - (high + low)/2	Q92917	-1.19002	17.9287	-0.830109	0.432328	0.882169	-5.8353
relapse - (high + low)/2	Q9P258	0.918563	19.1913	0.82751	0.433709	0.884285	-5.83743
relapse - (high + low)/2	P52594	-0.654784	20.1785	-0.824097	0.435528	0.886944	-5.84023
relapse - (high + low)/2	P30084	-0.479345	25.3907	-0.823656	0.435763	0.886944	-5.84059
relapse - (high + low)/2	O43169	-0.57538	22.9641	-0.823103	0.436059	0.886944	-5.84104
relapse - (high + low)/2	P00915	1.39404	21.8383	0.821227	0.437061	0.886944	-5.84258
relapse - (high + low)/2	P27695	-0.578706	24.8589	-0.8198	0.437825	0.886944	-5.84374
relapse - (high + low)/2	P38571	1.19025	23.9179	0.818704	0.438412	0.886944	-5.84463
relapse - (high + low)/2	P55060	1.57817	25.5217	0.8186	0.438468	0.886944	-5.84472
relapse - (high + low)/2	P60228	-0.608327	23.306	-0.817636	0.438986	0.886944	-5.8455
relapse - (high + low)/2	Q9Y3L5	0.412217	21.6854	0.817166	0.439238	0.886944	-5.84589
relapse - (high + low)/2	P09936	-3.09384	22.3867	-0.816911	0.439374	0.886944	-5.84609
relapse - (high + low)/2	P05023;P13637;P50993	0.559336	22.8051	0.816574	0.439555	0.886944	-5.84637
relapse - (high + low)/2	P14314	-0.606528	28.7757	-0.816391	0.439654	0.886944	-5.84652
relapse - (high + low)/2	Q9UKG1	-0.435498	21.7645	-0.814881	0.440465	0.886944	-5.84774
relapse - (high + low)/2	Q8ND30	-0.664584	19.9545	-0.814675	0.440576	0.886944	-5.84791
relapse - (high + low)/2	P00450	-2.25568	20.4405	-0.814325	0.440765	0.886944	-5.84819
relapse - (high + low)/2	P43034	-0.440041	23.3283	-0.813879	0.441005	0.886944	-5.84855
relapse - (high + low)/2	Q06587	0.463822	22.2564	0.813785	0.441055	0.886944	-5.84863
relapse - (high + low)/2	P13667	-0.593287	30.8396	-0.813185	0.441378	0.886944	-5.84911
relapse - (high + low)/2	P01137	1.06701	20.3425	0.812823	0.441573	0.886944	-5.84941
relapse - (high + low)/2	P35232	-0.419805	27.2174	-0.812082	0.441973	0.886997	-5.85001
relapse - (high + low)/2	P49411	-0.63381	26.9065	-0.810067	0.44306	0.886997	-5.85164
relapse - (high + low)/2	P10809	0.430989	31.0177	0.809355	0.443445	0.886997	-5.85221
relapse - (high + low)/2	P40939	-0.575841	26.3577	-0.808728	0.443783	0.886997	-5.85271
relapse - (high + low)/2	P41236;Q6NXS1	-0.990033	21.6851	-0.808064	0.444143	0.886997	-5.85325
relapse - (high + low)/2	P35221	0.972831	22.3501	0.807957	0.4442	0.886997	-5.85334
relapse - (high + low)/2	Q9HCN8	-0.675001	27.1717	-0.807707	0.444336	0.886997	-5.85354
relapse - (high + low)/2	P29466	-0.502353	21.055	-0.807659	0.444362	0.886997	-5.85358
relapse - (high + low)/2	Q15257	0.585474	23.2548	0.806903	0.444771	0.887125	-5.85418
relapse - (high + low)/2	Q96GW9	-0.544554	18.6876	-0.805594	0.44548	0.887601	-5.85524
relapse - (high + low)/2	P82094	-0.594538	22.7293	-0.805136	0.445729	0.887601	-5.8556
relapse - (high + low)/2	O43493	-0.550357	22.0971	-0.804388	0.446134	0.887601	-5.8562
relapse - (high + low)/2	Q13247	-0.464244	24.5102	-0.803682	0.446518	0.887601	-5.85677
relapse - (high + low)/2	Q13409	0.419758	22.2827	0.80273	0.447035	0.887601	-5.85753
relapse - (high + low)/2	O00764	-0.488178	23.6307	-0.802642	0.447083	0.887601	-5.8576
relapse - (high + low)/2	P14735	0.553709	22.9563	0.801885	0.447494	0.887693	-5.85821
relapse - (high + low)/2	Q8NBL1	-0.782068	20.9351	-0.800491	0.448253	0.887693	-5.85933
relapse - (high + low)/2	O60701	-0.639549	23.0993	-0.799483	0.448802	0.887693	-5.86013
relapse - (high + low)/2	Q13510	-0.904191	27.1252	-0.79942	0.448836	0.887693	-5.86018
relapse - (high + low)/2	P62913	-0.555223	25.1338	-0.798521	0.449326	0.887693	-5.8609
relapse - (high + low)/2	Q9BU02	1.43276	18.8737	0.79836	0.449414	0.887693	-5.86103
relapse - (high + low)/2	P56537	0.440528	25.3463	0.797526	0.449869	0.887693	-5.86169
relapse - (high + low)/2	Q96EV2	-0.895989	20.4583	-0.797384	0.449946	0.887693	-5.8618
relapse - (high + low)/2	O43776	-0.585362	24.9777	-0.796849	0.450239	0.887693	-5.86223
relapse - (high + low)/2	O43684	0.507438	23.9923	0.796102	0.450647	0.887816	-5.86282
relapse - (high + low)/2	O75643	0.46926	24.3123	0.795285	0.451093	0.888014	-5.86347
relapse - (high + low)/2	P02671	0.851309	24.4192	0.794537	0.451503	0.888139	-5.86407
relapse - (high + low)/2	P11021	-0.526271	32.289	-0.79372	0.45195	0.888338	-5.86472
relapse - (high + low)/2	Q9NUB1	0.634067	23.4687	0.792637	0.452543	0.888825	-5.86558
relapse - (high + low)/2	O43464	0.509996	23.6402	0.788438	0.454848	0.890977	-5.8689
relapse - (high + low)/2	Q14764	0.735407	24.8539	0.787131	0.455567	0.890977	-5.86993
relapse - (high + low)/2	O43847	-0.759325	19.5328	-0.786526	0.4559	0.890977	-5.8704
relapse - (high + low)/2	O60502	0.84649	20.3125	0.786395	0.455973	0.890977	-5.87051
relapse - (high + low)/2	Q96E11	-0.650608	23.6447	-0.786205	0.456077	0.890977	-5.87066
relapse - (high + low)/2	P51531	-0.508943	21.8968	-0.785395	0.456523	0.890977	-5.87129
relapse - (high + low)/2	Q12996	0.469451	21.6797	0.784815	0.456843	0.890977	-5.87175
relapse - (high + low)/2	Q9NRN7	0.568907	20.6895	0.783501	0.457568	0.890977	-5.87278
relapse - (high + low)/2	P51858	0.576871	25.9088	0.782555	0.458091	0.890977	-5.87352
relapse - (high + low)/2	P0DP25;P0DP24;P0DP23	-0.411869	27.1243	-0.781905	0.45845	0.890977	-5.87403
relapse - (high + low)/2	O00193	-1.41935	21.6904	-0.781662	0.458585	0.890977	-5.87422
relapse - (high + low)/2	P05413	-1.41819	21.9987	-0.781027	0.458936	0.890977	-5.87472
relapse - (high + low)/2	O75367	0.509163	27.7733	0.780292	0.459343	0.890977	-5.8753
relapse - (high + low)/2	Q9H488	0.497432	22.0645	0.780209	0.459389	0.890977	-5.87536
relapse - (high + low)/2	Q8N1G4	-0.503954	23.2942	-0.780177	0.459406	0.890977	-5.87539
relapse - (high + low)/2	Q8NEJ9	-0.587603	21.7751	-0.780155	0.459419	0.890977	-5.8754
relapse - (high + low)/2	P68036	0.499558	24.3696	0.779945	0.459535	0.890977	-5.87557
relapse - (high + low)/2	Q9H4A4	1.03666	23.3913	0.778888	0.46012	0.891057	-5.87639
relapse - (high + low)/2	Q16181	0.417871	23.9429	0.778619	0.46027	0.891057	-5.8766
relapse - (high + low)/2	Q9Y295	-0.598831	22.0506	-0.776128	0.461652	0.892522	-5.87854
relapse - (high + low)/2	O15155	-0.603993	20.2628	-0.776004	0.461721	0.892522	-5.87864
relapse - (high + low)/2	Q05519	0.478011	23.5288	0.775286	0.46212	0.892621	-5.8792
relapse - (high + low)/2	Q14696	-0.557012	25.0735	-0.773099	0.463336	0.89318	-5.8809
relapse - (high + low)/2	Q9HC35	0.459271	23.6995	0.772785	0.463512	0.89318	-5.88114
relapse - (high + low)/2	P29218	0.485496	23.6677	0.772461	0.463692	0.89318	-5.88139
relapse - (high + low)/2	Q9BXK5	0.64388	22.8496	0.771944	0.46398	0.89318	-5.8818
relapse - (high + low)/2	Q9H4B7	1.34996	21.3866	0.771643	0.464148	0.89318	-5.88203
relapse - (high + low)/2	P26885	-0.553399	27.4941	-0.770745	0.464649	0.893475	-5.88272
relapse - (high + low)/2	Q5T8P6	-0.646792	21.1288	-0.767453	0.466488	0.894722	-5.88527
relapse - (high + low)/2	Q13867	0.500639	23.3689	0.767157	0.466653	0.894722	-5.8855
relapse - (high + low)/2	Q9Y678	-0.497197	26.3676	-0.767046	0.466715	0.894722	-5.88558
relapse - (high + low)/2	P63162;P14678	0.484587	25.3695	0.765135	0.467786	0.894722	-5.88705
relapse - (high + low)/2	P02679	0.968067	23.9011	0.765108	0.467801	0.894722	-5.88707
relapse - (high + low)/2	Q07820	-0.626199	20.9953	-0.765027	0.467846	0.894722	-5.88714
relapse - (high + low)/2	P54709	0.597435	21.9572	0.764055	0.468391	0.894722	-5.88788
relapse - (high + low)/2	P04062	0.6713	22.982	0.762197	0.469434	0.894722	-5.88931
relapse - (high + low)/2	Q14697	-0.458326	29.286	-0.762116	0.46948	0.894722	-5.88937
relapse - (high + low)/2	P62266	-0.722692	23.4254	-0.76179	0.469663	0.894722	-5.88962
relapse - (high + low)/2	P61221	-0.412442	23.5907	-0.761699	0.469714	0.894722	-5.88969
relapse - (high + low)/2	Q9Y2B0	-0.470655	26.706	-0.760469	0.470406	0.894722	-5.89063
relapse - (high + low)/2	Q9H0W9	-0.494441	24.3094	-0.760178	0.470569	0.894722	-5.89086
relapse - (high + low)/2	P54577	-0.510982	24.4298	-0.758786	0.471353	0.894722	-5.89192
relapse - (high + low)/2	Q7L2E3	0.963237	21.6137	0.758245	0.471658	0.894722	-5.89233
relapse - (high + low)/2	P42025	-0.618009	22.6106	-0.757063	0.472324	0.894722	-5.89323
relapse - (high + low)/2	Q9NR31	-0.604622	23.4293	-0.756636	0.472565	0.894722	-5.89356
relapse - (high + low)/2	Q00577	-0.569514	25.2851	-0.756472	0.472658	0.894722	-5.89368
relapse - (high + low)/2	Q9BYG3	-0.434506	21.3626	-0.756293	0.472759	0.894722	-5.89382
relapse - (high + low)/2	P00441	1.19551	22.2082	0.755992	0.472929	0.894722	-5.89405
relapse - (high + low)/2	Q16762	-0.531247	22.7906	-0.7558	0.473037	0.894722	-5.8942
relapse - (high + low)/2	Q13363	-0.479538	22.4829	-0.754803	0.4736	0.894722	-5.89496
relapse - (high + low)/2	P09012	0.430577	23.8933	0.754618	0.473705	0.894722	-5.8951
relapse - (high + low)/2	P10153	0.917315	26.4651	0.754551	0.473743	0.894722	-5.89515
relapse - (high + low)/2	P28066	0.392503	26.3118	0.754089	0.474004	0.894722	-5.8955
relapse - (high + low)/2	P09104	0.775641	24.1809	0.751843	0.475275	0.896142	-5.8972
relapse - (high + low)/2	Q9Y6I3	-0.438838	21.2168	-0.750648	0.475952	0.896142	-5.89811
relapse - (high + low)/2	Q9UIG0	0.447053	21.8664	0.750172	0.476222	0.896142	-5.89847
relapse - (high + low)/2	Q9NPF4	-0.493065	21.1343	-0.749898	0.476378	0.896142	-5.89868
relapse - (high + low)/2	P78371	-0.419862	26.8076	-0.749681	0.476501	0.896142	-5.89884
relapse - (high + low)/2	P62258	-0.397027	28.2852	-0.748757	0.477026	0.896473	-5.89954
relapse - (high + low)/2	Q9UBV8	0.496376	21.2027	0.747893	0.477516	0.896739	-5.90019
relapse - (high + low)/2	Q07065	-0.571332	29.0005	-0.746791	0.478143	0.897259	-5.90102
relapse - (high + low)/2	Q15942	-1.01388	22.3603	-0.745026	0.479147	0.89793	-5.90235
relapse - (high + low)/2	Q15369	-0.39187	22.9678	-0.74437	0.479521	0.89793	-5.90284
relapse - (high + low)/2	P50395	0.665711	26.4982	0.742927	0.480344	0.89793	-5.90393
relapse - (high + low)/2	Q9H7Z7	-0.575601	24.2522	-0.742747	0.480446	0.89793	-5.90406
relapse - (high + low)/2	P48059	0.599973	20.6307	0.741544	0.481133	0.89793	-5.90496
relapse - (high + low)/2	Q9GZS3	0.413689	23.5536	0.741521	0.481146	0.89793	-5.90498
relapse - (high + low)/2	O14497	-1.0502	20.0223	-0.740372	0.481802	0.89793	-5.90584
relapse - (high + low)/2	Q9UGV2	0.488598	19.6494	0.73954	0.482278	0.89793	-5.90646
relapse - (high + low)/2	Q9ULV4	0.426947	22.1392	0.739539	0.482278	0.89793	-5.90646
relapse - (high + low)/2	P06865	0.624241	24.82	0.738819	0.48269	0.89793	-5.907
relapse - (high + low)/2	Q16186	-0.479411	20.5312	-0.738722	0.482746	0.89793	-5.90707
relapse - (high + low)/2	P31930	-0.478142	26.6051	-0.738591	0.482821	0.89793	-5.90717
relapse - (high + low)/2	P43243	-0.387152	26.3874	-0.738202	0.483044	0.89793	-5.90746
relapse - (high + low)/2	Q9NQW7	0.544847	22.4125	0.736872	0.483806	0.898696	-5.90845
relapse - (high + low)/2	P13473	0.393629	24.5761	0.735951	0.484334	0.898818	-5.90914
relapse - (high + low)/2	P80404	-0.479839	20.9478	-0.735537	0.484571	0.898818	-5.90945
relapse - (high + low)/2	Q96RS6	-0.903167	19.4855	-0.734778	0.485007	0.898977	-5.91001
relapse - (high + low)/2	O75131	0.560396	22.3965	0.733847	0.485541	0.899091	-5.9107
relapse - (high + low)/2	P55209	-0.466271	25.0459	-0.733453	0.485768	0.899091	-5.91099
relapse - (high + low)/2	Q96RT1	0.500912	21.1241	0.732172	0.486504	0.899227	-5.91194
relapse - (high + low)/2	P38159;Q96E39	-0.413777	26.7933	-0.731852	0.486688	0.899227	-5.91218
relapse - (high + low)/2	Q92851	-0.819316	20.4141	-0.730905	0.487234	0.899227	-5.91288
relapse - (high + low)/2	P27708	-0.964119	21.3669	-0.730458	0.487491	0.899227	-5.91321
relapse - (high + low)/2	Q16401	0.516796	23.3837	0.729153	0.488243	0.899227	-5.91418
relapse - (high + low)/2	Q9Y265	0.434263	26.0835	0.72854	0.488597	0.899227	-5.91463
relapse - (high + low)/2	Q9UNK0	-0.384896	21.1996	-0.727727	0.489066	0.899227	-5.91523
relapse - (high + low)/2	Q08257	0.43509	24.2601	0.727408	0.48925	0.899227	-5.91546
relapse - (high + low)/2	P04899	0.476864	24.5571	0.726894	0.489547	0.899227	-5.91584
relapse - (high + low)/2	Q5VT52	0.639855	22.3189	0.726416	0.489823	0.899227	-5.91619
relapse - (high + low)/2	Q9NYM9	-0.583173	22.4675	-0.72617	0.489965	0.899227	-5.91638
relapse - (high + low)/2	O00170	-0.561355	21.1804	-0.723828	0.491319	0.899227	-5.9181
relapse - (high + low)/2	Q01518	0.520875	25.9982	0.722343	0.49218	0.899227	-5.91918
relapse - (high + low)/2	Q969G3	-0.469271	21.6861	-0.721912	0.49243	0.899227	-5.9195
relapse - (high + low)/2	Q02978	-0.615786	21.767	-0.721264	0.492805	0.899227	-5.91997
relapse - (high + low)/2	P61758	-0.362316	23.3613	-0.72108	0.492912	0.899227	-5.92011
relapse - (high + low)/2	Q96GX9	0.562492	23.6926	0.72076	0.493098	0.899227	-5.92034
relapse - (high + low)/2	Q969X6	-1.16623	17.0585	-0.720685	0.493141	0.899227	-5.9204
relapse - (high + low)/2	Q8NFH5	-0.428473	22.7466	-0.720095	0.493484	0.899227	-5.92083
relapse - (high + low)/2	Q96I24	-0.541393	21.8693	-0.720093	0.493485	0.899227	-5.92083
relapse - (high + low)/2	Q8IVS2	-0.48476	20.8686	-0.718912	0.494171	0.899227	-5.92169
relapse - (high + low)/2	P08514	-1.42123	23.9268	-0.718716	0.494285	0.899227	-5.92184
relapse - (high + low)/2	P10619	0.835036	21.7178	0.717451	0.495021	0.899227	-5.92276
relapse - (high + low)/2	P17812	-0.609485	20.6852	-0.717055	0.495251	0.899227	-5.92304
relapse - (high + low)/2	P50454	1.00094	22.7255	0.716968	0.495302	0.899227	-5.92311
relapse - (high + low)/2	Q9NTX5	0.379465	24.5838	0.716624	0.495502	0.899227	-5.92336
relapse - (high + low)/2	Q13283	-0.498608	24.1211	-0.716186	0.495757	0.899227	-5.92368
relapse - (high + low)/2	Q96HS1	-0.570087	22.8386	-0.715867	0.495943	0.899227	-5.92391
relapse - (high + low)/2	Q92947	-0.4802	25.392	-0.715782	0.495993	0.899227	-5.92397
relapse - (high + low)/2	Q96I23	-0.679169	20.6552	-0.713379	0.497393	0.899854	-5.92571
relapse - (high + low)/2	Q9NPE3	0.81928	23.1542	0.712556	0.497874	0.899854	-5.92631
relapse - (high + low)/2	P62879	0.569813	23.5223	0.712517	0.497897	0.899854	-5.92634
relapse - (high + low)/2	P29350	-0.622253	24.6674	-0.711897	0.498259	0.899854	-5.92679
relapse - (high + low)/2	P04196	0.815342	22.9517	0.711559	0.498456	0.899854	-5.92703
relapse - (high + low)/2	Q96CN7	0.54459	23.3262	0.710498	0.499077	0.899854	-5.9278
relapse - (high + low)/2	O75152	0.528055	19.4976	0.710054	0.499336	0.899854	-5.92812
relapse - (high + low)/2	O75175	0.467149	21.026	0.70987	0.499444	0.899854	-5.92825
relapse - (high + low)/2	Q66K74	-0.504865	19.9054	-0.709558	0.499627	0.899854	-5.92848
relapse - (high + low)/2	Q08170	-0.752408	22.0096	-0.708599	0.500188	0.899854	-5.92917
relapse - (high + low)/2	P12955	0.542499	22.9198	0.708593	0.500191	0.899854	-5.92917
relapse - (high + low)/2	O95777	-0.5454	23.7733	-0.704557	0.502559	0.902237	-5.93207
relapse - (high + low)/2	O15355	-0.417013	22.7085	-0.704331	0.502692	0.902237	-5.93223
relapse - (high + low)/2	Q9BRJ6	-0.595565	20.0604	-0.703382	0.50325	0.902237	-5.93291
relapse - (high + low)/2	Q04837	-0.60792	27.6603	-0.703202	0.503355	0.902237	-5.93304
relapse - (high + low)/2	Q16822	0.801858	26.0343	0.702507	0.503764	0.902237	-5.93354
relapse - (high + low)/2	Q9UQE7	0.39803	23.6046	0.702441	0.503803	0.902237	-5.93359
relapse - (high + low)/2	P21912	-0.4338	25.5638	-0.70215	0.503974	0.902237	-5.93379
relapse - (high + low)/2	O96000	-0.439285	26.5095	-0.700594	0.504891	0.902794	-5.9349
relapse - (high + low)/2	Q53H96	-0.393181	22.0932	-0.699974	0.505256	0.902794	-5.93535
relapse - (high + low)/2	Q8WUM4	-0.347793	24.4976	-0.698674	0.506023	0.902794	-5.93627
relapse - (high + low)/2	Q2TAA2	-0.55959	22.8497	-0.698051	0.50639	0.902794	-5.93671
relapse - (high + low)/2	P51687	-1.70722	19.8559	-0.698033	0.506401	0.902794	-5.93673
relapse - (high + low)/2	P00558	-0.445903	28.5279	-0.696928	0.507053	0.902794	-5.93751
relapse - (high + low)/2	Q8NBZ7	0.448856	20.1428	0.69691	0.507064	0.902794	-5.93753
relapse - (high + low)/2	O76071	-0.374978	21.5981	-0.696855	0.507097	0.902794	-5.93756
relapse - (high + low)/2	P56134	0.437801	24.1165	0.694627	0.508414	0.904513	-5.93914
relapse - (high + low)/2	P12270	0.396545	26.6602	0.692335	0.509772	0.904513	-5.94076
relapse - (high + low)/2	Q9UBV2	-0.701456	23.5098	-0.692159	0.509876	0.904513	-5.94089
relapse - (high + low)/2	Q5JRX3	0.583418	23.8304	0.691529	0.51025	0.904513	-5.94133
relapse - (high + low)/2	Q8IZL8	-0.502105	22.4676	-0.691461	0.51029	0.904513	-5.94138
relapse - (high + low)/2	P05771	1.29448	19.0966	0.690416	0.51091	0.904513	-5.94212
relapse - (high + low)/2	Q9P265	-1.45373	19.6809	-0.689931	0.511198	0.904513	-5.94246
relapse - (high + low)/2	O60832	-0.537227	25.6494	-0.689383	0.511524	0.904513	-5.94284
relapse - (high + low)/2	P31939	-0.525167	26.1742	-0.688114	0.512278	0.904513	-5.94374
relapse - (high + low)/2	Q9BUR5	-0.511119	22.816	-0.68801	0.51234	0.904513	-5.94381
relapse - (high + low)/2	Q9NS69	0.36383	23.9788	0.687217	0.512812	0.904513	-5.94436
relapse - (high + low)/2	Q9UI12	0.650244	20.9866	0.686498	0.51324	0.904513	-5.94487
relapse - (high + low)/2	Q9Y5P6	0.518561	24.8174	0.68644	0.513275	0.904513	-5.94491
relapse - (high + low)/2	Q13185	0.418854	25.1027	0.686348	0.513329	0.904513	-5.94497
relapse - (high + low)/2	Q07666	-0.344611	24.1013	-0.685981	0.513547	0.904513	-5.94523
relapse - (high + low)/2	P06454	-0.406357	25.5473	-0.685312	0.513946	0.904513	-5.9457
relapse - (high + low)/2	Q92542	0.423432	21.4245	0.684214	0.514601	0.904513	-5.94647
relapse - (high + low)/2	O60506	-0.367841	26.6666	-0.684038	0.514706	0.904513	-5.94659
relapse - (high + low)/2	P55036	0.388297	24.3001	0.68347	0.515045	0.904513	-5.94699
relapse - (high + low)/2	Q96HN2;O43865	-0.978976	18.4428	-0.68337	0.515104	0.904513	-5.94706
relapse - (high + low)/2	P17612	-0.624531	20.0104	-0.682097	0.515864	0.905229	-5.94794
relapse - (high + low)/2	Q9Y5K6	-0.710884	22.6702	-0.680814	0.516631	0.905255	-5.94884
relapse - (high + low)/2	P49247	0.627046	20.9328	0.680104	0.517055	0.905255	-5.94933
relapse - (high + low)/2	Q99873	-0.62037	22.5985	-0.679434	0.517456	0.905255	-5.9498
relapse - (high + low)/2	P51571	-0.373752	26.8612	-0.678889	0.517783	0.905255	-5.95017
relapse - (high + low)/2	Q13098	-0.507294	21.9906	-0.678641	0.517932	0.905255	-5.95035
relapse - (high + low)/2	Q9BW92	-0.625554	19.2337	-0.677701	0.518494	0.905255	-5.951
relapse - (high + low)/2	O60784	0.435387	20.9156	0.677653	0.518523	0.905255	-5.95103
relapse - (high + low)/2	P35249	-0.502043	21.0791	-0.677361	0.518698	0.905255	-5.95123
relapse - (high + low)/2	O76003	0.416358	22.1145	0.674485	0.520424	0.907461	-5.95322
relapse - (high + low)/2	O60264	-0.375364	21.0445	-0.673302	0.521135	0.907461	-5.95404
relapse - (high + low)/2	Q9NX40	-0.383384	24.8471	-0.6728	0.521436	0.907461	-5.95438
relapse - (high + low)/2	Q5UCC4	-0.400373	20.7527	-0.67251	0.521611	0.907461	-5.95458
relapse - (high + low)/2	Q8WW12	-0.620189	21.3045	-0.672315	0.521728	0.907461	-5.95472
relapse - (high + low)/2	O95831	0.388818	25.884	0.66992	0.52317	0.908688	-5.95636
relapse - (high + low)/2	Q14498	0.377293	24.2044	0.669251	0.523573	0.908688	-5.95682
relapse - (high + low)/2	Q14344	0.366189	20.6274	0.669095	0.523667	0.908688	-5.95693
relapse - (high + low)/2	Q6NVY1	0.692882	23.6655	0.668178	0.52422	0.908688	-5.95755
relapse - (high + low)/2	Q9BT09	-0.518266	23.8271	-0.667769	0.524467	0.908688	-5.95783
relapse - (high + low)/2	Q9NT62	-0.418703	22.3883	-0.667622	0.524556	0.908688	-5.95793
relapse - (high + low)/2	Q13586	-0.389293	22.844	-0.665764	0.525678	0.909472	-5.9592
relapse - (high + low)/2	Q9H223	0.614681	20.559	0.665652	0.525746	0.909472	-5.95928
relapse - (high + low)/2	Q14103	-0.422271	27.9558	-0.665115	0.526071	0.909472	-5.95965
relapse - (high + low)/2	P60604	-0.520354	21.316	-0.663914	0.526797	0.909581	-5.96046
relapse - (high + low)/2	Q9NQP4	-0.47795	20.9003	-0.663839	0.526842	0.909581	-5.96051
relapse - (high + low)/2	P67775	0.42752	24.124	0.661535	0.528238	0.91123	-5.96208
relapse - (high + low)/2	O75347	-0.462834	23.1235	-0.660514	0.528857	0.91123	-5.96277
relapse - (high + low)/2	O75083	0.677726	23.3053	0.660025	0.529154	0.91123	-5.9631
relapse - (high + low)/2	P11182	-0.338727	24.1982	-0.659681	0.529362	0.91123	-5.96333
relapse - (high + low)/2	Q9Y5L4	-0.479292	24.5193	-0.658556	0.530046	0.91123	-5.96409
relapse - (high + low)/2	P05106	-1.54352	20.7028	-0.65724	0.530846	0.91123	-5.96498
relapse - (high + low)/2	Q9UIS9	0.501715	20.414	0.657005	0.530988	0.91123	-5.96514
relapse - (high + low)/2	Q9BV79	-0.348176	21.8023	-0.656134	0.531518	0.91123	-5.96573
relapse - (high + low)/2	O75569	-0.452703	21.8315	-0.656014	0.531591	0.91123	-5.96581
relapse - (high + low)/2	Q8N3X1	0.622336	21.5329	0.654593	0.532457	0.91123	-5.96676
relapse - (high + low)/2	P49458	-0.334004	26.3549	-0.654553	0.532481	0.91123	-5.96679
relapse - (high + low)/2	Q9BV94	0.988012	21.216	0.653723	0.532987	0.91123	-5.96735
relapse - (high + low)/2	Q9NX63	-0.434578	24.7803	-0.653399	0.533184	0.91123	-5.96757
relapse - (high + low)/2	Q07960	0.427714	22.7503	0.652395	0.533796	0.91123	-5.96824
relapse - (high + low)/2	P07996	1.05681	26.1526	0.651387	0.534411	0.91123	-5.96891
relapse - (high + low)/2	P25325	-0.450427	21.7098	-0.651022	0.534635	0.91123	-5.96916
relapse - (high + low)/2	P08567	0.645752	21.147	0.650531	0.534935	0.91123	-5.96949
relapse - (high + low)/2	O14734	0.673916	19.8321	0.650368	0.535034	0.91123	-5.9696
relapse - (high + low)/2	P55809	0.515368	23.3548	0.650367	0.535035	0.91123	-5.9696
relapse - (high + low)/2	P41208	-0.527076	21.2382	-0.647489	0.536795	0.91123	-5.97151
relapse - (high + low)/2	P07099	0.685789	22.7436	0.645764	0.537851	0.91123	-5.97266
relapse - (high + low)/2	Q9UN86	-0.435694	21.9653	-0.645592	0.537957	0.91123	-5.97278
relapse - (high + low)/2	Q13451	-0.545263	21.57	-0.645115	0.538249	0.91123	-5.97309
relapse - (high + low)/2	Q9HDC9	0.344667	23.5966	0.644849	0.538412	0.91123	-5.97327
relapse - (high + low)/2	P02749	1.05047	24.6478	0.644684	0.538514	0.91123	-5.97338
relapse - (high + low)/2	Q96GD0	-0.811083	18.1279	-0.644597	0.538567	0.91123	-5.97344
relapse - (high + low)/2	Q92621	-0.419986	22.6958	-0.643802	0.539055	0.91123	-5.97396
relapse - (high + low)/2	Q12874	0.34732	22.8229	0.643512	0.539233	0.91123	-5.97415
relapse - (high + low)/2	P60983	0.367407	23.2202	0.642605	0.53979	0.91123	-5.97475
relapse - (high + low)/2	Q92576	-0.407262	20.7615	-0.642287	0.539985	0.91123	-5.97496
relapse - (high + low)/2	P16403	-0.460691	30.2934	-0.641853	0.540252	0.91123	-5.97525
relapse - (high + low)/2	Q5JS37	-0.515574	20.2083	-0.641816	0.540275	0.91123	-5.97527
relapse - (high + low)/2	O75940	-0.527621	21.6603	-0.641788	0.540292	0.91123	-5.97529
relapse - (high + low)/2	Q14318	0.521372	20.1701	0.640612	0.541015	0.91123	-5.97607
relapse - (high + low)/2	O60563	0.417444	19.9897	0.640297	0.541209	0.91123	-5.97628
relapse - (high + low)/2	P09467	1.43087	25.5588	0.640167	0.541289	0.91123	-5.97636
relapse - (high + low)/2	P45974	-0.403083	24.9916	-0.639843	0.541488	0.91123	-5.97658
relapse - (high + low)/2	Q9Y490	0.46102	28.603	0.639829	0.541496	0.91123	-5.97658
relapse - (high + low)/2	Q9HBI1	-0.831013	21.3605	-0.639199	0.541885	0.91123	-5.977
relapse - (high + low)/2	P21283	0.595613	21.3774	0.639036	0.541985	0.91123	-5.97711
relapse - (high + low)/2	P09651;Q32P51	-0.355005	27.6236	-0.637134	0.543157	0.912603	-5.97836
relapse - (high + low)/2	Q13868	0.405633	22.3032	0.635747	0.544013	0.913283	-5.97926
relapse - (high + low)/2	Q15126	-0.609427	20.8793	-0.635326	0.544273	0.913283	-5.97954
relapse - (high + low)/2	Q06265	0.332876	21.5591	0.634153	0.544997	0.913901	-5.98031
relapse - (high + low)/2	Q86Y82	0.523697	22.9397	0.631721	0.546501	0.914798	-5.98189
relapse - (high + low)/2	Q16134	-0.437987	22.0607	-0.631537	0.546615	0.914798	-5.98201
relapse - (high + low)/2	Q9P2I0	-0.898683	17.993	-0.631404	0.546697	0.914798	-5.9821
relapse - (high + low)/2	O75503	-0.456163	21.2166	-0.630985	0.546956	0.914798	-5.98237
relapse - (high + low)/2	P60174	-0.485008	29.6682	-0.629393	0.547943	0.915852	-5.98341
relapse - (high + low)/2	P57764	0.506822	19.8623	0.626193	0.549928	0.916695	-5.98548
relapse - (high + low)/2	O43709	-0.501085	21.7284	-0.625536	0.550337	0.916695	-5.9859
relapse - (high + low)/2	Q96EY1	-0.366788	22.7715	-0.623434	0.551644	0.916695	-5.98726
relapse - (high + low)/2	P36957	0.424819	27.4173	0.623101	0.551851	0.916695	-5.98747
relapse - (high + low)/2	P49006	0.590022	19.4655	0.622568	0.552183	0.916695	-5.98781
relapse - (high + low)/2	P19338	-0.394566	28.1119	-0.622389	0.552294	0.916695	-5.98793
relapse - (high + low)/2	P05166	0.327052	24.329	0.622324	0.552335	0.916695	-5.98797
relapse - (high + low)/2	P31946	0.412037	24.9164	0.622042	0.552511	0.916695	-5.98815
relapse - (high + low)/2	P11766	0.463143	23.0486	0.621249	0.553005	0.916695	-5.98866
relapse - (high + low)/2	P78344	-0.343153	22.6786	-0.619963	0.553806	0.916695	-5.98948
relapse - (high + low)/2	Q96DA6	-0.475786	22.6876	-0.619249	0.554252	0.916695	-5.98994
relapse - (high + low)/2	P01876	-1.92294	29.1519	-0.61891	0.554464	0.916695	-5.99016
relapse - (high + low)/2	P16401	0.623015	28.138	0.618721	0.554582	0.916695	-5.99028
relapse - (high + low)/2	P48426	0.439662	21.0168	0.617405	0.555403	0.916695	-5.99112
relapse - (high + low)/2	Q10471	0.68799	20.6494	0.617109	0.555589	0.916695	-5.99131
relapse - (high + low)/2	Q9BXP5	-0.324472	22.6598	-0.615541	0.55657	0.916695	-5.9923
relapse - (high + low)/2	P09622	0.428441	26.7778	0.614809	0.557028	0.916695	-5.99277
relapse - (high + low)/2	Q6P1X6	0.368024	22.1235	0.614347	0.557317	0.916695	-5.99306
relapse - (high + low)/2	Q9UHA4	0.477642	23.8574	0.614035	0.557512	0.916695	-5.99326
relapse - (high + low)/2	Q9H173	0.425197	21.6709	0.613961	0.557558	0.916695	-5.99331
relapse - (high + low)/2	P14618	0.446473	27.7348	0.613303	0.55797	0.916695	-5.99372
relapse - (high + low)/2	Q03252	-0.395386	26.066	-0.613287	0.55798	0.916695	-5.99373
relapse - (high + low)/2	Q9H9H4	-0.556231	21.1892	-0.612893	0.558228	0.916695	-5.99398
relapse - (high + low)/2	P12814	0.78927	25.9293	0.611958	0.558814	0.916695	-5.99458
relapse - (high + low)/2	P22059	-0.386533	21.9884	-0.611295	0.55923	0.916695	-5.995
relapse - (high + low)/2	P42285	-0.337705	22.4579	-0.611027	0.559397	0.916695	-5.99516
relapse - (high + low)/2	P52434	0.344417	21.8461	0.61034	0.559829	0.916695	-5.9956
relapse - (high + low)/2	Q9BXW7	-0.466638	21.3369	-0.610115	0.55997	0.916695	-5.99574
relapse - (high + low)/2	Q15008	0.403435	23.6734	0.609382	0.560431	0.916695	-5.9962
relapse - (high + low)/2	P06737	0.759616	22.2178	0.608989	0.560677	0.916695	-5.99645
relapse - (high + low)/2	P07602	0.463209	22.3509	0.607622	0.561537	0.916695	-5.99731
relapse - (high + low)/2	Q9NYF8	-0.58267	22.8095	-0.607442	0.56165	0.916695	-5.99742
relapse - (high + low)/2	Q9UHG3	-0.38355	24.2108	-0.607252	0.56177	0.916695	-5.99754
relapse - (high + low)/2	Q5VW36	0.726333	21.0321	0.606208	0.562427	0.916695	-5.9982
relapse - (high + low)/2	P30273	0.744897	21.0736	0.605811	0.562676	0.916695	-5.99845
relapse - (high + low)/2	Q8NFC6	-0.760308	20.4407	-0.60417	0.56371	0.916695	-5.99948
relapse - (high + low)/2	O94760	0.693484	21.8963	0.60258	0.564713	0.916695	-6.00047
relapse - (high + low)/2	O43252	0.503246	23.7068	0.60224	0.564927	0.916695	-6.00068
relapse - (high + low)/2	Q9H4E7	-0.581963	20.3869	-0.601989	0.565086	0.916695	-6.00084
relapse - (high + low)/2	P30153	-0.352569	25.9116	-0.60175	0.565237	0.916695	-6.00099
relapse - (high + low)/2	Q9Y512	-0.324742	22.515	-0.600653	0.56593	0.916695	-6.00167
relapse - (high + low)/2	Q13126	-0.358178	24.0601	-0.600469	0.566046	0.916695	-6.00178
relapse - (high + low)/2	P61289	0.340977	24.6056	0.600332	0.566133	0.916695	-6.00187
relapse - (high + low)/2	P18669	0.329279	28.1254	0.59998	0.566355	0.916695	-6.00209
relapse - (high + low)/2	Q01130	-0.429688	25.5546	-0.599214	0.566839	0.916695	-6.00256
relapse - (high + low)/2	Q02127	-0.434715	21.3397	-0.597449	0.567957	0.916695	-6.00366
relapse - (high + low)/2	P02787	0.684435	25.3624	0.597152	0.568144	0.916695	-6.00384
relapse - (high + low)/2	P19105;O14950	0.324334	25.2077	0.597022	0.568226	0.916695	-6.00392
relapse - (high + low)/2	Q9UMX5	0.352604	22.5271	0.596989	0.568247	0.916695	-6.00394
relapse - (high + low)/2	P32322	-0.643141	24.5592	-0.596566	0.568515	0.916695	-6.0042
relapse - (high + low)/2	Q92841	-0.307393	26.3281	-0.596045	0.568846	0.916695	-6.00453
relapse - (high + low)/2	Q10570	0.565389	19.5886	0.595964	0.568897	0.916695	-6.00458
relapse - (high + low)/2	Q99426	-0.638912	16.9769	-0.595387	0.569263	0.916695	-6.00493
relapse - (high + low)/2	Q13435	-0.43125	25.0491	-0.593544	0.570432	0.916695	-6.00607
relapse - (high + low)/2	P14625	-0.394147	32.2097	-0.592747	0.570937	0.916695	-6.00656
relapse - (high + low)/2	O14662	-0.400356	19.8731	-0.59226	0.571247	0.916695	-6.00686
relapse - (high + low)/2	P50991	-0.316389	25.9517	-0.592068	0.571369	0.916695	-6.00698
relapse - (high + low)/2	O60476	0.36307	20.8138	0.590993	0.572052	0.916695	-6.00763
relapse - (high + low)/2	Q9Y4I1	-0.556828	20.0043	-0.590862	0.572135	0.916695	-6.00771
relapse - (high + low)/2	Q9Y3Y2	-0.638295	21.0752	-0.590039	0.572659	0.916695	-6.00822
relapse - (high + low)/2	Q9UKD2	-0.435413	21.0291	-0.589864	0.57277	0.916695	-6.00833
relapse - (high + low)/2	P14174	-0.368919	28.7862	-0.589468	0.573022	0.916695	-6.00857
relapse - (high + low)/2	P61964	0.459864	23.1615	0.589024	0.573305	0.916695	-6.00884
relapse - (high + low)/2	P41250	-0.401819	27.3263	-0.588788	0.573455	0.916695	-6.00898
relapse - (high + low)/2	Q53EL6	-0.471066	23.418	-0.588666	0.573533	0.916695	-6.00906
relapse - (high + low)/2	Q96P70	0.815839	20.5412	0.587904	0.574018	0.916695	-6.00952
relapse - (high + low)/2	Q9H2M9	-0.471316	19.9724	-0.587343	0.574376	0.916695	-6.00987
relapse - (high + low)/2	Q06546	-0.342861	19.8916	-0.587125	0.574514	0.916695	-6.01
relapse - (high + low)/2	O95810	-1.33954	19.9417	-0.587061	0.574555	0.916695	-6.01004
relapse - (high + low)/2	P62877	0.333441	21.1442	0.585132	0.575785	0.916695	-6.01121
relapse - (high + low)/2	P68366	0.460581	26.8002	0.583419	0.576879	0.916695	-6.01225
relapse - (high + low)/2	P49711	0.331676	22.8089	0.583074	0.577099	0.916695	-6.01246
relapse - (high + low)/2	Q86UP2	-0.341287	24.5823	-0.582709	0.577333	0.916695	-6.01268
relapse - (high + low)/2	Q9BY43	-0.37148	22.2637	-0.581687	0.577986	0.916695	-6.0133
relapse - (high + low)/2	Q14161	0.432369	21.9464	0.58158	0.578055	0.916695	-6.01336
relapse - (high + low)/2	P49915	-0.599208	22.5119	-0.580876	0.578505	0.916695	-6.01379
relapse - (high + low)/2	Q9NQ48	-0.426718	22.8341	-0.580809	0.578548	0.916695	-6.01383
relapse - (high + low)/2	Q9Y5J7	-0.532277	21.9437	-0.580671	0.578636	0.916695	-6.01391
relapse - (high + low)/2	A0FGR8	0.429397	20.651	0.580498	0.578747	0.916695	-6.01402
relapse - (high + low)/2	O60256	0.344855	23.3812	0.579944	0.579101	0.916695	-6.01435
relapse - (high + low)/2	Q04446	0.583276	20.7234	0.57974	0.579232	0.916695	-6.01447
relapse - (high + low)/2	Q14247	-0.387716	21.6971	-0.57852	0.580014	0.916695	-6.01521
relapse - (high + low)/2	Q9NUP9	0.421847	20.9523	0.57797	0.580366	0.916695	-6.01554
relapse - (high + low)/2	P09326	-0.522468	25.0291	-0.5775	0.580667	0.916695	-6.01582
relapse - (high + low)/2	P45954	0.435849	21.0712	0.577322	0.580781	0.916695	-6.01593
relapse - (high + low)/2	P55263	-0.608548	21.8632	-0.57695	0.58102	0.916695	-6.01615
relapse - (high + low)/2	Q12912	0.909702	21.819	0.576908	0.581047	0.916695	-6.01618
relapse - (high + low)/2	Q14257	0.401605	22.7551	0.57671	0.581174	0.916695	-6.01629
relapse - (high + low)/2	P35244	0.345429	23.4817	0.576629	0.581226	0.916695	-6.01634
relapse - (high + low)/2	O14672	-1.14118	17.969	-0.576482	0.58132	0.916695	-6.01643
relapse - (high + low)/2	P36873	0.333681	22.3875	0.576151	0.581533	0.916695	-6.01663
relapse - (high + low)/2	Q86SX6	0.360682	23.0379	0.575968	0.58165	0.916695	-6.01674
relapse - (high + low)/2	Q9H0U4;Q92928	-0.343538	24.4936	-0.575745	0.581793	0.916695	-6.01687
relapse - (high + low)/2	Q15269	-0.432784	19.4186	-0.575441	0.581989	0.916695	-6.01705
relapse - (high + low)/2	P58546	-0.32929	23.8049	-0.574752	0.582431	0.916829	-6.01747
relapse - (high + low)/2	Q92499	-0.399213	24.9914	-0.573651	0.583138	0.91709	-6.01812
relapse - (high + low)/2	P30044	-0.425102	29.1512	-0.571683	0.584404	0.91709	-6.0193
relapse - (high + low)/2	Q96BW5	0.344633	20.8126	0.57129	0.584657	0.91709	-6.01953
relapse - (high + low)/2	Q8TAT6	-0.710871	21.3629	-0.570672	0.585055	0.91709	-6.0199
relapse - (high + low)/2	Q9Y5Z4	-0.427285	24.5933	-0.570451	0.585197	0.91709	-6.02003
relapse - (high + low)/2	Q99575	-0.640904	17.589	-0.570296	0.585297	0.91709	-6.02012
relapse - (high + low)/2	P46109	0.428499	21.6466	0.570238	0.585334	0.91709	-6.02015
relapse - (high + low)/2	P07203	0.528829	25.9424	0.569702	0.58568	0.91709	-6.02047
relapse - (high + low)/2	Q13948;P39880	-0.373726	21.0969	-0.569223	0.585988	0.91709	-6.02076
relapse - (high + low)/2	Q9BY77	0.520792	20.5079	0.568947	0.586166	0.91709	-6.02092
relapse - (high + low)/2	P06730	-0.434334	21.2327	-0.567062	0.587382	0.918432	-6.02203
relapse - (high + low)/2	P48739	0.479174	21.4659	0.566502	0.587743	0.918439	-6.02236
relapse - (high + low)/2	P30048	0.322598	28.4632	0.565839	0.588172	0.918549	-6.02276
relapse - (high + low)/2	Q13740	-0.980062	18.77	-0.563683	0.589565	0.919664	-6.02402
relapse - (high + low)/2	P08758	-0.338255	27.4397	-0.563069	0.589962	0.919664	-6.02438
relapse - (high + low)/2	P51608	-0.645167	24.7387	-0.56207	0.590609	0.919664	-6.02497
relapse - (high + low)/2	P55789	-0.7478	21.3714	-0.561194	0.591176	0.919664	-6.02548
relapse - (high + low)/2	Q7Z4H3	-0.665172	21.537	-0.559204	0.592466	0.919664	-6.02664
relapse - (high + low)/2	Q96HE7	0.394963	25.8616	0.559067	0.592555	0.919664	-6.02672
relapse - (high + low)/2	P49368	-0.307403	26.9411	-0.558742	0.592766	0.919664	-6.02691
relapse - (high + low)/2	Q9BRQ6	-0.504868	20.3875	-0.558542	0.592895	0.919664	-6.02703
relapse - (high + low)/2	Q9H3P2	-0.321607	19.6037	-0.558219	0.593105	0.919664	-6.02722
relapse - (high + low)/2	Q92905	-0.341187	23.2198	-0.558159	0.593144	0.919664	-6.02725
relapse - (high + low)/2	Q16740	-0.36537	26.1177	-0.557373	0.593654	0.919664	-6.02771
relapse - (high + low)/2	Q02218	-0.417271	23.9068	-0.557262	0.593726	0.919664	-6.02777
relapse - (high + low)/2	O75431	-0.292796	22.7473	-0.557088	0.593839	0.919664	-6.02788
relapse - (high + low)/2	P22695	-0.329551	26.8926	-0.555761	0.594701	0.919664	-6.02865
relapse - (high + low)/2	Q14204	-0.490143	24.8734	-0.555445	0.594906	0.919664	-6.02883
relapse - (high + low)/2	Q9UQ35	-0.365375	25.2601	-0.55462	0.595443	0.919664	-6.02931
relapse - (high + low)/2	Q9BTT0	-0.316435	24.7582	-0.554428	0.595567	0.919664	-6.02942
relapse - (high + low)/2	P16219	0.33618	23.5505	0.554358	0.595613	0.919664	-6.02946
relapse - (high + low)/2	P06744	-0.380053	27.723	-0.553727	0.596023	0.919664	-6.02982
relapse - (high + low)/2	P49327	-1.07076	21.8526	-0.550998	0.5978	0.919664	-6.0314
relapse - (high + low)/2	O75964	0.30534	24.685	0.550752	0.597961	0.919664	-6.03154
relapse - (high + low)/2	P00747	-0.671498	20.3956	-0.550516	0.598115	0.919664	-6.03167
relapse - (high + low)/2	Q5JTV8	-0.369488	24.7592	-0.550252	0.598287	0.919664	-6.03182
relapse - (high + low)/2	P14927	-0.404366	26.4176	-0.54985	0.598549	0.919664	-6.03205
relapse - (high + low)/2	O43719	-0.286669	21.4714	-0.549748	0.598616	0.919664	-6.03211
relapse - (high + low)/2	O60884	-0.393779	20.3926	-0.549646	0.598682	0.919664	-6.03217
relapse - (high + low)/2	P00568	0.67306	21.7747	0.549538	0.598753	0.919664	-6.03223
relapse - (high + low)/2	P0DN76;Q01081;Q8WU68	-0.281384	23.1134	-0.549223	0.598958	0.919664	-6.03241
relapse - (high + low)/2	Q9HCC0	0.350636	25.209	0.548749	0.599267	0.919664	-6.03269
relapse - (high + low)/2	Q9BYT8	0.420462	21.0305	0.546995	0.600412	0.920862	-6.03369
relapse - (high + low)/2	Q99497	0.312084	28.3412	0.546456	0.600765	0.920862	-6.034
relapse - (high + low)/2	Q8NFU3	-0.615164	23.7517	-0.545801	0.601193	0.920969	-6.03437
relapse - (high + low)/2	Q9H583	0.372305	20.9429	0.544763	0.601872	0.921208	-6.03496
relapse - (high + low)/2	Q3LXA3	-0.354524	25.5263	-0.544359	0.602136	0.921208	-6.03519
relapse - (high + low)/2	Q8WZ82	0.446322	19.8874	0.543879	0.60245	0.921208	-6.03547
relapse - (high + low)/2	O94905	-1.29956	18.8405	-0.54337	0.602784	0.921208	-6.03575
relapse - (high + low)/2	P62807;O60814;Q99880;Q99879;Q99877;Q93079;Q5QNW6;P58876;P57053	-0.329541	31.8211	-0.540037	0.604968	0.923997	-6.03764
relapse - (high + low)/2	Q96S44	-0.364169	21.2376	-0.539356	0.605415	0.92413	-6.03803
relapse - (high + low)/2	Q6P1N9	0.37162	21.8212	0.5373	0.606764	0.925311	-6.03918
relapse - (high + low)/2	Q9GZT8	0.343333	23.9314	0.536332	0.607401	0.925311	-6.03973
relapse - (high + low)/2	P53634	0.480286	25.8771	0.536197	0.607489	0.925311	-6.0398
relapse - (high + low)/2	P35659	-0.525516	20.9722	-0.535885	0.607695	0.925311	-6.03998
relapse - (high + low)/2	Q9P2R7	-0.341966	22.9215	-0.534386	0.608681	0.925311	-6.04082
relapse - (high + low)/2	Q9Y2L1	0.502014	19.9194	0.53417	0.608823	0.925311	-6.04094
relapse - (high + low)/2	Q9NSE4	0.464562	24.5978	0.533709	0.609127	0.925311	-6.04119
relapse - (high + low)/2	P35080	-1.19045	19.1026	-0.532973	0.609612	0.925311	-6.0416
relapse - (high + low)/2	P08195	0.523821	24.2332	0.532176	0.610136	0.925311	-6.04205
relapse - (high + low)/2	P49756	0.366659	22.8192	0.531991	0.610258	0.925311	-6.04215
relapse - (high + low)/2	Q9NZ45	-0.426061	23.4395	-0.531377	0.610663	0.925311	-6.04249
relapse - (high + low)/2	P18754	-0.34733	23.3777	-0.531059	0.610873	0.925311	-6.04267
relapse - (high + low)/2	Q9BX68	0.467019	26.2262	0.530485	0.611251	0.925311	-6.04299
relapse - (high + low)/2	Q9Y4Z0	-0.417128	23.3832	-0.53024	0.611413	0.925311	-6.04313
relapse - (high + low)/2	Q06124	0.793369	17.6148	0.529969	0.611592	0.925311	-6.04328
relapse - (high + low)/2	Q16698	0.34159	27.1864	0.527694	0.613094	0.925858	-6.04454
relapse - (high + low)/2	P08621	-0.286325	23.2372	-0.52688	0.613632	0.925858	-6.04498
relapse - (high + low)/2	P20591	0.515662	22.1538	0.526849	0.613653	0.925858	-6.045
relapse - (high + low)/2	Q10567	0.31888	24.5276	0.526629	0.613798	0.925858	-6.04512
relapse - (high + low)/2	O00264	-0.490749	19.7253	-0.526614	0.613808	0.925858	-6.04513
relapse - (high + low)/2	Q66PJ3	0.452554	20.4356	0.524817	0.614997	0.925858	-6.04612
relapse - (high + low)/2	O60234	0.485051	22.5702	0.524808	0.615002	0.925858	-6.04613
relapse - (high + low)/2	Q13501	0.350763	20.6749	0.524477	0.615222	0.925858	-6.04631
relapse - (high + low)/2	Q15067	0.397256	22.7035	0.524368	0.615294	0.925858	-6.04637
relapse - (high + low)/2	Q9Y6E0	-0.284035	20.9408	-0.523608	0.615797	0.925858	-6.04679
relapse - (high + low)/2	Q09161	0.356836	22.4495	0.523427	0.615917	0.925858	-6.04688
relapse - (high + low)/2	P00505	0.276985	27.0997	0.521156	0.617422	0.926789	-6.04813
relapse - (high + low)/2	Q96DZ1	-0.444098	24.5607	-0.520926	0.617574	0.926789	-6.04825
relapse - (high + low)/2	P61619	-0.595525	22.1456	-0.520407	0.617919	0.926789	-6.04854
relapse - (high + low)/2	P52565	-0.323842	26.2072	-0.519761	0.618348	0.926789	-6.04889
relapse - (high + low)/2	Q5T4S7	0.905568	18.7774	0.5193	0.618654	0.926789	-6.04914
relapse - (high + low)/2	O15067	-0.367902	22.1058	-0.518881	0.618932	0.926789	-6.04937
relapse - (high + low)/2	Q6UN15	-0.423274	21.802	-0.518685	0.619062	0.926789	-6.04947
relapse - (high + low)/2	O96019	0.283671	23.4972	0.518105	0.619447	0.926826	-6.04979
relapse - (high + low)/2	Q96IJ6	0.316169	24.4282	0.516575	0.620464	0.927568	-6.05062
relapse - (high + low)/2	P62993	0.281305	23.7533	0.516273	0.620665	0.927568	-6.05078
relapse - (high + low)/2	Q12931	-0.387539	23.9791	-0.513968	0.622199	0.92863	-6.05203
relapse - (high + low)/2	Q9NY12	-0.320115	24.9893	-0.51376	0.622337	0.92863	-6.05214
relapse - (high + low)/2	Q9BQ67	-0.311747	21.4724	-0.513575	0.62246	0.92863	-6.05224
relapse - (high + low)/2	Q9UBB4	0.276507	20.5073	0.512047	0.623479	0.929119	-6.05306
relapse - (high + low)/2	Q4V328	-0.38481	20.8408	-0.511998	0.623511	0.929119	-6.05309
relapse - (high + low)/2	Q9UKM9	-0.28899	23.5709	-0.511178	0.624059	0.929395	-6.05353
relapse - (high + low)/2	P54578	0.31688	24.2698	0.510136	0.624754	0.929584	-6.05409
relapse - (high + low)/2	Q03154	-0.346707	22.6469	-0.509396	0.625248	0.929584	-6.05448
relapse - (high + low)/2	P04080	-0.463919	26.6552	-0.509361	0.625271	0.929584	-6.0545
relapse - (high + low)/2	Q9NR56	0.420028	21.7972	0.507539	0.626488	0.930303	-6.05548
relapse - (high + low)/2	Q13765;E9PAV3	-0.286132	25.2519	-0.507292	0.626653	0.930303	-6.05561
relapse - (high + low)/2	O60613	0.332303	24.2115	0.506757	0.627011	0.930303	-6.05589
relapse - (high + low)/2	P00813	0.324207	24.0898	0.506309	0.62731	0.930303	-6.05613
relapse - (high + low)/2	Q13057	-0.381084	21.6606	-0.505928	0.627565	0.930303	-6.05633
relapse - (high + low)/2	Q8N4V1	-0.440972	20.6784	-0.505288	0.627993	0.930311	-6.05667
relapse - (high + low)/2	Q5TFE4	0.595765	21.0244	0.504837	0.628295	0.930311	-6.05691
relapse - (high + low)/2	Q05048	0.465576	21.6193	0.502456	0.62989	0.930747	-6.05817
relapse - (high + low)/2	Q9NYB0	-0.293081	21.1051	-0.502026	0.630178	0.930747	-6.0584
relapse - (high + low)/2	Q8IXM2	-0.457596	22.7249	-0.501538	0.630506	0.930747	-6.05866
relapse - (high + low)/2	Q9H8H3	-0.499357	25.137	-0.501357	0.630627	0.930747	-6.05875
relapse - (high + low)/2	Q13596	-0.259709	23.6056	-0.50085	0.630967	0.930747	-6.05902
relapse - (high + low)/2	P05556	0.47399	23.2874	0.500291	0.631342	0.930747	-6.05931
relapse - (high + low)/2	O75832	-0.281174	21.6965	-0.500271	0.631355	0.930747	-6.05932
relapse - (high + low)/2	P23588	-0.451224	22.9094	-0.498812	0.632335	0.930747	-6.06009
relapse - (high + low)/2	Q96AT9;Q2QD12	0.40764	21.2424	0.498796	0.632346	0.930747	-6.0601
relapse - (high + low)/2	Q9HB40	-0.677934	24.0027	-0.498742	0.632381	0.930747	-6.06013
relapse - (high + low)/2	Q5BKZ1	0.329552	21.0564	0.498455	0.632575	0.930747	-6.06028
relapse - (high + low)/2	Q14108	-0.390517	23.8464	-0.497768	0.633036	0.930893	-6.06064
relapse - (high + low)/2	Q96IX5	-0.366202	25.7992	-0.496874	0.633637	0.931243	-6.0611
relapse - (high + low)/2	Q9BW72	-0.541175	22.2655	-0.494412	0.635293	0.931469	-6.06239
relapse - (high + low)/2	Q9NY93	0.366339	19.4994	0.493989	0.635578	0.931469	-6.06261
relapse - (high + low)/2	P22314	-0.354471	27.0035	-0.492534	0.636558	0.931469	-6.06336
relapse - (high + low)/2	P14854	-0.674454	23.4385	-0.492066	0.636873	0.931469	-6.06361
relapse - (high + low)/2	Q15233	0.254509	25.5355	0.490614	0.637852	0.931469	-6.06436
relapse - (high + low)/2	P42574	-0.399604	23.5062	-0.490172	0.63815	0.931469	-6.06458
relapse - (high + low)/2	Q9BRG1	0.472276	19.2971	0.489039	0.638915	0.931469	-6.06517
relapse - (high + low)/2	Q9BYD6	-0.47947	21.7534	-0.488779	0.639091	0.931469	-6.0653
relapse - (high + low)/2	Q99436	0.296526	24.3593	0.48844	0.639319	0.931469	-6.06548
relapse - (high + low)/2	P61586;P08134	-0.286618	26.3168	-0.487224	0.640141	0.931469	-6.0661
relapse - (high + low)/2	P09525	0.389674	22.6535	0.487083	0.640236	0.931469	-6.06617
relapse - (high + low)/2	O95466	-0.291549	21.1964	-0.486822	0.640413	0.931469	-6.06631
relapse - (high + low)/2	Q05682	-0.880868	20.9774	-0.48682	0.640414	0.931469	-6.06631
relapse - (high + low)/2	Q96I25	0.361697	22.3607	0.486239	0.640807	0.931469	-6.06661
relapse - (high + low)/2	P07359	-1.2284	20.7628	-0.486218	0.640821	0.931469	-6.06662
relapse - (high + low)/2	Q99442	-0.548661	23.6121	-0.485472	0.641326	0.931469	-6.067
relapse - (high + low)/2	Q96HW7	0.377037	19.1485	0.48512	0.641564	0.931469	-6.06718
relapse - (high + low)/2	P07237	-0.279326	31.3288	-0.484545	0.641953	0.931469	-6.06747
relapse - (high + low)/2	P13284	0.926966	22.1185	0.483553	0.642624	0.931469	-6.06798
relapse - (high + low)/2	Q96C86	0.42685	25.11	0.48351	0.642654	0.931469	-6.068
relapse - (high + low)/2	P20340	-0.25951	25.5604	-0.483496	0.642663	0.931469	-6.06801
relapse - (high + low)/2	Q9Y3C4	-0.440833	21.453	-0.482898	0.643068	0.931469	-6.06831
relapse - (high + low)/2	A6NHR9	0.337616	19.7767	0.482028	0.643658	0.931469	-6.06875
relapse - (high + low)/2	P01859	0.550604	23.2124	0.482	0.643676	0.931469	-6.06877
relapse - (high + low)/2	O75594	0.518188	22.4308	0.481894	0.643748	0.931469	-6.06882
relapse - (high + low)/2	Q92520	0.408495	24.4597	0.481683	0.643891	0.931469	-6.06893
relapse - (high + low)/2	Q52LJ0	0.39972	23.2694	0.480817	0.644478	0.931469	-6.06937
relapse - (high + low)/2	Q9BTD8	-0.35257	20.7283	-0.480578	0.644641	0.931469	-6.06949
relapse - (high + low)/2	O00330	-0.394937	24.42	-0.4797	0.645236	0.931469	-6.06993
relapse - (high + low)/2	Q96S52	0.375501	19.8625	0.479534	0.645348	0.931469	-6.07002
relapse - (high + low)/2	P22626	-0.298659	28.0164	-0.479134	0.64562	0.931469	-6.07022
relapse - (high + low)/2	Q8N4T8	0.320075	24.596	0.478936	0.645754	0.931469	-6.07032
relapse - (high + low)/2	P01591	-1.41775	23.8756	-0.478934	0.645756	0.931469	-6.07032
relapse - (high + low)/2	P17900	-0.430495	23.7029	-0.474851	0.64853	0.933639	-6.07237
relapse - (high + low)/2	P35637	-0.352716	23.5324	-0.474606	0.648697	0.933639	-6.0725
relapse - (high + low)/2	Q03519	-0.465671	21.9932	-0.47382	0.649232	0.933639	-6.07289
relapse - (high + low)/2	P46939	-0.55777	19.913	-0.473496	0.649452	0.933639	-6.07305
relapse - (high + low)/2	Q5T1C6	-0.416899	22.2075	-0.473433	0.649495	0.933639	-6.07308
relapse - (high + low)/2	Q658Y4	-0.702643	18.8834	-0.472976	0.649806	0.933639	-6.07331
relapse - (high + low)/2	P17480	-0.334758	23.4266	-0.472593	0.650067	0.933639	-6.0735
relapse - (high + low)/2	Q01105	0.396502	28.1785	0.472445	0.650168	0.933639	-6.07358
relapse - (high + low)/2	O75995	0.5715	21.5928	0.471123	0.651068	0.933664	-6.07423
relapse - (high + low)/2	P07948	0.367677	20.5068	0.47107	0.651105	0.933664	-6.07426
relapse - (high + low)/2	Q15084	-0.360831	30.5631	-0.470819	0.651275	0.933664	-6.07439
relapse - (high + low)/2	Q9BWD1	0.36328	24.1812	0.46891	0.652578	0.933664	-6.07533
relapse - (high + low)/2	P41217	-0.465397	22.0733	-0.468824	0.652637	0.933664	-6.07538
relapse - (high + low)/2	Q8TCS8	-0.360047	23.531	-0.468424	0.652909	0.933664	-6.07557
relapse - (high + low)/2	P26639	0.321192	25.2057	0.467895	0.65327	0.933664	-6.07583
relapse - (high + low)/2	P54727	0.291412	26.2583	0.467759	0.653363	0.933664	-6.0759
relapse - (high + low)/2	Q9Y5K5	-0.296068	22.3097	-0.467624	0.653456	0.933664	-6.07597
relapse - (high + low)/2	Q01433	0.447284	20.955	0.465234	0.655088	0.935476	-6.07715
relapse - (high + low)/2	Q9H061	-0.513827	21.7926	-0.462773	0.656772	0.936618	-6.07835
relapse - (high + low)/2	Q9Y6H1;Q5T1J5	-0.452946	20.7441	-0.462602	0.656889	0.936618	-6.07844
relapse - (high + low)/2	Q9UPN3	-0.380607	19.3864	-0.462466	0.656982	0.936618	-6.0785
relapse - (high + low)/2	P0DMV9;P0DMV8	0.317436	26.2818	0.461655	0.657537	0.93689	-6.0789
relapse - (high + low)/2	Q6PJT7	0.338567	21.4645	0.461082	0.657929	0.93693	-6.07918
relapse - (high + low)/2	Q9H0R4	0.399856	22.7663	0.459417	0.659071	0.937464	-6.07999
relapse - (high + low)/2	Q5T5P2	-0.854736	18.9621	-0.457367	0.660477	0.937464	-6.08098
relapse - (high + low)/2	Q92896	-0.275756	25.2917	-0.457116	0.66065	0.937464	-6.0811
relapse - (high + low)/2	Q9UHY7	-0.485888	21.2392	-0.456427	0.661123	0.937464	-6.08143
relapse - (high + low)/2	P49755	-0.254924	26.8118	-0.456278	0.661225	0.937464	-6.08151
relapse - (high + low)/2	Q7L576	-0.873427	19.1933	-0.45578	0.661566	0.937464	-6.08175
relapse - (high + low)/2	Q9UI26	-0.680908	18.0656	-0.455601	0.66169	0.937464	-6.08183
relapse - (high + low)/2	Q92598	0.270661	21.8391	0.455156	0.661995	0.937464	-6.08205
relapse - (high + low)/2	P22570	-0.329179	21.284	-0.454954	0.662135	0.937464	-6.08214
relapse - (high + low)/2	P78330	-0.787353	22.5728	-0.454895	0.662175	0.937464	-6.08217
relapse - (high + low)/2	P51665	-0.231222	24.8	-0.453952	0.662823	0.937464	-6.08263
relapse - (high + low)/2	Q9BS26	-0.298333	26.527	-0.453548	0.663101	0.937464	-6.08282
relapse - (high + low)/2	Q96DE0	0.445256	20.8302	0.452239	0.664001	0.937464	-6.08345
relapse - (high + low)/2	O75694	-0.293366	22.1692	-0.452222	0.664013	0.937464	-6.08345
relapse - (high + low)/2	P60660	0.25678	26.6283	0.450317	0.665324	0.937464	-6.08436
relapse - (high + low)/2	Q9BWS9	0.502687	24.3488	0.449951	0.665576	0.937464	-6.08454
relapse - (high + low)/2	P11171	0.488106	23.8741	0.449468	0.665909	0.937464	-6.08477
relapse - (high + low)/2	P11172	0.271451	21.6868	0.449107	0.666158	0.937464	-6.08494
relapse - (high + low)/2	Q96A26	-0.437943	25.4773	-0.448463	0.666602	0.937464	-6.08525
relapse - (high + low)/2	P55957	0.313569	23.2548	0.447949	0.666957	0.937464	-6.08549
relapse - (high + low)/2	P02647	0.359707	24.6507	0.447939	0.666963	0.937464	-6.08549
relapse - (high + low)/2	Q9ULZ3	-0.305124	23.1937	-0.447925	0.666973	0.937464	-6.0855
relapse - (high + low)/2	Q9UHD9	-0.42767	20.5796	-0.447313	0.667395	0.937464	-6.08579
relapse - (high + low)/2	Q92925	-0.291652	20.4184	-0.447274	0.667422	0.937464	-6.08581
relapse - (high + low)/2	P52630	0.327423	18.4583	0.44681	0.667742	0.937464	-6.08603
relapse - (high + low)/2	P16152	0.259066	25.3795	0.446737	0.667792	0.937464	-6.08606
relapse - (high + low)/2	Q15365	-0.236401	27.65	-0.446135	0.668208	0.937495	-6.08635
relapse - (high + low)/2	Q99439	0.371645	22.5053	0.445092	0.668928	0.937495	-6.08684
relapse - (high + low)/2	Q9GZL7	0.322585	20.7221	0.444638	0.669241	0.937495	-6.08705
relapse - (high + low)/2	Q6P2Q9	0.32627	24.2806	0.44459	0.669275	0.937495	-6.08708
relapse - (high + low)/2	P36543	0.373722	22.9552	0.443552	0.669992	0.937692	-6.08756
relapse - (high + low)/2	P16885	-0.396818	21.2565	-0.44261	0.670643	0.937692	-6.08801
relapse - (high + low)/2	Q6JBY9	0.53924	20.8456	0.442349	0.670823	0.937692	-6.08813
relapse - (high + low)/2	P10253	-0.559274	26.2414	-0.440592	0.672039	0.937692	-6.08895
relapse - (high + low)/2	Q8NC56	-0.263902	20.8686	-0.440321	0.672227	0.937692	-6.08908
relapse - (high + low)/2	Q9UMS0	0.311937	21.9548	0.438601	0.673418	0.937692	-6.08988
relapse - (high + low)/2	P30046;A6NHG4	-0.414644	24.4584	-0.43843	0.673536	0.937692	-6.08996
relapse - (high + low)/2	L0R6Q1	-0.351856	24.0703	-0.437947	0.673871	0.937692	-6.09018
relapse - (high + low)/2	P31949	-0.324788	26.1929	-0.437893	0.673908	0.937692	-6.09021
relapse - (high + low)/2	Q9UNM6	0.322581	24.04	0.437496	0.674183	0.937692	-6.09039
relapse - (high + low)/2	P07814	-0.226349	27.3311	-0.437459	0.674209	0.937692	-6.09041
relapse - (high + low)/2	Q13884	-0.596497	18.6689	-0.437151	0.674423	0.937692	-6.09055
relapse - (high + low)/2	P04632	0.321857	26.1192	0.437112	0.67445	0.937692	-6.09057
relapse - (high + low)/2	Q9BW27	0.263492	23.0278	0.437003	0.674525	0.937692	-6.09062
relapse - (high + low)/2	P09972	0.426772	25.569	0.436179	0.675097	0.937979	-6.091
relapse - (high + low)/2	Q7L1Q6	-0.50454	21.0351	-0.434008	0.676603	0.938247	-6.092
relapse - (high + low)/2	Q9Y3C6	-0.298325	20.7071	-0.433898	0.67668	0.938247	-6.09205
relapse - (high + low)/2	O43681	0.274482	23.0777	0.433483	0.676968	0.938247	-6.09224
relapse - (high + low)/2	P25786	0.225029	25.402	0.433382	0.677038	0.938247	-6.09229
relapse - (high + low)/2	Q7Z7K0	0.517339	22.5376	0.433034	0.677279	0.938247	-6.09245
relapse - (high + low)/2	P61956	0.324175	23.9591	0.432211	0.677851	0.938247	-6.09283
relapse - (high + low)/2	Q96DI7	-0.385679	20.8634	-0.431578	0.678291	0.938247	-6.09312
relapse - (high + low)/2	O00151	0.289253	24.8002	0.430394	0.679114	0.938247	-6.09366
relapse - (high + low)/2	Q96FJ2	0.237374	23.1892	0.430351	0.679144	0.938247	-6.09368
relapse - (high + low)/2	P15927	-0.221464	21.7242	-0.430094	0.679323	0.938247	-6.09379
relapse - (high + low)/2	Q3ZCQ8	-0.251057	21.782	-0.42976	0.679555	0.938247	-6.09395
relapse - (high + low)/2	P03928	-0.284568	22.9117	-0.429593	0.679672	0.938247	-6.09402
relapse - (high + low)/2	Q8NF37	-0.256909	19.3348	-0.428639	0.680335	0.938492	-6.09446
relapse - (high + low)/2	P24666	-0.300829	22.636	-0.428287	0.68058	0.938492	-6.09462
relapse - (high + low)/2	Q9NR46	-0.307378	21.9558	-0.427524	0.681112	0.938722	-6.09496
relapse - (high + low)/2	P50750	0.248969	21.4795	0.426819	0.681603	0.938895	-6.09528
relapse - (high + low)/2	Q99798	-0.242229	27.7639	-0.426117	0.682092	0.939064	-6.0956
relapse - (high + low)/2	Q9NX24	-0.306105	25.0916	-0.425521	0.682508	0.939134	-6.09587
relapse - (high + low)/2	P27694	0.332077	21.7277	0.424627	0.683131	0.93938	-6.09627
relapse - (high + low)/2	P35606	-0.301151	25.7125	-0.423842	0.683678	0.93938	-6.09663
relapse - (high + low)/2	Q9UGP8	-0.2982	24.2719	-0.42202	0.68495	0.93938	-6.09744
relapse - (high + low)/2	Q9H299	0.246433	25.077	0.421883	0.685046	0.93938	-6.09751
relapse - (high + low)/2	P61006	-0.265472	23.3889	-0.421534	0.68529	0.93938	-6.09766
relapse - (high + low)/2	P35241	0.365695	22.3586	0.421093	0.685598	0.93938	-6.09786
relapse - (high + low)/2	P42785	-0.363088	25.8976	-0.42069	0.685879	0.93938	-6.09804
relapse - (high + low)/2	P84095	0.262267	21.1347	0.420468	0.686035	0.93938	-6.09814
relapse - (high + low)/2	O14980	-0.32497	23.4842	-0.420076	0.686308	0.93938	-6.09831
relapse - (high + low)/2	Q9BZQ6	0.468786	22.5441	0.420013	0.686352	0.93938	-6.09834
relapse - (high + low)/2	Q99714	0.311431	26.214	0.419502	0.686709	0.93938	-6.09857
relapse - (high + low)/2	Q9NRV9	0.317614	23.1835	0.418248	0.687586	0.939833	-6.09913
relapse - (high + low)/2	P10599	-0.416114	27.9187	-0.417352	0.688213	0.939833	-6.09952
relapse - (high + low)/2	P84077;P61204	-0.46451	25.351	-0.417104	0.688387	0.939833	-6.09963
relapse - (high + low)/2	P13804	-0.21748	26.909	-0.416937	0.688504	0.939833	-6.09971
relapse - (high + low)/2	Q13630	0.295214	23.1325	0.41591	0.689223	0.940315	-6.10016
relapse - (high + low)/2	Q8IYB3	-0.21598	23.7876	-0.415328	0.68963	0.940372	-6.10042
relapse - (high + low)/2	Q14240	0.248916	25.8393	0.414726	0.690052	0.940447	-6.10068
relapse - (high + low)/2	P49748	-0.254684	27.4911	-0.413191	0.691128	0.940865	-6.10136
relapse - (high + low)/2	Q99590	-0.237935	20.2963	-0.412806	0.691398	0.940865	-6.10153
relapse - (high + low)/2	O14548	0.417092	20.8637	0.412721	0.691457	0.940865	-6.10157
relapse - (high + low)/2	Q9NZK5	-0.502286	22.968	-0.411692	0.692179	0.941349	-6.10202
relapse - (high + low)/2	Q02880	0.255612	23.4197	0.40979	0.693514	0.942262	-6.10285
relapse - (high + low)/2	Q08554	-0.721093	18.1593	-0.409	0.694069	0.942262	-6.10319
relapse - (high + low)/2	Q9BY32	0.409123	22.4605	0.408039	0.694744	0.942262	-6.10361
relapse - (high + low)/2	P30837	-0.255992	23.6741	-0.406554	0.695788	0.942262	-6.10425
relapse - (high + low)/2	Q9NPD3	0.229019	22.2507	0.406164	0.696063	0.942262	-6.10442
relapse - (high + low)/2	O95400	-0.284	20.7405	-0.404945	0.69692	0.942262	-6.10495
relapse - (high + low)/2	Q9BSJ8	0.389258	23.5842	0.404019	0.697572	0.942262	-6.10535
relapse - (high + low)/2	Q8IY81	-0.344959	22.7382	-0.403206	0.698144	0.942262	-6.10569
relapse - (high + low)/2	P23528	0.265181	27.5906	0.402863	0.698386	0.942262	-6.10584
relapse - (high + low)/2	O14974	0.323827	20.8042	0.402432	0.698689	0.942262	-6.10603
relapse - (high + low)/2	Q02818	0.332022	24.1624	0.402381	0.698726	0.942262	-6.10605
relapse - (high + low)/2	O00743	0.245341	22.973	0.402241	0.698825	0.942262	-6.10611
relapse - (high + low)/2	O43237	0.275075	21.2795	0.401325	0.69947	0.942262	-6.1065
relapse - (high + low)/2	P62995	0.241628	24.7913	0.400484	0.700063	0.942262	-6.10686
relapse - (high + low)/2	P04406	0.268225	31.1836	0.399957	0.700434	0.942262	-6.10708
relapse - (high + low)/2	P04075	0.235811	29.4211	0.399609	0.70068	0.942262	-6.10723
relapse - (high + low)/2	Q9NRX4	0.316849	25.3963	0.399433	0.700804	0.942262	-6.10731
relapse - (high + low)/2	Q96RP9	0.267373	21.7464	0.399347	0.700864	0.942262	-6.10734
relapse - (high + low)/2	Q9BYD3	0.242984	21.6962	0.399038	0.701083	0.942262	-6.10747
relapse - (high + low)/2	P60981	-0.262506	22.1798	-0.398658	0.701351	0.942262	-6.10763
relapse - (high + low)/2	Q96QC0	-0.335636	20.5261	-0.398579	0.701407	0.942262	-6.10767
relapse - (high + low)/2	Q9GZT3	0.285751	23.0306	0.398406	0.701529	0.942262	-6.10774
relapse - (high + low)/2	Q9BRA2	-0.247908	23.4663	-0.398322	0.701588	0.942262	-6.10778
relapse - (high + low)/2	P04424	-0.246143	21.5006	-0.39808	0.701759	0.942262	-6.10788
relapse - (high + low)/2	Q99460	0.252369	25.0095	0.395813	0.70336	0.942262	-6.10884
relapse - (high + low)/2	Q86VB7	-1.27511	20.7928	-0.395634	0.703486	0.942262	-6.10891
relapse - (high + low)/2	Q9P270	0.390587	17.8379	0.395634	0.703487	0.942262	-6.10891
relapse - (high + low)/2	P30040	-0.249524	28.1746	-0.395432	0.703629	0.942262	-6.109
relapse - (high + low)/2	Q2M389	-0.348929	19.2483	-0.395363	0.703678	0.942262	-6.10903
relapse - (high + low)/2	Q6PI48	0.441108	21.775	0.395114	0.703854	0.942262	-6.10913
relapse - (high + low)/2	Q03001	-0.399678	18.1243	-0.394157	0.704531	0.942385	-6.10953
relapse - (high + low)/2	Q99598	0.24051	24.003	0.393946	0.704679	0.942385	-6.10962
relapse - (high + low)/2	P22234	0.194786	26.6821	0.393092	0.705284	0.942702	-6.10998
relapse - (high + low)/2	P40227	-0.227239	26.1701	-0.392151	0.705949	0.943101	-6.11037
relapse - (high + low)/2	Q9Y4Y9	-0.286057	23.5525	-0.391484	0.706422	0.943242	-6.11065
relapse - (high + low)/2	Q9NZ32	-0.250377	21.0998	-0.390433	0.707166	0.943745	-6.11109
relapse - (high + low)/2	O75439	-0.291847	20.5155	-0.38943	0.707876	0.944202	-6.11151
relapse - (high + low)/2	Q00839	-0.198791	27.425	-0.387731	0.709081	0.944726	-6.11221
relapse - (high + low)/2	Q86TX2;P49753	-0.259779	21.8446	-0.387728	0.709083	0.944726	-6.11221
relapse - (high + low)/2	Q8NHP8	-0.394955	22.0055	-0.387321	0.709372	0.944726	-6.11238
relapse - (high + low)/2	P13995	0.397224	23.2208	0.385695	0.710525	0.945104	-6.11305
relapse - (high + low)/2	Q9Y316	-0.68699	18.19	-0.385184	0.710888	0.945104	-6.11326
relapse - (high + low)/2	Q02252	0.223231	24.3009	0.385173	0.710896	0.945104	-6.11326
relapse - (high + low)/2	P16150	-0.247246	23.5565	-0.383994	0.711733	0.945104	-6.11375
relapse - (high + low)/2	P14207	0.683144	18.0114	0.383674	0.71196	0.945104	-6.11388
relapse - (high + low)/2	Q9NXV6	0.201582	22.5412	0.383323	0.712209	0.945104	-6.11402
relapse - (high + low)/2	P15289	0.461979	25.1306	0.382823	0.712564	0.945104	-6.11423
relapse - (high + low)/2	P81605	0.329159	23.4783	0.382377	0.712881	0.945104	-6.11441
relapse - (high + low)/2	Q4G0N4	-0.284288	22.5445	-0.382258	0.712967	0.945104	-6.11446
relapse - (high + low)/2	Q8NBQ5	-0.425761	20.4569	-0.380966	0.713885	0.945465	-6.11498
relapse - (high + low)/2	Q5T1M5	0.304185	19.5461	0.380761	0.714031	0.945465	-6.11507
relapse - (high + low)/2	Q9HAT2	-0.394509	23.2925	-0.379899	0.714644	0.945465	-6.11541
relapse - (high + low)/2	Q5JTJ3	-0.354072	21.9638	-0.378707	0.715492	0.945465	-6.1159
relapse - (high + low)/2	O95926	0.303493	19.8399	0.378073	0.715943	0.945465	-6.11615
relapse - (high + low)/2	Q86UX7	-0.324092	24.0568	-0.377841	0.716109	0.945465	-6.11625
relapse - (high + low)/2	P35658	-0.232224	24.206	-0.377784	0.716149	0.945465	-6.11627
relapse - (high + low)/2	P78537	0.209149	21.989	0.374439	0.718533	0.945465	-6.11761
relapse - (high + low)/2	Q9Y6Y8	-0.284612	21.3677	-0.374262	0.718659	0.945465	-6.11768
relapse - (high + low)/2	Q96EP5	-0.250379	23.9109	-0.374005	0.718843	0.945465	-6.11779
relapse - (high + low)/2	P62826	-0.236073	25.3673	-0.373865	0.718942	0.945465	-6.11784
relapse - (high + low)/2	P20645	-0.204283	23.3746	-0.373851	0.718953	0.945465	-6.11785
relapse - (high + low)/2	P27348	-0.221294	24.6257	-0.373165	0.719442	0.945465	-6.11812
relapse - (high + low)/2	Q9UBR2	-0.344781	24.4562	-0.37274	0.719745	0.945465	-6.11829
relapse - (high + low)/2	Q9Y2Z0	0.275684	21.7346	0.37267	0.719795	0.945465	-6.11832
relapse - (high + low)/2	P04150	-0.290475	22.5729	-0.372572	0.719865	0.945465	-6.11836
relapse - (high + low)/2	Q9UKV3	-0.210088	24.3748	-0.371379	0.720716	0.945465	-6.11883
relapse - (high + low)/2	Q9BRP8	-0.539424	20.1509	-0.371309	0.720766	0.945465	-6.11886
relapse - (high + low)/2	P10909	0.484571	22.8499	0.369961	0.721729	0.945465	-6.11939
relapse - (high + low)/2	Q92597	0.207854	22.2579	0.369577	0.722004	0.945465	-6.11954
relapse - (high + low)/2	Q13217	-0.518253	24.2341	-0.369061	0.722372	0.945465	-6.11975
relapse - (high + low)/2	Q16630	0.185877	24.1944	0.368701	0.72263	0.945465	-6.11989
relapse - (high + low)/2	Q9UBQ0	0.206721	20.2702	0.368014	0.723121	0.945465	-6.12016
relapse - (high + low)/2	P21399	-0.297409	24.1039	-0.367935	0.723177	0.945465	-6.12019
relapse - (high + low)/2	Q9P013	-0.352539	21.2279	-0.36787	0.723224	0.945465	-6.12021
relapse - (high + low)/2	P62191	-0.186987	24.0799	-0.367682	0.723358	0.945465	-6.12029
relapse - (high + low)/2	Q92783	0.354342	21.4693	0.367568	0.72344	0.945465	-6.12033
relapse - (high + low)/2	P45880	0.252778	26.095	0.366916	0.723906	0.945465	-6.12059
relapse - (high + low)/2	Q9BUJ2	-0.265057	25.695	-0.366657	0.724091	0.945465	-6.12069
relapse - (high + low)/2	Q6ZNB6	-0.328101	19.8317	-0.366393	0.72428	0.945465	-6.12079
relapse - (high + low)/2	Q99459	-0.229435	23.8149	-0.365878	0.724649	0.945466	-6.121
relapse - (high + low)/2	P23786	-0.243635	21.9612	-0.365114	0.725196	0.945699	-6.12129
relapse - (high + low)/2	Q9Y4W2	0.26621	19.9122	0.364034	0.725969	0.946227	-6.12171
relapse - (high + low)/2	Q96AQ6	-0.243014	22.3861	-0.363192	0.726572	0.946533	-6.12204
relapse - (high + low)/2	P10606	-0.320383	26.2502	-0.362245	0.727251	0.946644	-6.12241
relapse - (high + low)/2	P19971	0.64556	23.9052	0.362045	0.727394	0.946644	-6.12249
relapse - (high + low)/2	Q00610	-0.335584	27.2785	-0.360832	0.728264	0.947296	-6.12295
relapse - (high + low)/2	Q13617	0.371073	19.8945	0.360162	0.728744	0.947441	-6.12321
relapse - (high + low)/2	P49821	-0.25	25.8126	-0.359489	0.729227	0.947579	-6.12347
relapse - (high + low)/2	Q96QK1	-0.352533	23.3104	-0.358454	0.729969	0.947579	-6.12387
relapse - (high + low)/2	P62837;P61077	-0.254937	23.1153	-0.357338	0.730771	0.947579	-6.12429
relapse - (high + low)/2	Q7Z434	0.206103	22.9917	0.35562	0.732005	0.947579	-6.12495
relapse - (high + low)/2	Q16539	-0.680527	19.4642	-0.355012	0.732442	0.947579	-6.12518
relapse - (high + low)/2	Q04917	0.266457	22.8492	0.354499	0.732811	0.947579	-6.12538
relapse - (high + low)/2	P08574	-0.268379	24.2019	-0.354465	0.732835	0.947579	-6.12539
relapse - (high + low)/2	P60602	-0.282169	21.7135	-0.352927	0.733941	0.947579	-6.12597
relapse - (high + low)/2	P18583	-0.21	23.2406	-0.352845	0.734	0.947579	-6.126
relapse - (high + low)/2	Q01415	0.265153	22.4613	0.351782	0.734765	0.947579	-6.1264
relapse - (high + low)/2	Q8TDQ7	0.247996	23.0865	0.351454	0.735001	0.947579	-6.12652
relapse - (high + low)/2	O75534	-0.22176	21.4998	-0.351184	0.735195	0.947579	-6.12663
relapse - (high + low)/2	Q8NDX5	-0.318751	21.4897	-0.350843	0.735441	0.947579	-6.12675
relapse - (high + low)/2	Q92804	-0.238056	23.6212	-0.350217	0.735892	0.947579	-6.12699
relapse - (high + low)/2	O75874	0.259833	26.0744	0.350208	0.735898	0.947579	-6.12699
relapse - (high + low)/2	P61163	0.198705	24.557	0.349211	0.736616	0.947579	-6.12736
relapse - (high + low)/2	P46977	-0.391692	23.46	-0.349033	0.736744	0.947579	-6.12743
relapse - (high + low)/2	Q15118	-0.294153	22.935	-0.348547	0.737095	0.947579	-6.12761
relapse - (high + low)/2	P36542	-0.184653	25.4234	-0.348367	0.737224	0.947579	-6.12768
relapse - (high + low)/2	P32119	0.212186	27.5626	0.348338	0.737245	0.947579	-6.12769
relapse - (high + low)/2	O95232	-0.189227	21.8669	-0.348109	0.73741	0.947579	-6.12778
relapse - (high + low)/2	O95394	-0.244092	21.8042	-0.34768	0.737719	0.947579	-6.12794
relapse - (high + low)/2	P30038	-0.259926	21.4265	-0.347499	0.73785	0.947579	-6.128
[truncated: 570 more rows]

## Sheet: Relapse - Transcriptomics
contrast	uniprot	logFC	AveExpr	t	P.Value	adj.P.Val	B
Treated - Untreated	O96017	0.554178	0.185009	6.97584	3.43469e-11	4.83021e-07	15.0037
Treated - Untreated	Q5K651	0.901955	0.102	6.83305	7.86247e-11	4.83021e-07	14.2201
Treated - Untreated	Q5T6S3	0.825769	0.270838	6.81934	8.50838e-11	4.83021e-07	14.1454
Treated - Untreated	Q5EE01	0.952873	0.195932	6.65667	2.15524e-10	7.45827e-07	13.2665
Treated - Untreated	Q9UK22	-0.214282	0.0121757	-6.61203	2.77466e-10	7.45827e-07	13.0277
Treated - Untreated	O95229	1.31545	0.244464	6.58027	3.31874e-10	7.45827e-07	12.8585
Treated - Untreated	O95347	0.753343	0.150694	6.57729	3.37476e-10	7.45827e-07	12.8426
Treated - Untreated	Q9NX18	0.44581	0.00754505	6.57065	3.50339e-10	7.45827e-07	12.8073
Treated - Untreated	Q53EZ4	0.985211	0.581694	6.46951	6.17048e-10	1.16766e-06	12.2725
Treated - Untreated	Q9BW27	0.5933	-9.90991e-05	6.42797	7.7724e-10	1.32372e-06	12.0545
Treated - Untreated	Q9NYP9	0.546571	0.147806	6.41012	8.58072e-10	1.32853e-06	11.9611
Treated - Untreated	Q06609	0.317045	0.123207	6.35135	1.18687e-09	1.68446e-06	11.6549
Treated - Untreated	Q99708	0.643031	0.0599054	6.27412	1.81233e-09	2.19802e-06	11.2554
Treated - Untreated	Q9P000	0.410464	0.00720721	6.26975	1.8561e-09	2.19802e-06	11.2328
Treated - Untreated	Q69YH5	0.51325	0.219218	6.25465	2.01544e-09	2.19802e-06	11.1551
Treated - Untreated	Q9BPY3	0.377218	0.0658919	6.24203	2.1588e-09	2.19802e-06	11.0903
Treated - Untreated	O95433	0.48982	-0.00967568	6.23905	2.19402e-09	2.19802e-06	11.075
Treated - Untreated	P00374	0.590138	0.149973	6.18877	2.88209e-09	2.63765e-06	10.8177
Treated - Untreated	Q14680	0.89854	0.322703	6.18493	2.94259e-09	2.63765e-06	10.7981
Treated - Untreated	Q96S06	-0.269743	0.0413851	-6.15717	3.41851e-09	2.91103e-06	10.6567
Treated - Untreated	P13051	0.715433	0.199514	6.12219	4.12648e-09	3.32771e-06	10.4793
Treated - Untreated	Q96T88	0.827529	0.369824	6.11458	4.29861e-09	3.32771e-06	10.4407
Treated - Untreated	Q96H22	0.386399	0.136545	6.08857	4.94167e-09	3.4636e-06	10.3093
Treated - Untreated	Q6P587	0.47206	0.0532365	6.08483	5.04153e-09	3.4636e-06	10.2905
Treated - Untreated	Q16478	-0.209109	0.00662162	-6.08048	5.16019e-09	3.4636e-06	10.2685
Treated - Untreated	P31350	1.4177	0.225525	6.07311	5.36764e-09	3.4636e-06	10.2314
Treated - Untreated	O60566	1.10354	0.39959	6.06677	5.55257e-09	3.4636e-06	10.1995
Treated - Untreated	P39748	0.713021	0.0874324	6.06205	5.69437e-09	3.4636e-06	10.1757
Treated - Untreated	O14777	1.00707	0.369374	6.03696	6.50896e-09	3.61923e-06	10.0497
Treated - Untreated	Q9UNM6	0.343803	-0.00357658	6.0353	6.56673e-09	3.61923e-06	10.0414
Treated - Untreated	Q9H0H0	0.630528	0.153158	6.02837	6.81315e-09	3.61923e-06	10.0067
Treated - Untreated	Q9H9A5	0.378878	0.0191441	6.02736	6.84968e-09	3.61923e-06	10.0016
Treated - Untreated	P49736	0.789224	0.236991	6.02294	7.01277e-09	3.61923e-06	9.97945
Treated - Untreated	Q02224	0.719137	0.366563	6.00757	7.60905e-09	3.80835e-06	9.90256
Treated - Untreated	Q96B01	0.8844	0.408892	6.00225	7.82644e-09	3.80835e-06	9.87603
Treated - Untreated	P32780	0.452003	-0.0340225	5.99319	8.21142e-09	3.88468e-06	9.83079
Treated - Untreated	Q14CB8	0.418531	0.115984	5.98523	8.56477e-09	3.90913e-06	9.7911
Treated - Untreated	P37837	0.384406	0.00666216	5.97899	8.85234e-09	3.90913e-06	9.75999
Treated - Untreated	Q86UR1	-0.276651	-0.0157027	-5.97229	9.17141e-09	3.90913e-06	9.72664
Treated - Untreated	Q86UY6	0.424433	0.0227005	5.97209	9.18121e-09	3.90913e-06	9.72563
Treated - Untreated	Q562F6	0.794145	0.447354	5.96711	9.42559e-09	3.9153e-06	9.70089
Treated - Untreated	Q8IX07	-0.255508	0.0138761	-5.95673	9.95657e-09	4.03739e-06	9.64927
Treated - Untreated	Q03252	0.426249	0.13173	5.94742	1.04571e-08	4.05829e-06	9.60307
Treated - Untreated	Q8WWK9	0.558542	0.111167	5.94692	1.04847e-08	4.05829e-06	9.6006
Treated - Untreated	P17019	0.441587	0.150806	5.93982	1.0884e-08	4.11924e-06	9.56539
Treated - Untreated	P26358	0.588124	0.0989955	5.92855	1.15491e-08	4.20117e-06	9.50954
Treated - Untreated	Q9BXS6	1.07803	0.2252	5.92781	1.15939e-08	4.20117e-06	9.5059
Treated - Untreated	Q9NYK5	0.407861	0.0842095	5.92084	1.20264e-08	4.26713e-06	9.47141
Treated - Untreated	Q8N1F7	0.226097	0.0332252	5.91684	1.2282e-08	4.26887e-06	9.45161
Treated - Untreated	P25205	0.607989	0.043482	5.90394	1.3142e-08	4.38931e-06	9.38788
Treated - Untreated	Q8WV92	0.578995	-0.0169955	5.90391	1.3144e-08	4.38931e-06	9.38774
Treated - Untreated	Q15058	0.718064	0.423106	5.88654	1.43954e-08	4.71475e-06	9.30213
Treated - Untreated	Q15468	0.536608	0.25186	5.87666	1.5159e-08	4.87118e-06	9.25347
Treated - Untreated	Q6ZR52	0.497542	0.172507	5.87196	1.55361e-08	4.89992e-06	9.23034
Treated - Untreated	Q9NRZ9	0.546771	0.243153	5.86436	1.61644e-08	5.00539e-06	9.19302
Treated - Untreated	P62877	0.369177	0.0521937	5.84659	1.77339e-08	5.39332e-06	9.10581
Treated - Untreated	Q15021	0.521954	0.137671	5.83874	1.84734e-08	5.43339e-06	9.06736
Treated - Untreated	P23921	0.548811	0.0818266	5.83842	1.85037e-08	5.43339e-06	9.06582
Treated - Untreated	P25786	0.381999	-0.0203514	5.83477	1.88585e-08	5.4437e-06	9.04795
Treated - Untreated	P33992	0.572218	0.121223	5.82924	1.94082e-08	5.50902e-06	9.02091
Treated - Untreated	P01160	-0.305916	0.0096982	-5.82122	2.02343e-08	5.64935e-06	8.98168
Treated - Untreated	P62318	0.395104	0.0088018	5.807	2.17837e-08	5.98385e-06	8.91226
Treated - Untreated	Q6PCD5	0.44512	0.0945991	5.8034	2.21932e-08	5.99957e-06	8.89474
Treated - Untreated	Q00LT1	-0.250547	0.0319505	-5.7929	2.34335e-08	6.16653e-06	8.84358
Treated - Untreated	Q01844	0.297091	0.0532117	5.79171	2.35785e-08	6.16653e-06	8.83777
Treated - Untreated	O00311	0.679577	0.349369	5.78912	2.38971e-08	6.16653e-06	8.82515
Treated - Untreated	Q8IZD0	-0.182928	-0.0083018	-5.78154	2.48515e-08	6.3171e-06	8.78831
Treated - Untreated	Q05048	0.377008	0.0766239	5.77475	2.57391e-08	6.44652e-06	8.7553
Treated - Untreated	O00116	0.495503	0.0772545	5.76701	2.67873e-08	6.6118e-06	8.71775
Treated - Untreated	P31146	0.809352	0.00581982	5.75602	2.83502e-08	6.89761e-06	8.66442
Treated - Untreated	Q9BTX7	0.316714	0.0334279	5.74513	2.99852e-08	7.11328e-06	8.61168
Treated - Untreated	Q9UHD2	0.344518	0.0263919	5.73739	3.12015e-08	7.11328e-06	8.57429
Treated - Untreated	P20248	0.707891	0.3747	5.73622	3.13898e-08	7.11328e-06	8.56863
Treated - Untreated	Q9Y6A5	0.446931	0.132266	5.73543	3.1518e-08	7.11328e-06	8.5648
Treated - Untreated	Q92547	0.562496	0.105374	5.73466	3.16429e-08	7.11328e-06	8.56108
Treated - Untreated	Q07955	0.295427	0.0300923	5.73035	3.23519e-08	7.11328e-06	8.54025
Treated - Untreated	Q01449	-0.210868	-0.0166261	-5.72918	3.25461e-08	7.11328e-06	8.53462
Treated - Untreated	Q08752	0.464992	0.0669955	5.72899	3.2578e-08	7.11328e-06	8.5337
Treated - Untreated	P09884	0.537671	0.123	5.724	3.34245e-08	7.12345e-06	8.50958
Treated - Untreated	P62487	0.438556	0.0420586	5.72238	3.37024e-08	7.12345e-06	8.50179
Treated - Untreated	P38432	0.387355	0.0433716	5.71797	3.44749e-08	7.12345e-06	8.48048
Treated - Untreated	O14974	0.437009	0.0648739	5.71777	3.451e-08	7.12345e-06	8.47953
Treated - Untreated	Q8IYN0	0.211258	0.0241081	5.7157	3.48768e-08	7.12345e-06	8.46958
Treated - Untreated	Q13257	0.838621	0.237739	5.71427	3.51341e-08	7.12345e-06	8.46267
Treated - Untreated	P33981	0.941513	0.562225	5.70821	3.62419e-08	7.2616e-06	8.43349
Treated - Untreated	P14635	0.835518	0.475365	5.70264	3.72916e-08	7.38505e-06	8.40664
Treated - Untreated	P04183	0.56205	0.20468	5.69955	3.78866e-08	7.41663e-06	8.39176
Treated - Untreated	Q9BZZ5	0.360078	0.000283784	5.69281	3.92149e-08	7.53163e-06	8.35937
Treated - Untreated	Q9NW13	0.418968	0.0666126	5.69209	3.93585e-08	7.53163e-06	8.35593
Treated - Untreated	P46013	0.544319	0.2355	5.68761	4.027e-08	7.58074e-06	8.33441
Treated - Untreated	P23258	0.656011	0.0752928	5.68517	4.07756e-08	7.58074e-06	8.32268
Treated - Untreated	O43583	0.295006	0.0413514	5.68433	4.09505e-08	7.58074e-06	8.31866
Treated - Untreated	P48740	-0.123891	-0.000617117	-5.68143	4.15633e-08	7.61144e-06	8.3047
Treated - Untreated	Q9HCL2	0.446775	0.121428	5.6724	4.35224e-08	7.88543e-06	8.26141
Treated - Untreated	Q86Y91	0.567772	0.259649	5.66898	4.42879e-08	7.93965e-06	8.24502
Treated - Untreated	P78406	0.350895	0.083527	5.66604	4.49579e-08	7.97581e-06	8.23091
Treated - Untreated	Q9Y5Y0	0.544913	0.222588	5.65886	4.6631e-08	8.18735e-06	8.19656
Treated - Untreated	Q9HCU0	-0.219015	0.0196396	-5.65341	4.79432e-08	8.33184e-06	8.17049
Treated - Untreated	P68363	0.480276	0.0942027	5.64488	5.00685e-08	8.61331e-06	8.12972
Treated - Untreated	Q14691	0.962544	0.464914	5.63199	5.34575e-08	9.10435e-06	8.06818
Treated - Untreated	P00492	0.333171	0.0505743	5.62727	5.47529e-08	9.19747e-06	8.04568
Treated - Untreated	Q9BRJ6	-0.251481	0.0136441	-5.62608	5.50844e-08	9.19747e-06	8.04001
Treated - Untreated	O95235	0.689138	0.397509	5.62005	5.67936e-08	9.3908e-06	8.0113
Treated - Untreated	Q9NZ81	0.309831	0.0351712	5.60825	6.02895e-08	9.87298e-06	7.95519
Treated - Untreated	Q9NZJ0	1.04169	0.450998	5.6059	6.10122e-08	9.89618e-06	7.94399
Treated - Untreated	Q9NVI1	0.694667	0.279261	5.60328	6.18274e-08	9.90414e-06	7.93152
Treated - Untreated	P43220	-0.157185	-0.00813514	-5.60201	6.22243e-08	9.90414e-06	7.92551
Treated - Untreated	P61962	0.246876	0.0012973	5.59996	6.28738e-08	9.91486e-06	7.91576
Treated - Untreated	Q96EA4	0.542302	0.183829	5.59366	6.49049e-08	1.01412e-05	7.88589
Treated - Untreated	Q8WXA8	-0.228844	0.00333333	-5.59005	6.61008e-08	1.02342e-05	7.86874
Treated - Untreated	Q96FF9	0.586949	0.277153	5.5825	6.86677e-08	1.03813e-05	7.83296
Treated - Untreated	O75663	0.519496	0.0906081	5.58231	6.87328e-08	1.03813e-05	7.83207
Treated - Untreated	P04818	0.883025	0.309563	5.58189	6.88795e-08	1.03813e-05	7.83007
Treated - Untreated	Q92600	0.201289	0.0433041	5.57563	7.10866e-08	1.05361e-05	7.80045
Treated - Untreated	Q86YE8	0.799054	0.188896	5.57547	7.11439e-08	1.05361e-05	7.79969
Treated - Untreated	Q5HYK3	0.432731	0.0270315	5.56861	7.36451e-08	1.08125e-05	7.76724
Treated - Untreated	Q8TAP6	0.529294	0.169264	5.56301	7.57501e-08	1.10265e-05	7.74077
Treated - Untreated	Q7Z4H7	0.507285	0.162185	5.55124	8.03685e-08	1.15671e-05	7.6852
Treated - Untreated	Q14444	0.349983	0.0261014	5.55012	8.0822e-08	1.15671e-05	7.67992
Treated - Untreated	P52948	0.326572	-0.00468018	5.54671	8.222e-08	1.16691e-05	7.66381
Treated - Untreated	Q96HJ3	0.430208	0.196435	5.54491	8.29647e-08	1.16775e-05	7.65535
Treated - Untreated	O60291	0.302089	0.0254595	5.53793	8.5922e-08	1.19946e-05	7.62246
Treated - Untreated	Q9BS16	0.889649	0.530518	5.53292	8.81106e-08	1.22001e-05	7.59885
Treated - Untreated	Q9Y6C9	0.417812	-0.036491	5.52691	9.08012e-08	1.24712e-05	7.57061
Treated - Untreated	P49643	0.324778	0.104176	5.52443	9.19385e-08	1.25264e-05	7.55892
Treated - Untreated	Q8N112	-0.274193	0.00186937	-5.52207	9.30316e-08	1.25748e-05	7.54783
Treated - Untreated	Q9P0M9	0.447186	-0.000779279	5.51862	9.465e-08	1.2624e-05	7.53164
Treated - Untreated	Q9NW38	0.647063	0.0807793	5.51814	9.48784e-08	1.2624e-05	7.52938
Treated - Untreated	Q08174	-0.193952	0.0105901	-5.50807	9.97778e-08	1.3173e-05	7.48211
Treated - Untreated	Q9NPD8	0.874971	0.299541	5.50175	1.02978e-07	1.33871e-05	7.45248
Treated - Untreated	O75771	0.234529	0.0307658	5.50136	1.03177e-07	1.33871e-05	7.45067
Treated - Untreated	O15143	0.492735	0.119423	5.50024	1.03758e-07	1.33871e-05	7.4454
Treated - Untreated	Q99426	0.410375	0.0688153	5.49356	1.07273e-07	1.37366e-05	7.41413
Treated - Untreated	Q96E14	0.496635	0.24964	5.48473	1.121e-07	1.42462e-05	7.37283
Treated - Untreated	Q8NI77	0.624374	0.375568	5.48326	1.12926e-07	1.42462e-05	7.36594
Treated - Untreated	P57740	0.511474	0.0375135	5.48055	1.14457e-07	1.43104e-05	7.3533
Treated - Untreated	Q8IV48	0.328803	0.103032	5.47894	1.15381e-07	1.43104e-05	7.34575
Treated - Untreated	Q15910	0.779191	0.269644	5.47794	1.15955e-07	1.43104e-05	7.3411
Treated - Untreated	Q9BTX1	0.485482	0.0945586	5.47399	1.18255e-07	1.44892e-05	7.32267
Treated - Untreated	Q7RTS7	-0.187735	0.0142545	-5.47246	1.1916e-07	1.44959e-05	7.31551
Treated - Untreated	Q9P2W1	0.338212	0.136401	5.46681	1.22553e-07	1.48029e-05	7.28917
Treated - Untreated	Q969M1	0.362758	0.103887	5.45982	1.26884e-07	1.5218e-05	7.25659
Treated - Untreated	Q8NEM2	0.953588	0.343892	5.45704	1.28648e-07	1.52354e-05	7.24363
Treated - Untreated	Q58HT5	-0.168645	0.0134144	-5.456	1.29318e-07	1.52354e-05	7.23876
Treated - Untreated	O14757	0.638531	0.31514	5.45538	1.29712e-07	1.52354e-05	7.2359
Treated - Untreated	Q9BPX3	0.782601	0.44364	5.44846	1.34246e-07	1.56599e-05	7.20367
Treated - Untreated	Q15003	0.487959	0.177491	5.44639	1.35628e-07	1.57134e-05	7.19406
Treated - Untreated	Q9H5I1	0.382111	0.113847	5.4418	1.3875e-07	1.58837e-05	7.17271
Treated - Untreated	Q9UGU5	0.366696	0.0622635	5.44149	1.38962e-07	1.58837e-05	7.17128
Treated - Untreated	O95747	0.373659	-0.00603604	5.43939	1.40414e-07	1.59426e-05	7.16153
Treated - Untreated	A8MVW0	-0.265682	-0.00569369	-5.43695	1.42123e-07	1.59973e-05	7.15018
Treated - Untreated	P98088	-0.204407	0.0248423	-5.43603	1.42775e-07	1.59973e-05	7.14589
Treated - Untreated	Q86SE8	-0.227779	-0.00604955	-5.43024	1.46923e-07	1.63546e-05	7.11902
Treated - Untreated	Q9BQE3	0.435154	0.088955	5.42697	1.4932e-07	1.65134e-05	7.10385
Treated - Untreated	Q16517	-0.169336	-0.0178874	-5.42215	1.52917e-07	1.68021e-05	7.08152
Treated - Untreated	Q8NHY3	-0.210428	-0.00797748	-5.41879	1.55475e-07	1.69458e-05	7.06596
Treated - Untreated	Q9BYD1	0.607116	0.0841982	5.41783	1.56215e-07	1.69458e-05	7.06151
Treated - Untreated	Q9BVW5	0.706962	0.209761	5.41611	1.5755e-07	1.69825e-05	7.05352
Treated - Untreated	P30520	0.279941	0.0382432	5.41126	1.61367e-07	1.72065e-05	7.03108
Treated - Untreated	Q9BR39	-0.168271	0.00785135	-5.4106	1.61894e-07	1.72065e-05	7.02802
Treated - Untreated	Q6IPT2	-0.331045	0.041036	-5.40964	1.62659e-07	1.72065e-05	7.0236
Treated - Untreated	Q8IYM2	0.437982	0.251892	5.40193	1.68966e-07	1.77634e-05	6.98792
Treated - Untreated	Q8IZT6	0.691812	0.393072	5.39977	1.7077e-07	1.78429e-05	6.97796
Treated - Untreated	Q8TAD7	1.13935	0.746437	5.39681	1.73283e-07	1.7995e-05	6.96427
Treated - Untreated	Q9H211	0.347357	0.0907365	5.38931	1.79797e-07	1.85583e-05	6.92966
Treated - Untreated	Q5VYM1	-0.307026	0.0422072	-5.38525	1.83424e-07	1.87832e-05	6.91094
Treated - Untreated	Q15004	0.718658	0.141198	5.38441	1.84182e-07	1.87832e-05	6.90707
Treated - Untreated	O43427	0.424577	0.0800135	5.38293	1.85532e-07	1.88083e-05	6.90023
Treated - Untreated	Q86UY5	-0.142673	-0.00429505	-5.37372	1.94115e-07	1.9562e-05	6.85783
Treated - Untreated	Q9NZ20	-0.184493	0.00239189	-5.37072	1.97001e-07	1.9736e-05	6.84399
Treated - Untreated	Q9NWK9	0.291618	-0.0115068	5.35938	2.08262e-07	2.07422e-05	6.79188
Treated - Untreated	Q9Y5B8	0.560006	0.166635	5.35516	2.12617e-07	2.08418e-05	6.77248
Treated - Untreated	O60259	-0.192301	0.0379595	-5.35472	2.13077e-07	2.08418e-05	6.77046
Treated - Untreated	Q9Y265	0.555585	0.0587658	5.35306	2.14815e-07	2.08418e-05	6.76284
Treated - Untreated	Q96KB5	1.00746	0.631491	5.3529	2.14979e-07	2.08418e-05	6.76213
Treated - Untreated	P06493	0.872474	0.452836	5.35072	2.1729e-07	2.08418e-05	6.75211
Treated - Untreated	Q9NY33	0.426883	0.01875	5.35037	2.17664e-07	2.08418e-05	6.7505
Treated - Untreated	A0AVK6	0.838087	0.561144	5.35021	2.17828e-07	2.08418e-05	6.74979
Treated - Untreated	Q7Z2E3	0.271961	0.0319369	5.34683	2.21463e-07	2.09997e-05	6.73428
Treated - Untreated	O14965	0.555927	0.311784	5.34639	2.21946e-07	2.09997e-05	6.73224
Treated - Untreated	Q13868	0.33543	0.0375721	5.34232	2.26407e-07	2.13035e-05	6.71359
Treated - Untreated	Q9BVG4	0.389863	0.0675495	5.33938	2.29683e-07	2.14565e-05	6.70012
Treated - Untreated	Q5C9Z4	0.35101	0.0590586	5.3386	2.30553e-07	2.14565e-05	6.69658
Treated - Untreated	Q6FI81	0.31858	0.0238153	5.3372	2.32143e-07	2.14872e-05	6.69014
Treated - Untreated	P52961	-0.191029	0.00682883	-5.33603	2.33473e-07	2.14934e-05	6.68478
Treated - Untreated	Q86X83	0.398751	0.0356441	5.33404	2.35758e-07	2.15454e-05	6.67566
Treated - Untreated	Q15645	0.717018	0.379541	5.33333	2.36568e-07	2.15454e-05	6.67244
Treated - Untreated	Q9UKT4	0.554251	0.175444	5.33124	2.38998e-07	2.1548e-05	6.66286
Treated - Untreated	Q56A73	0.679945	0.204009	5.33113	2.39127e-07	2.1548e-05	6.66236
Treated - Untreated	Q9Y5K8	0.262286	0.0485135	5.32762	2.43265e-07	2.18055e-05	6.64628
Treated - Untreated	P08559	0.332623	0.0298468	5.32396	2.47637e-07	2.20153e-05	6.62959
Treated - Untreated	Q9H9A7	0.684742	0.0442973	5.32102	2.51217e-07	2.20153e-05	6.61614
Treated - Untreated	Q8N0S6	0.432244	0.238523	5.31974	2.52796e-07	2.20153e-05	6.61027
Treated - Untreated	O14893	0.47936	0.142766	5.3194	2.53212e-07	2.20153e-05	6.60873
Treated - Untreated	P30154	0.375494	0.134158	5.31861	2.54187e-07	2.20153e-05	6.60513
Treated - Untreated	P56282	0.622333	0.317847	5.31847	2.54362e-07	2.20153e-05	6.60449
Treated - Untreated	P48507	0.348546	0.163459	5.31823	2.54654e-07	2.20153e-05	6.60341
Treated - Untreated	Q9H4L7	0.429062	-0.00137387	5.31348	2.60619e-07	2.24172e-05	6.58172
Treated - Untreated	P35250	0.373745	0.102027	5.30866	2.66816e-07	2.28349e-05	6.5597
Treated - Untreated	P54819	0.298742	0.0715856	5.30687	2.69151e-07	2.29195e-05	6.55154
Treated - Untreated	Q9H0H5	0.898109	0.371414	5.30376	2.73254e-07	2.31532e-05	6.53736
Treated - Untreated	Q7Z569	0.267053	0.0171329	5.30186	2.75781e-07	2.32031e-05	6.52874
Treated - Untreated	P23528	0.281581	0.0246306	5.30128	2.76568e-07	2.32031e-05	6.52607
Treated - Untreated	O15511	0.510381	0.047536	5.29826	2.80649e-07	2.33504e-05	6.51235
Treated - Untreated	Q96DN5	0.263966	0.125286	5.29661	2.82912e-07	2.33504e-05	6.50482
Treated - Untreated	O43741	0.380077	0.126653	5.29597	2.83801e-07	2.33504e-05	6.50188
Treated - Untreated	Q6AZZ1	0.369904	0.018991	5.29596	2.83807e-07	2.33504e-05	6.50186
Treated - Untreated	P49642	0.654098	0.171302	5.29481	2.85401e-07	2.33686e-05	6.49661
Treated - Untreated	Q15031	0.378549	0.0263288	5.28662	2.96975e-07	2.39941e-05	6.45938
Treated - Untreated	O43812	-0.264182	-0.00523423	-5.28587	2.98069e-07	2.39941e-05	6.45593
Treated - Untreated	Q96PT3	-0.264182	-0.00523423	-5.28587	2.98069e-07	2.39941e-05	6.45593
Treated - Untreated	O94880	0.331258	0.0633221	5.28545	2.98676e-07	2.39941e-05	6.45403
Treated - Untreated	Q9BUF7	-0.280301	-0.0127432	-5.28413	3.00594e-07	2.4007e-05	6.44803
Treated - Untreated	P52732	0.85611	0.583396	5.2834	3.01656e-07	2.4007e-05	6.44473
Treated - Untreated	P83916	0.518885	0.0853243	5.28138	3.04631e-07	2.40988e-05	6.43554
Treated - Untreated	O00762	0.739427	0.267644	5.2807	3.05639e-07	2.40988e-05	6.43244
Treated - Untreated	P98182	0.4168	0.0925315	5.27468	3.14676e-07	2.46248e-05	6.40515
Treated - Untreated	Q8NBP7	-0.195885	0.0101261	-5.27434	3.15202e-07	2.46248e-05	6.40359
Treated - Untreated	Q12834	0.619015	0.313568	5.27228	3.1837e-07	2.47587e-05	6.39422
Treated - Untreated	O75330	0.845567	0.3515	5.26997	3.21948e-07	2.49232e-05	6.38375
Treated - Untreated	Q08J23	0.360882	0.00713964	5.26812	3.24841e-07	2.50333e-05	6.37538
Treated - Untreated	Q9ULW0	0.768276	0.427009	5.26575	3.28592e-07	2.52083e-05	6.36463
Treated - Untreated	Q9UBP0	0.408076	0.106302	5.26333	3.32466e-07	2.52984e-05	6.35365
Treated - Untreated	P28676	0.652292	0.0802072	5.26316	3.32737e-07	2.52984e-05	6.35289
Treated - Untreated	P20142	-0.175948	0.00691667	-5.26091	3.36367e-07	2.54608e-05	6.34272
Treated - Untreated	Q96MH6	0.432409	0.136995	5.25775	3.41547e-07	2.57e-05	6.32841
Treated - Untreated	Q8IWR1	0.52014	0.241059	5.25647	3.43679e-07	2.57e-05	6.32259
Treated - Untreated	Q9UJX3	0.345936	0.0133694	5.25624	3.44055e-07	2.57e-05	6.32156
Treated - Untreated	Q15650	0.381015	-0.0183468	5.25464	3.4673e-07	2.57867e-05	6.31431
Treated - Untreated	Q6ZSS3	0.282333	0.0502162	5.24955	3.55351e-07	2.63129e-05	6.29131
Treated - Untreated	O15514	0.30609	0.0453221	5.24785	3.58284e-07	2.63444e-05	6.28362
Treated - Untreated	Q8N143	-0.132395	0.0170293	-5.24689	3.59951e-07	2.63444e-05	6.27927
Treated - Untreated	P29218	0.477949	-0.0185541	5.2458	3.6185e-07	2.63444e-05	6.27434
Treated - Untreated	Q7Z5K2	0.29448	0.00507883	5.24356	3.65784e-07	2.63444e-05	6.26422
Treated - Untreated	P30566	0.431121	0.049964	5.24324	3.66339e-07	2.63444e-05	6.2628
Treated - Untreated	P09923	-0.195716	0.0124054	-5.243	3.66765e-07	2.63444e-05	6.26171
Treated - Untreated	O95238	-0.18876	-0.00336036	-5.24252	3.67623e-07	2.63444e-05	6.25952
Treated - Untreated	Q99741	0.648232	0.35359	5.24162	3.69222e-07	2.63444e-05	6.25546
Treated - Untreated	P40937	0.523013	0.213995	5.24135	3.69697e-07	2.63444e-05	6.25426
Treated - Untreated	Q9UK76	0.488898	0.0990428	5.23881	3.74262e-07	2.64023e-05	6.24277
Treated - Untreated	Q16667	0.825117	0.249804	5.23839	3.75012e-07	2.64023e-05	6.24089
Treated - Untreated	Q96NW4	0.481118	-0.0292117	5.23831	3.75161e-07	2.64023e-05	6.24052
Treated - Untreated	Q9BZD4	0.95534	0.6695	5.23661	3.78255e-07	2.64456e-05	6.23283
Treated - Untreated	Q9NS87	0.710266	0.482725	5.23539	3.80486e-07	2.64456e-05	6.22732
Treated - Untreated	Q96MW1	0.433406	0.0629324	5.23474	3.81683e-07	2.64456e-05	6.22438
Treated - Untreated	Q32P41	0.339002	0.0820158	5.23457	3.81987e-07	2.64456e-05	6.22364
Treated - Untreated	Q9H310	-0.223564	-0.00257658	-5.23228	3.86223e-07	2.66306e-05	6.21331
Treated - Untreated	Q9H649	0.188887	0.0598468	5.23026	3.89995e-07	2.67558e-05	6.20422
Treated - Untreated	Q8N271	-0.127281	-0.00027027	-5.22963	3.91181e-07	2.67558e-05	6.20137
Treated - Untreated	P51955	0.670847	0.465586	5.22641	3.97307e-07	2.70662e-05	6.18683
Treated - Untreated	Q9NQ88	0.548902	0.0313784	5.22442	4.01116e-07	2.71153e-05	6.17789
Treated - Untreated	Q9P016	0.443721	-0.0423221	5.22437	4.01213e-07	2.71153e-05	6.17767
Treated - Untreated	P33993	0.493379	0.167818	5.22304	4.03793e-07	2.71818e-05	6.17167
Treated - Untreated	Q15022	0.226288	0.0593333	5.21773	4.1424e-07	2.77753e-05	6.14776
Treated - Untreated	O75794	0.397877	0.0303694	5.21419	4.2134e-07	2.81132e-05	6.13185
Treated - Untreated	O43482	0.784045	0.475	5.21358	4.22581e-07	2.81132e-05	6.1291
Treated - Untreated	Q9BWT6	0.57985	0.337149	5.20491	4.40548e-07	2.91493e-05	6.09013
Treated - Untreated	P46952	-0.230377	-0.0121712	-5.20442	4.41578e-07	2.91493e-05	6.08794
Treated - Untreated	Q9UKD2	0.32146	0.052036	5.20209	4.46543e-07	2.93632e-05	6.07748
Treated - Untreated	O43918	-0.238541	0.0292072	-5.20087	4.49183e-07	2.93713e-05	6.07196
Treated - Untreated	P43686	0.330056	0.00266667	5.20043	4.50115e-07	2.93713e-05	6.07002
Treated - Untreated	Q969S6	0.37489	0.00603153	5.19425	4.63664e-07	3.01399e-05	6.04227
Treated - Untreated	P17980	0.342152	-0.000198198	5.19175	4.69241e-07	3.03865e-05	6.03108
Treated - Untreated	Q8N695	-0.220872	0.034491	-5.18831	4.77052e-07	3.07752e-05	6.01563
Treated - Untreated	Q9NYJ7	-0.163004	0.0159347	-5.18662	4.80921e-07	3.09078e-05	6.00807
Treated - Untreated	P61024	0.728033	0.159536	5.18441	4.86022e-07	3.10357e-05	5.9982
Treated - Untreated	Q9C005	0.386448	-0.00475676	5.18413	4.86675e-07	3.10357e-05	5.99694
Treated - Untreated	Q6PJP8	0.380486	0.0368559	5.1834	4.88377e-07	3.10357e-05	5.99367
Treated - Untreated	Q16891	0.308584	-0.0222883	5.18145	4.92969e-07	3.1211e-05	5.98492
Treated - Untreated	Q15024	0.212579	0.0418018	5.17869	4.99526e-07	3.14772e-05	5.97256
Treated - Untreated	Q15398	0.894004	0.57455	5.17812	5.0087e-07	3.14772e-05	5.97004
Treated - Untreated	Q86W56	0.211167	0.0618649	5.17699	5.03586e-07	3.15315e-05	5.96498
Treated - Untreated	Q96SD1	0.303861	0.080223	5.17269	5.14046e-07	3.20685e-05	5.94575
Treated - Untreated	A0A1B0GWH4	-0.188553	-0.0085991	-5.16862	5.24128e-07	3.25782e-05	5.92758
Treated - Untreated	Q9NY12	0.379346	-0.000846847	5.16134	5.42657e-07	3.35527e-05	5.89507
Treated - Untreated	Q08050	0.479598	0.257599	5.16059	5.44621e-07	3.35527e-05	5.8917
Treated - Untreated	Q96CC6	-0.19992	0.0299797	-5.16017	5.45717e-07	3.35527e-05	5.88981
Treated - Untreated	Q9UBG7	-0.174473	-0.00408108	-5.15646	5.55435e-07	3.35651e-05	5.8733
Treated - Untreated	Q2TAP0	-0.231077	0.0455315	-5.15621	5.56104e-07	3.35651e-05	5.87218
Treated - Untreated	Q8NCD3	0.531895	0.181288	5.15598	5.56718e-07	3.35651e-05	5.87114
Treated - Untreated	P22681	0.293703	0.0511622	5.15575	5.57321e-07	3.35651e-05	5.87013
Treated - Untreated	A6NCS6	-0.140304	0.00618919	-5.15572	5.57409e-07	3.35651e-05	5.86998
Treated - Untreated	O95484	-0.252255	0.00512162	-5.15514	5.58945e-07	3.35651e-05	5.86741
Treated - Untreated	O95758	0.38029	0.0532027	5.15485	5.59715e-07	3.35651e-05	5.86612
Treated - Untreated	P37088	-0.20648	-0.0269414	-5.15214	5.67008e-07	3.38687e-05	5.85401
Treated - Untreated	Q6NUI6	-0.252577	-0.0211667	-5.15149	5.68754e-07	3.38687e-05	5.85114
Treated - Untreated	P13196	0.457366	0.00253153	5.15063	5.71084e-07	3.38889e-05	5.84731
Treated - Untreated	Q09428	-0.228357	-0.00177928	-5.1495	5.74179e-07	3.39543e-05	5.84226
Treated - Untreated	P33991	0.397812	0.16727	5.1469	5.81314e-07	3.42573e-05	5.83071
Treated - Untreated	P62952	0.37712	-0.0163739	5.14283	5.92698e-07	3.48077e-05	5.81257
Treated - Untreated	Q07812	0.377873	0.0582545	5.14197	5.95123e-07	3.483e-05	5.80875
Treated - Untreated	Q9NPE6	-0.861528	-0.20882	-5.1406	5.99006e-07	3.49329e-05	5.80267
Treated - Untreated	Q9BXL8	0.338588	0.0799459	5.13991	6.00983e-07	3.49329e-05	5.79958
Treated - Untreated	Q9NQ32	-0.214161	0.0287523	-5.13912	6.03246e-07	3.49452e-05	5.79607
Treated - Untreated	Q8N8R3	-0.168212	0.026036	-5.13596	6.12368e-07	3.53533e-05	5.78203
Treated - Untreated	O43169	0.261862	0.0407005	5.13302	6.20995e-07	3.57303e-05	5.76895
Treated - Untreated	P63165	0.278464	0.0532027	5.12708	6.38764e-07	3.66289e-05	5.74257
Treated - Untreated	Q04725	-0.197256	0.0256824	-5.12324	6.5052e-07	3.71779e-05	5.72551
Treated - Untreated	Q76G19	-0.213358	-0.0155045	-5.11803	6.66775e-07	3.79794e-05	5.70244
Treated - Untreated	P20700	0.565237	0.272027	5.11658	6.71382e-07	3.81144e-05	5.696
Treated - Untreated	Q96PX6	-0.266535	-0.0111351	-5.11461	6.77676e-07	3.83439e-05	5.68727
Treated - Untreated	Q8NHW6	-0.156663	0.0188739	-5.11332	6.81852e-07	3.84524e-05	5.68153
Treated - Untreated	Q96DB5	0.286674	0.0719324	5.11259	6.84208e-07	3.84579e-05	5.6783
Treated - Untreated	Q15573	0.550893	0.211279	5.10927	6.9505e-07	3.89388e-05	5.66361
Treated - Untreated	P06340	-0.160738	0.0198378	-5.10771	7.00216e-07	3.89734e-05	5.65668
Treated - Untreated	O95239	0.599057	0.352752	5.1077	7.00244e-07	3.89734e-05	5.65664
Treated - Untreated	Q96BD5	0.226307	0.0185721	5.1041	7.12276e-07	3.95139e-05	5.64072
Treated - Untreated	P57075	-0.174145	0.0172477	-5.10192	7.19639e-07	3.96762e-05	5.6311
Treated - Untreated	O00444	0.376956	0.215896	5.10186	7.19861e-07	3.96762e-05	5.63081
Treated - Untreated	P43246	0.723768	0.306887	5.0968	7.37276e-07	4.0505e-05	5.60847
Treated - Untreated	Q8WZ75	-0.178412	0.0020045	-5.09598	7.40166e-07	4.0533e-05	5.60481
Treated - Untreated	Q96SQ7	-0.137235	0.00365766	-5.09008	7.61067e-07	4.14282e-05	5.57878
Treated - Untreated	Q00G26	-0.170264	0.00947297	-5.09	7.61378e-07	4.14282e-05	5.5784
Treated - Untreated	P49640	-0.186214	0.00273423	-5.08785	7.69122e-07	4.15071e-05	5.56894
Treated - Untreated	Q5TB30	0.598343	0.407527	5.08769	7.69714e-07	4.15071e-05	5.56822
Treated - Untreated	O43660	0.414952	-0.00135586	5.08757	7.7014e-07	4.15071e-05	5.5677
Treated - Untreated	Q9Y5L3	-0.220085	0.00796396	-5.08657	7.73789e-07	4.15722e-05	5.56328
Treated - Untreated	Q8NHV4	0.405064	0.0625315	5.08424	7.82364e-07	4.17921e-05	5.55298
Treated - Untreated	O15273	-0.257808	0.0248153	-5.08357	7.84808e-07	4.17921e-05	5.55007
Treated - Untreated	Q8NHX4	-0.238019	9.45946e-05	-5.08346	7.85243e-07	4.17921e-05	5.54955
Treated - Untreated	P07437	0.512023	0.0410315	5.08211	7.9026e-07	4.19281e-05	5.5436
Treated - Untreated	Q7Z5V6	-0.213668	0.00954054	-5.07834	8.04405e-07	4.2546e-05	5.52702
Treated - Untreated	P27482	-0.195725	0.0477838	-5.07454	8.18976e-07	4.30968e-05	5.51024
Treated - Untreated	P61086	0.305615	0.0383514	5.0743	8.1988e-07	4.30968e-05	5.50921
Treated - Untreated	P17813	-0.198426	-0.0200405	-5.07158	8.30477e-07	4.35195e-05	5.49721
Treated - Untreated	Q99728	0.392498	0.104536	5.07045	8.34906e-07	4.36175e-05	5.49223
Treated - Untreated	A6NDB9	-0.227788	0.0081982	-5.06763	8.46067e-07	4.40653e-05	5.47983
Treated - Untreated	Q9BWV1	-0.243616	0.0134099	-5.06389	8.61093e-07	4.47112e-05	5.46337
Treated - Untreated	Q9H0K4	-0.234382	0.0298288	-5.05973	8.78074e-07	4.54544e-05	5.44513
Treated - Untreated	Q8N5C1	-0.150549	0.0073491	-5.05753	8.87206e-07	4.57879e-05	5.43546
Treated - Untreated	Q86XI2	0.700533	0.403477	5.05607	8.93312e-07	4.59637e-05	5.42905
Treated - Untreated	A6ND91	-0.230608	-0.00109459	-5.05153	9.1258e-07	4.68137e-05	5.40911
Treated - Untreated	Q9NSV4	0.258543	0.1275	5.04855	9.25451e-07	4.71979e-05	5.39603
Treated - Untreated	Q9H8V3	0.33166	0.151572	5.04851	9.25613e-07	4.71979e-05	5.39586
Treated - Untreated	Q13144	0.198766	0.0470113	5.04427	9.44223e-07	4.80032e-05	5.37727
Treated - Untreated	P11509	-0.156982	-0.00258108	-5.04352	9.47539e-07	4.80284e-05	5.37399
Treated - Untreated	O75496	0.664394	0.172252	5.04172	9.55562e-07	4.82772e-05	5.36611
Treated - Untreated	Q5BJF6	0.298352	0.0178649	5.04116	9.58116e-07	4.82772e-05	5.36362
Treated - Untreated	P11388	0.886742	0.583059	5.03711	9.76451e-07	4.90559e-05	5.34591
Treated - Untreated	Q7L590	0.312511	0.160784	5.03547	9.84012e-07	4.92156e-05	5.33871
Treated - Untreated	Q9H583	0.348817	0.137572	5.03516	9.85411e-07	4.92156e-05	5.33738
Treated - Untreated	Q14008	0.39297	0.0312432	5.03206	9.9984e-07	4.97903e-05	5.3238
Treated - Untreated	O15144	0.296304	0.0387432	5.02612	1.02805e-06	5.10457e-05	5.29781
Treated - Untreated	Q9H4M7	-0.277368	0.00236486	-5.02509	1.03299e-06	5.1142e-05	5.29333
Treated - Untreated	O60248	-0.251682	0.0301802	-5.0243	1.03684e-06	5.1184e-05	5.28985
Treated - Untreated	O95997	0.703815	0.114495	5.02291	1.0436e-06	5.13685e-05	5.28379
Treated - Untreated	Q96LW4	0.419462	-0.0114775	5.02166	1.0497e-06	5.152e-05	5.27834
Treated - Untreated	Q9NQW6	0.590536	0.434207	5.01961	1.05983e-06	5.17755e-05	5.26938
Treated - Untreated	Q9UKL3	0.314785	0.0189617	5.01937	1.06099e-06	5.17755e-05	5.26836
Treated - Untreated	Q0VDE8	-0.202711	0.0155811	-5.01872	1.06421e-06	5.17842e-05	5.26553
Treated - Untreated	P60510	0.31152	0.0761486	5.01796	1.068e-06	5.1821e-05	5.2622
Treated - Untreated	Q96RJ3	-0.315389	0.0202117	-5.01475	1.08416e-06	5.24456e-05	5.24818
Treated - Untreated	Q9H8H0	0.421818	0.0365	5.01418	1.08703e-06	5.24456e-05	5.2457
Treated - Untreated	Q9Y463	-0.221501	0.0110811	-5.01125	1.10201e-06	5.30177e-05	5.23293
Treated - Untreated	Q9H3R5	0.61386	0.262757	5.00887	1.11433e-06	5.30765e-05	5.22254
Treated - Untreated	O60934	0.384602	-0.0301712	5.00873	1.11507e-06	5.30765e-05	5.22193
Treated - Untreated	P84090	0.367632	-0.00301802	5.00868	1.11532e-06	5.30765e-05	5.22171
Treated - Untreated	Q8IYT1	-0.256072	0.00926577	-5.00861	1.11569e-06	5.30765e-05	5.2214
Treated - Untreated	P02765	-0.135615	-0.00741441	-5.00757	1.12113e-06	5.3077e-05	5.21686
Treated - Untreated	Q8NFH5	0.542106	0.0257928	5.00708	1.12366e-06	5.3077e-05	5.21475
Treated - Untreated	P82664	0.388686	-0.0358874	5.00606	1.12906e-06	5.3077e-05	5.21028
Treated - Untreated	Q9H5P4	-0.212348	0.0205045	-5.00595	1.1296e-06	5.3077e-05	5.20983
Treated - Untreated	Q9Y3S1	-0.176633	0.0138514	-5.00563	1.13129e-06	5.3077e-05	5.20844
Treated - Untreated	Q5VWQ8	-0.215809	-0.0124189	-5.00261	1.14735e-06	5.36828e-05	5.19527
Treated - Untreated	P01286	-0.247886	0.0114505	-5.0017	1.15225e-06	5.37642e-05	5.1913
Treated - Untreated	Q92621	0.330904	0.0524797	4.99727	1.17625e-06	5.47344e-05	5.17204
Treated - Untreated	P41968	-0.19543	0.0165676	-4.99667	1.17955e-06	5.47384e-05	5.16943
Treated - Untreated	P49747	-0.258486	0.0313333	-4.99458	1.19109e-06	5.51233e-05	5.16034
Treated - Untreated	P14616	-0.193325	-0.00896847	-4.99393	1.19475e-06	5.51429e-05	5.15748
Treated - Untreated	P52306	0.327171	0.00983559	4.99304	1.1997e-06	5.52218e-05	5.15362
Treated - Untreated	Q96L50	0.341981	0.0561712	4.99202	1.20539e-06	5.5334e-05	5.1492
Treated - Untreated	O94972	0.300869	0.0651779	4.98853	1.22515e-06	5.60901e-05	5.13401
Treated - Untreated	Q9Y508	0.295002	-0.0355856	4.98689	1.23454e-06	5.62436e-05	5.12688
Treated - Untreated	O95125	0.338429	-0.0341734	4.98654	1.23653e-06	5.62436e-05	5.12538
Treated - Untreated	P06733	0.300751	0.0962477	4.98621	1.23841e-06	5.62436e-05	5.12396
Treated - Untreated	Q9BY42	0.22757	0.0374369	4.97925	1.27918e-06	5.79406e-05	5.09373
Treated - Untreated	Q5VTJ3	-0.150572	0.0238423	-4.97746	1.28983e-06	5.82683e-05	5.08598
Treated - Untreated	Q8IW70	-0.262678	0.0420541	-4.97475	1.30619e-06	5.87273e-05	5.07422
Treated - Untreated	O75417	0.48809	0.264914	4.97463	1.30689e-06	5.87273e-05	5.07372
Treated - Untreated	Q9NQT5	0.231675	0.0391239	4.97377	1.31212e-06	5.87672e-05	5.06999
Treated - Untreated	Q8WWY6	-0.163301	0.0290428	-4.97336	1.31468e-06	5.87672e-05	5.06817
Treated - Untreated	Q15544	0.320113	0.0533198	4.97095	1.32947e-06	5.92726e-05	5.05773
Treated - Untreated	Q9BS34	0.273429	0.112604	4.96696	1.3543e-06	6.02223e-05	5.04045
Treated - Untreated	Q9Y5B9	0.415694	0.0198604	4.96532	1.36462e-06	6.05232e-05	5.03337
Treated - Untreated	Q9H254	-0.182791	0.00718018	-4.95973	1.40044e-06	6.19305e-05	5.00919
Treated - Untreated	Q9UDX4	-0.174407	0.0322613	-4.95924	1.40363e-06	6.19305e-05	5.00707
Treated - Untreated	Q8N184	0.422732	0.0615811	4.95812	1.41097e-06	6.20936e-05	5.0022
Treated - Untreated	Q8WUM0	0.3935	0.0631532	4.95591	1.42546e-06	6.25541e-05	4.99266
Treated - Untreated	Q9NS15	-0.243	0.0301216	-4.95412	1.4373e-06	6.25541e-05	4.98494
Treated - Untreated	Q9Y5Q9	0.248367	0.0330653	4.95402	1.43799e-06	6.25541e-05	4.98449
Treated - Untreated	O75064	0.358981	0.0808559	4.95393	1.43857e-06	6.25541e-05	4.98412
Treated - Untreated	Q9UBD5	0.435224	0.0251081	4.95335	1.44247e-06	6.25541e-05	4.98159
Treated - Untreated	Q9NVR7	0.400508	-0.0188288	4.95279	1.44619e-06	6.25541e-05	4.97919
Treated - Untreated	Q9P2I0	0.396791	0.0524234	4.95265	1.44714e-06	6.25541e-05	4.97857
Treated - Untreated	Q8WUY9	0.521517	0.298604	4.95039	1.46237e-06	6.3052e-05	4.96881
Treated - Untreated	O75419	0.405223	0.111707	4.94916	1.47071e-06	6.32515e-05	4.9635
Treated - Untreated	Q96QE3	0.261904	0.096045	4.94539	1.49658e-06	6.42022e-05	4.94722
Treated - Untreated	P46093	-0.176117	0.010455	-4.9448	1.50065e-06	6.42152e-05	4.94469
Treated - Untreated	Q9H6V9	0.34141	0.00633333	4.94295	1.51351e-06	6.44805e-05	4.93673
Treated - Untreated	Q8IWZ6	0.26604	0.101178	4.94278	1.5147e-06	6.44805e-05	4.93599
Treated - Untreated	Q6ZVH7	-0.243139	0.0130495	-4.94228	1.51821e-06	6.44805e-05	4.93384
Treated - Untreated	Q6ZW31	-0.181924	0.0234797	-4.94152	1.52356e-06	6.45467e-05	4.93055
Treated - Untreated	P50479	-0.146976	0.00738739	-4.93691	1.55635e-06	6.57191e-05	4.91068
Treated - Untreated	P30291	0.631067	0.318624	4.93642	1.55992e-06	6.57191e-05	4.90855
Treated - Untreated	O14562	0.396803	0.0556261	4.93602	1.56281e-06	6.57191e-05	4.90682
Treated - Untreated	Q2M243	-0.21811	0.013473	-4.93413	1.57648e-06	6.61305e-05	4.8987
Treated - Untreated	Q9NPI8	0.523702	0.039759	4.93292	1.58529e-06	6.62751e-05	4.89349
Treated - Untreated	O43548	-0.209904	-0.013491	-4.93259	1.58771e-06	6.62751e-05	4.89207
Treated - Untreated	O00231	0.305689	0.0850766	4.93033	1.60441e-06	6.68086e-05	4.88231
Treated - Untreated	P42166	0.553471	0.169437	4.92786	1.62275e-06	6.72433e-05	4.87171
Treated - Untreated	P42167	0.553471	0.169437	4.92786	1.62275e-06	6.72433e-05	4.87171
Treated - Untreated	Q6ZMJ4	-0.237329	0.0162838	-4.92567	1.63926e-06	6.7473e-05	4.86226
Treated - Untreated	O75717	0.233467	0.127482	4.92536	1.64159e-06	6.7473e-05	4.86094
Treated - Untreated	O15381	0.393619	0.0101351	4.9253	1.64205e-06	6.7473e-05	4.86067
Treated - Untreated	Q8NES8	-0.156938	0.00706306	-4.92495	1.64465e-06	6.7473e-05	4.8592
Treated - Untreated	P12273	-0.152599	0.00793243	-4.9245	1.6481e-06	6.7473e-05	4.85725
Treated - Untreated	Q9H900	0.612181	0.16427	4.92389	1.65271e-06	6.74995e-05	4.85464
Treated - Untreated	Q9NWS1	0.373359	0.233248	4.92329	1.65735e-06	6.75271e-05	4.85202
Treated - Untreated	Q6JVE6	-0.201041	-0.00518018	-4.92263	1.6624e-06	6.75712e-05	4.84919
Treated - Untreated	Q9NSA1	-0.222101	0.0179009	-4.91751	1.702e-06	6.90163e-05	4.82722
Treated - Untreated	Q9UHY8	0.234759	0.0321982	4.91565	1.7167e-06	6.94467e-05	4.8192
Treated - Untreated	Q96Q06	-0.304457	-0.00163964	-4.91412	1.72879e-06	6.97703e-05	4.81266
Treated - Untreated	P15151	-0.14279	0.010509	-4.91358	1.73314e-06	6.97806e-05	4.81031
Treated - Untreated	Q96NY9	0.26201	0.0119595	4.9123	1.74334e-06	7.00255e-05	4.80484
Treated - Untreated	Q9NPJ8	0.582592	0.14234	4.9113	1.75139e-06	7.01835e-05	4.80054
Treated - Untreated	Q02246	-0.155789	0.0113919	-4.90772	1.7805e-06	7.11826e-05	4.78516
Treated - Untreated	Q14623	-0.189868	-0.0160653	-4.90594	1.79514e-06	7.15995e-05	4.77753
Treated - Untreated	Q14145	0.389723	-0.0143784	4.90407	1.81059e-06	7.19541e-05	4.76954
Treated - Untreated	P33316	0.354963	0.0761577	4.90384	1.81248e-06	7.19541e-05	4.76856
Treated - Untreated	P20396	-0.175655	-0.00545045	-4.90325	1.81742e-06	7.19827e-05	4.76602
Treated - Untreated	Q9HD33	0.214726	0.0229842	4.90182	1.82942e-06	7.22897e-05	4.75989
Treated - Untreated	O43502	0.399414	0.0843941	4.90016	1.84341e-06	7.26738e-05	4.75278
Treated - Untreated	Q6P2C8	0.207151	0.0296351	4.89739	1.86703e-06	7.34351e-05	4.74091
Treated - Untreated	Q8N413	0.314547	0.0636464	4.89406	1.89577e-06	7.43937e-05	4.72666
Treated - Untreated	O15392	0.359558	0.120234	4.89181	1.91543e-06	7.49923e-05	4.71704
Treated - Untreated	Q495C1	-0.163393	-0.00843468	-4.88811	1.94819e-06	7.61e-05	4.70123
Treated - Untreated	Q7L8W6	0.252692	0.0713288	4.88739	1.95465e-06	7.61775e-05	4.69814
Treated - Untreated	O95180	-0.195478	-0.00263964	-4.88524	1.97405e-06	7.65777e-05	4.68893
Treated - Untreated	Q15562	-0.186578	0.00947523	-4.88493	1.97683e-06	7.65777e-05	4.68762
Treated - Untreated	Q9H267	0.255638	-0.00218694	4.88434	1.98219e-06	7.65777e-05	4.6851
Treated - Untreated	Q9Y2Y1	0.2484	0.0526757	4.88426	1.9829e-06	7.65777e-05	4.68476
Treated - Untreated	P55075	-0.217853	0.0146622	-4.88332	1.99148e-06	7.67349e-05	4.68074
Treated - Untreated	Q9NYL9	0.335575	0.0973198	4.8782	2.03873e-06	7.83669e-05	4.65887
Treated - Untreated	Q9UDW1	0.270467	0.0458919	4.87748	2.04541e-06	7.83669e-05	4.65582
Treated - Untreated	Q9BVV7	0.430561	0.0605991	4.87716	2.04843e-06	7.83669e-05	4.65445
Treated - Untreated	Q9UK28	-0.254737	-0.0383604	-4.87675	2.05224e-06	7.83669e-05	4.65272
Treated - Untreated	Q9BQI6	0.314471	0.119691	4.87517	2.06714e-06	7.87596e-05	4.64597
Treated - Untreated	Q53FE4	-0.174368	0.00983333	-4.87177	2.09958e-06	7.98169e-05	4.63145
Treated - Untreated	Q3ZCT1	0.527209	0.054473	4.87009	2.11577e-06	8.02534e-05	4.62429
Treated - Untreated	Q9BWU0	0.308153	0.0032455	4.86924	2.124e-06	8.03701e-05	4.62067
Treated - Untreated	Q96DR5	-0.228511	0.0104775	-4.8688	2.12829e-06	8.03701e-05	4.61879
Treated - Untreated	Q15054	0.23064	0.0474054	4.86786	2.13742e-06	8.05362e-05	4.6148
Treated - Untreated	Q02505	-0.289484	0.0545	-4.86643	2.15145e-06	8.08862e-05	4.6087
Treated - Untreated	O95081	-0.11	0.00495721	-4.86528	2.16283e-06	8.11348e-05	4.60378
Treated - Untreated	Q5JTB6	-0.148172	0.0100946	-4.86209	2.1945e-06	8.21417e-05	4.59024
Treated - Untreated	Q9BX63	0.419128	0.268845	4.86108	2.20473e-06	8.23436e-05	4.5859
Treated - Untreated	Q8NDD1	0.550812	0.0119099	4.85943	2.22135e-06	8.27831e-05	4.5789
Treated - Untreated	Q9BUA6	-0.202048	0.0196532	-4.85715	2.24458e-06	8.3466e-05	4.5692
Treated - Untreated	O75449	0.370696	0.0463919	4.85616	2.25478e-06	8.36627e-05	4.56497
Treated - Untreated	Q9Y5N1	-0.139176	-0.00137613	-4.85486	2.26813e-06	8.39751e-05	4.55947
Treated - Untreated	P29965	-0.157391	0.0174595	-4.85198	2.29816e-06	8.49021e-05	4.54722
Treated - Untreated	Q92583	-0.161521	0.0150676	-4.85089	2.30958e-06	8.51394e-05	4.5426
Treated - Untreated	Q6PL18	0.635378	0.362273	4.85037	2.31504e-06	8.51564e-05	4.54039
Treated - Untreated	Q9H4H8	0.483636	0.311383	4.84965	2.32274e-06	8.52555e-05	4.5373
Treated - Untreated	Q5R3I4	-0.17321	-0.023464	-4.84906	2.329e-06	8.53017e-05	4.53479
Treated - Untreated	O43663	0.736153	0.083518	4.84743	2.34631e-06	8.57511e-05	4.52789
Treated - Untreated	Q8N3S3	0.296589	0.114676	4.84558	2.36622e-06	8.62935e-05	4.52001
Treated - Untreated	Q6P4H8	0.277646	0.115854	4.84237	2.40104e-06	8.72926e-05	4.5064
Treated - Untreated	Q9NTX9	0.487834	-0.0227883	4.84211	2.40387e-06	8.72926e-05	4.5053
Treated - Untreated	Q6UXV4	0.329193	0.0574392	4.83913	2.43666e-06	8.8195e-05	4.49268
Treated - Untreated	Q9HAV7	0.352479	0.0153986	4.83892	2.43907e-06	8.8195e-05	4.49175
Treated - Untreated	Q8NAU1	-0.174159	0.0284369	-4.83604	2.47118e-06	8.91436e-05	4.47957
Treated - Untreated	Q13285	-0.197973	0.0150541	-4.83563	2.47578e-06	8.91436e-05	4.47784
Treated - Untreated	Q15287	0.233681	0.0400698	4.83515	2.48124e-06	8.9152e-05	4.47578
Treated - Untreated	Q8IUX1	0.244107	0.0088491	4.82718	2.57276e-06	9.21411e-05	4.44203
Treated - Untreated	Q8N442	0.393624	0.0595541	4.82697	2.57525e-06	9.21411e-05	4.44113
Treated - Untreated	Q9H7H0	0.274574	0.0201689	4.8183	2.6786e-06	9.56378e-05	4.40447
Treated - Untreated	Q08043	-0.204326	0.00184685	-4.81593	2.70752e-06	9.64682e-05	4.39447
Treated - Untreated	Q8WXX5	0.264767	0.0343784	4.8131	2.74245e-06	9.75088e-05	4.38253
Treated - Untreated	Q86WJ1	0.320245	0.104995	4.81	2.78127e-06	9.86829e-05	4.36943
Treated - Untreated	Q8WVP5	0.385852	0.0637568	4.80838	2.80176e-06	9.92033e-05	4.3626
Treated - Untreated	P49841	0.227576	0.0581036	4.80589	2.83352e-06	0.00010012	4.3521
Treated - Untreated	Q9Y5J1	0.258411	0.050268	4.80491	2.84611e-06	0.000100356	4.34797
Treated - Untreated	O75792	0.488561	0.164401	4.80179	2.88658e-06	0.000101381	4.33482
Treated - Untreated	Q96GX5	0.43863	0.132536	4.80175	2.88709e-06	0.000101381	4.33465
Treated - Untreated	P54710	-0.19135	0.0190315	-4.79951	2.91647e-06	0.000102202	4.32522
Treated - Untreated	P43166	-0.201463	-0.00795946	-4.79731	2.94569e-06	0.000103014	4.31594
Treated - Untreated	Q9BVQ7	0.306831	0.0712523	4.79467	2.98102e-06	0.000104036	4.30483
Treated - Untreated	Q9BUT1	0.308142	0.0343896	4.78983	3.04692e-06	0.000106119	4.28447
Treated - Untreated	P83110	-0.146082	0.0126306	-4.78641	3.09434e-06	0.000107367	4.27009
Treated - Untreated	Q14190	-0.12189	0.00965315	-4.78634	3.09536e-06	0.000107367	4.26978
Treated - Untreated	Q8N912	-0.212514	0.00787162	-4.78577	3.1033e-06	0.000107423	4.2674
Treated - Untreated	Q14168	-0.151572	0.00182432	-4.78362	3.13366e-06	0.000107861	4.25833
Treated - Untreated	P42695	0.442564	0.107153	4.78325	3.13889e-06	0.000107861	4.25678
Treated - Untreated	Q9NYH9	0.196368	-0.00525901	4.78323	3.1391e-06	0.000107861	4.25672
Treated - Untreated	P08397	0.333113	0.0480541	4.78308	3.14126e-06	0.000107861	4.25607
Treated - Untreated	Q6S9Z5	-0.220948	0.000927928	-4.78047	3.17841e-06	0.000108916	4.24513
Treated - Untreated	E5RJM6	-0.120299	0.00485135	-4.77674	3.23237e-06	0.000110274	4.22945
Treated - Untreated	Q9UKR3	-0.176024	0.0130315	-4.77653	3.23534e-06	0.000110274	4.2286
Treated - Untreated	P54753	-0.16564	0.0089527	-4.77639	3.23746e-06	0.000110274	4.22799
Treated - Untreated	Q15506	0.310306	0.166716	4.7753	3.25335e-06	0.000110406	4.22343
Treated - Untreated	Q9UHW5	0.414049	0.102653	4.77523	3.25442e-06	0.000110406	4.22312
Treated - Untreated	P10515	0.450276	-0.0624685	4.7748	3.26077e-06	0.000110406	4.22131
Treated - Untreated	Q8IWA6	-0.180585	0.00974324	-4.77324	3.28369e-06	0.000110767	4.21479
Treated - Untreated	Q8WV60	0.396108	-0.00280405	4.77319	3.28444e-06	0.000110767	4.21457
Treated - Untreated	P02771	-0.168862	-0.0112117	-4.77041	3.32584e-06	0.00011175	4.20291
Treated - Untreated	O15442	-0.197526	0.0270563	-4.77035	3.32671e-06	0.00011175	4.20267
Treated - Untreated	Q6P1J6	-0.122432	0.012723	-4.76948	3.33974e-06	0.000111967	4.19903
Treated - Untreated	Q58EX2	-0.13933	0.00393694	-4.76771	3.36658e-06	0.000112645	4.19158
Treated - Untreated	Q14493	0.446122	0.0773423	4.76588	3.39437e-06	0.000113124	4.18392
Treated - Untreated	Q9UJA5	0.317956	-0.00427928	4.7655	3.40011e-06	0.000113124	4.18235
Treated - Untreated	Q8NEQ6	-0.215684	-0.0323919	-4.76546	3.40083e-06	0.000113124	4.18215
Treated - Untreated	Q8WVX9	0.508541	-0.0157162	4.76372	3.42755e-06	0.000113791	4.17487
Treated - Untreated	O60391	-0.226937	0.016536	-4.76255	3.44559e-06	0.000114133	4.16998
Treated - Untreated	P36551	0.407467	0.018991	4.76192	3.45529e-06	0.000114133	4.16736
Treated - Untreated	Q8TF32	0.222502	0.106297	4.76175	3.45797e-06	0.000114133	4.16664
Treated - Untreated	Q15012	-0.28682	0.0163288	-4.76106	3.4687e-06	0.000114266	4.16376
Treated - Untreated	Q9UBD9	-0.207739	-0.00373423	-4.7602	3.48225e-06	0.000114491	4.16013
Treated - Untreated	Q14416	-0.153975	-0.0218086	-4.75738	3.52668e-06	0.000115728	4.14833
Treated - Untreated	P56945	-0.158801	0.00737387	-4.75465	3.57009e-06	0.000116892	4.13694
Treated - Untreated	Q8N7M2	0.148828	0.0498243	4.75429	3.57587e-06	0.000116892	4.13543
Treated - Untreated	Q9BXW9	0.18565	0.0613896	4.75268	3.60193e-06	0.000117295	4.12868
Treated - Untreated	Q99460	0.278984	0.0110608	4.75267	3.60198e-06	0.000117295	4.12866
Treated - Untreated	O43286	0.370952	0.13416	4.75127	3.62477e-06	0.000117812	4.12279
Treated - Untreated	P49720	0.297255	0.0329459	4.75006	3.64451e-06	0.000118228	4.11774
Treated - Untreated	P10767	-0.207452	-0.0197162	-4.74671	3.69961e-06	0.00011963	4.10377
Treated - Untreated	Q9Y5J9	0.422041	0.00347072	4.74658	3.70178e-06	0.00011963	4.10323
Treated - Untreated	Q8IUH3	0.148926	0.00951577	4.74473	3.73274e-06	0.000120402	4.09547
Treated - Untreated	O75781	-0.218053	0.0325586	-4.74383	3.74775e-06	0.000120658	4.09174
Treated - Untreated	Q96SA4	-0.185758	0.00917117	-4.74242	3.77152e-06	0.000121194	4.08585
Treated - Untreated	Q5VST6	0.291479	0.0714775	4.74171	3.78356e-06	0.000121352	4.08289
Treated - Untreated	O75818	0.549456	0.0304414	4.74108	3.7942e-06	0.000121464	4.08028
Treated - Untreated	Q9BZJ3	-0.175804	-0.0233874	-4.74016	3.80993e-06	0.000121531	4.07643
Treated - Untreated	Q8IVG5	0.692371	0.0325766	4.74012	3.81054e-06	0.000121531	4.07627
Treated - Untreated	Q9UKX7	0.244005	0.0051464	4.73846	3.83899e-06	0.000122209	4.06935
Treated - Untreated	Q9UIX4	-0.17625	0.0195495	-4.73731	3.8589e-06	0.000122614	4.06454
Treated - Untreated	Q9UGT4	-0.125934	0.0141847	-4.73686	3.86668e-06	0.000122632	4.06267
Treated - Untreated	Q9NTJ3	0.505837	0.0899955	4.73635	3.8756e-06	0.000122686	4.06052
Treated - Untreated	P43026	-0.193224	-0.00386937	-4.73373	3.92131e-06	0.000123514	4.04961
Treated - Untreated	Q9Y5N6	0.343288	0.13582	4.73361	3.92341e-06	0.000123514	4.04911
Treated - Untreated	Q9UHD1	0.29387	0.0198423	4.73352	3.92488e-06	0.000123514	4.04876
Treated - Untreated	Q96CS2	0.510446	0.144131	4.73319	3.93075e-06	0.000123514	4.04737
Treated - Untreated	Q6P444	0.238281	0.124275	4.73253	3.94246e-06	0.000123654	4.04461
Treated - Untreated	A2AJT9	0.343518	0.138248	4.7316	3.95879e-06	0.000123938	4.04076
Treated - Untreated	O94805	-0.19792	0.016759	-4.72548	4.06869e-06	0.000127145	4.01528
Treated - Untreated	P31152	-0.147887	0.0145225	-4.72317	4.11087e-06	0.000127873	4.00569
Treated - Untreated	P16949	0.305184	0.11532	4.72306	4.11295e-06	0.000127873	4.00522
Treated - Untreated	Q96MX6	0.289349	-0.00538288	4.72298	4.11451e-06	0.000127873	4.00486
Treated - Untreated	Q6UWT4	-0.194966	0.040509	-4.72248	4.12369e-06	0.000127924	4.00279
Treated - Untreated	Q2T9K0	-0.150219	0.0227027	-4.72141	4.14335e-06	0.000128301	3.99836
Treated - Untreated	Q9ULM6	0.363919	-0.0165113	4.72029	4.16413e-06	0.000128632	3.99371
Treated - Untreated	O43186	-0.147979	0.0251059	-4.71991	4.17135e-06	0.000128632	3.9921
Treated - Untreated	Q8WWC4	0.346014	0.0589144	4.71962	4.17672e-06	0.000128632	3.9909
Treated - Untreated	Q5VZ46	-0.182074	-0.00462613	-4.7188	4.19202e-06	0.000128871	3.9875
Treated - Untreated	O75132	0.241483	0.0313964	4.71733	4.2197e-06	0.000129233	3.98137
Treated - Untreated	P27694	0.393675	-0.0237793	4.71698	4.2263e-06	0.000129233	3.97992
Treated - Untreated	Q5SYE7	-0.121485	0.00716216	-4.71696	4.22658e-06	0.000129233	3.97986
Treated - Untreated	Q8WXI3	-0.140765	0.0225766	-4.71612	4.24252e-06	0.000129488	3.97636
Treated - Untreated	Q9UNI1	-0.190131	0.0282658	-4.71521	4.2597e-06	0.00012978	3.9726
Treated - Untreated	Q53HC9	0.251033	0.0173108	4.71412	4.28043e-06	0.000130179	3.96808
Treated - Untreated	O75461	0.440043	-0.0260495	4.713	4.30197e-06	0.000130601	3.96341
Treated - Untreated	P22102	0.348643	0.10323	4.71192	4.32278e-06	0.000130999	3.95892
Treated - Untreated	Q96Q83	0.338495	-0.0302703	4.7112	4.33673e-06	0.000131188	3.95593
Treated - Untreated	Q9NVP2	0.427831	0.16268	4.71036	4.35299e-06	0.000131446	3.95245
Treated - Untreated	Q86V24	0.325782	0.0262658	4.70859	4.38745e-06	0.000132252	3.94511
Treated - Untreated	Q9BY41	0.196728	0.0494505	4.70779	4.40311e-06	0.000132313	3.9418
Treated - Untreated	Q11203	-0.133528	-0.000581081	-4.70769	4.40499e-06	0.000132313	3.9414
Treated - Untreated	P30838	-0.209576	-0.014536	-4.70466	4.46496e-06	0.000133555	3.92882
Treated - Untreated	Q68CL5	0.20945	0.0866486	4.70456	4.46688e-06	0.000133555	3.92842
Treated - Untreated	Q8TAS1	0.487367	0.103376	4.70441	4.47004e-06	0.000133555	3.92776
Treated - Untreated	O95622	-0.127628	0.0304752	-4.70361	4.4859e-06	0.000133555	3.92447
Treated - Untreated	Q96HP0	-0.148116	0.00106757	-4.7036	4.48604e-06	0.000133555	3.92444
Treated - Untreated	O43719	0.397272	0.0881959	4.70321	4.49402e-06	0.000133555	3.92279
Treated - Untreated	Q96JD6	-0.164103	0.00785135	-4.70264	4.50529e-06	0.000133555	3.92046
Treated - Untreated	Q1KMD3	0.233802	-0.0156667	4.7024	4.51013e-06	0.000133555	3.91946
Treated - Untreated	Q6ZMB0	-0.160871	0.0156847	-4.70206	4.51691e-06	0.000133555	3.91806
Treated - Untreated	Q9H6S0	0.372872	0.0317387	4.70167	4.5249e-06	0.000133559	3.91642
Treated - Untreated	P06132	0.275741	0.0635676	4.70101	4.53812e-06	0.000133717	3.9137
Treated - Untreated	Q8WWR8	-0.18836	-0.0217793	-4.7004	4.55051e-06	0.000133851	3.91117
Treated - Untreated	Q9NZI8	-0.11264	0.0170991	-4.69907	4.57747e-06	0.000134411	3.90568
Treated - Untreated	P28324	0.215529	0.0532928	4.69869	4.58533e-06	0.000134411	3.90408
Treated - Untreated	P35249	0.544179	0.162315	4.69713	4.61734e-06	0.00013502	3.89761
Treated - Untreated	Q86WB0	0.338002	0.0496892	4.6969	4.62195e-06	0.00013502	3.89668
Treated - Untreated	Q13416	0.401112	0.0265541	4.69316	4.69964e-06	0.00013697	3.88118
Treated - Untreated	P18440	0.543653	0.0828649	4.69291	4.70481e-06	0.00013697	3.88015
Treated - Untreated	O60939	-0.143054	-0.00682432	-4.6911	4.7429e-06	0.00013771	3.87266
Treated - Untreated	Q99550	0.366796	0.0786937	4.69091	4.74688e-06	0.00013771	3.87188
Treated - Untreated	P21283	0.408455	0.0350405	4.69055	4.75448e-06	0.00013771	3.87039
Treated - Untreated	Q92785	0.400465	-0.0202342	4.69008	4.76442e-06	0.000137764	3.86845
Treated - Untreated	O75290	0.253414	0.102881	4.6871	4.82793e-06	0.000139364	3.85613
Treated - Untreated	P17787	-0.178061	0.0164527	-4.68662	4.83818e-06	0.000139423	3.85416
Treated - Untreated	Q9Y4X0	0.430954	0.188905	4.68589	4.85397e-06	0.000139642	3.85113
Treated - Untreated	P50895	-0.224586	0.017268	-4.68519	4.8691e-06	0.000139841	3.84824
Treated - Untreated	P07311	0.44979	-0.0061036	4.68383	4.89859e-06	0.000140451	3.84262
Treated - Untreated	O14684	-0.156515	0.00331982	-4.68295	4.91773e-06	0.000140763	3.839
Treated - Untreated	Q07001	-0.190344	-0.00765766	-4.68194	4.93984e-06	0.000140815	3.83483
Treated - Untreated	O60258	-0.204421	-0.0139685	-4.68168	4.94567e-06	0.000140815	3.83373
Treated - Untreated	O15240	-0.194502	0.00220721	-4.68167	4.94575e-06	0.000140815	3.83371
Treated - Untreated	Q15717	0.193707	0.0188626	4.68136	4.95264e-06	0.000140815	3.83242
Treated - Untreated	Q9NVV4	0.345133	0.0131914	4.6797	4.98928e-06	0.000141436	3.82557
Treated - Untreated	P43320	-0.262172	0.00328378	-4.67931	4.99794e-06	0.000141436	3.82395
Treated - Untreated	Q13352	0.450967	0.0360766	4.67924	4.99937e-06	0.000141436	3.82369
Treated - Untreated	A6NGB9	-0.133313	-0.00225	-4.67783	5.03077e-06	0.000142088	3.81787
Treated - Untreated	Q92949	-0.234454	0.0112027	-4.67725	5.04379e-06	0.00014222	3.81546
Treated - Untreated	O00487	0.40163	0.0226216	4.67634	5.06425e-06	0.000142561	3.8117
Treated - Untreated	Q8NDY3	-0.120822	0.00923423	-4.67476	5.09971e-06	0.000143322	3.80521
Treated - Untreated	Q9H7Y0	-0.160521	0.00558108	-4.67373	5.12305e-06	0.000143741	3.80097
Treated - Untreated	Q9UKP4	-0.175037	-0.00639189	-4.67271	5.1464e-06	0.000143777	3.79674
Treated - Untreated	Q6SJ93	0.37508	0.202901	4.67261	5.14866e-06	0.000143777	3.79633
Treated - Untreated	Q13371	0.288438	0.107809	4.67257	5.14968e-06	0.000143777	3.79614
Treated - Untreated	Q9H6H4	0.229565	0.0386667	4.67056	5.19556e-06	0.000144607	3.7879
Treated - Untreated	O60299	-0.31944	0.0587207	-4.67053	5.19638e-06	0.000144607	3.78775
Treated - Untreated	Q8N6R0	0.38228	0.0122523	4.66934	5.22379e-06	0.000145133	3.78286
Treated - Untreated	P24844	-0.243152	0.0504167	-4.66869	5.23897e-06	0.000145318	3.78016
Treated - Untreated	P13497	-0.134834	0.00951802	-4.66815	5.25153e-06	0.000145429	3.77794
Treated - Untreated	Q9Y272	-0.70139	0.00964865	-4.66757	5.26501e-06	0.000145528	3.77555
Treated - Untreated	Q6UW60	-0.177076	-0.0123919	-4.66696	5.27932e-06	0.000145528	3.77303
Treated - Untreated	P01024	-0.243003	0.0589144	-4.6669	5.28074e-06	0.000145528	3.77278
Treated - Untreated	Q8N3Y3	-0.192835	-0.0151351	-4.66572	5.30827e-06	0.000145729	3.76795
Treated - Untreated	Q7Z4W3	-0.123	0.00453604	-4.66572	5.30836e-06	0.000145729	3.76793
Treated - Untreated	O00330	0.422272	-0.00654505	4.66549	5.31371e-06	0.000145729	3.767
Treated - Untreated	P30084	0.318856	0.00686486	4.6633	5.36548e-06	0.000146912	3.75798
Treated - Untreated	Q9H490	0.364454	0.0191396	4.66255	5.38332e-06	0.000147164	3.7549
Treated - Untreated	P13765	-0.504635	-0.174527	-4.66194	5.3979e-06	0.000147326	3.75238
Treated - Untreated	P98077	-0.196114	0.0161757	-4.66105	5.41929e-06	0.000147673	3.74871
Treated - Untreated	Q8IUH8	-0.234169	0.0259955	-4.66035	5.43608e-06	0.000147862	3.74583
Treated - Untreated	Q8IZC7	0.383886	0.128	4.66003	5.44359e-06	0.000147862	3.74455
Treated - Untreated	Q12906	0.284642	0.00647748	4.65889	5.47124e-06	0.000148188	3.73984
Treated - Untreated	Q9UK61	0.258312	0.0334459	4.65882	5.47297e-06	0.000148188	3.73955
Treated - Untreated	O60504	-0.19938	0.014241	-4.65816	5.48884e-06	0.000148212	3.73685
Treated - Untreated	Q14188	0.261177	0.0726216	4.65806	5.49125e-06	0.000148212	3.73644
Treated - Untreated	Q86YC2	0.413064	0.0736757	4.65689	5.51992e-06	0.00014875	3.7316
Treated - Untreated	Q4G0I0	0.25111	0.0250045	4.65542	5.55577e-06	0.000149479	3.72559
Treated - Untreated	Q8IV01	-0.172597	0.0266757	-4.65397	5.59153e-06	0.000150204	3.71962
Treated - Untreated	P58294	-0.160166	0.00942342	-4.65332	5.6077e-06	0.000150401	3.71694
Treated - Untreated	Q8IVT2	-0.213275	0.00996847	-4.65242	5.63005e-06	0.000150528	3.71324
Treated - Untreated	Q9NPJ4	0.402198	-0.0105563	4.65242	5.63011e-06	0.000150528	3.71323
Treated - Untreated	P21281	0.398776	-0.00233333	4.65093	5.66734e-06	0.000151286	3.70711
Treated - Untreated	Q9P289	0.5334	0.106306	4.65023	5.68479e-06	0.000151514	3.70425
Treated - Untreated	Q96AT9	0.320557	0.0191149	4.6475	5.75383e-06	0.000153033	3.69303
Treated - Untreated	O43822	-0.146216	-0.0108829	-4.64726	5.75975e-06	0.000153033	3.69208
Treated - Untreated	Q9NXL9	0.249109	0.0733468	4.6462	5.78681e-06	0.000153513	3.68772
Treated - Untreated	O14628	0.478909	-0.0141036	4.64535	5.80868e-06	0.000153853	3.68421
Treated - Untreated	Q13569	0.342093	-0.0186869	4.64415	5.83956e-06	0.000154117	3.67929
Treated - Untreated	P28340	0.303988	0.0440135	4.64364	5.85265e-06	0.000154117	3.67721
Treated - Untreated	P08579	0.178281	0.0208806	4.64327	5.86207e-06	0.000154117	3.67571
Treated - Untreated	Q6P1X5	0.246244	-0.00682432	4.64319	5.86434e-06	0.000154117	3.67535
Treated - Untreated	Q96LU5	0.37295	0.0362275	4.64285	5.87303e-06	0.000154117	3.67397
Treated - Untreated	Q13216	0.241715	0.0425586	4.64219	5.89008e-06	0.000154117	3.67128
Treated - Untreated	P25789	0.41522	0.000184685	4.642	5.89511e-06	0.000154117	3.67049
Treated - Untreated	Q9BV44	0.278855	0.0106014	4.64153	5.90735e-06	0.000154117	3.66856
Treated - Untreated	Q14956	0.39386	0.108971	4.64149	5.90846e-06	0.000154117	3.66839
Treated - Untreated	O95371	-0.162237	0.0347432	-4.64146	5.90913e-06	0.000154117	3.66828
Treated - Untreated	Q5T2R2	0.259097	0.163441	4.64069	5.92938e-06	0.000154409	3.6651
Treated - Untreated	P08754	0.354058	0.055455	4.63942	5.96263e-06	0.000155037	3.65991
Treated - Untreated	Q9UPV7	-0.110385	-1.8018e-05	-4.63817	5.99547e-06	0.000155454	3.6548
Treated - Untreated	Q96QR8	-0.205343	0.0240586	-4.63812	5.99691e-06	0.000155454	3.65458
Treated - Untreated	P30542	-0.165843	-0.0068491	-4.63767	6.00881e-06	0.000155526	3.65274
Treated - Untreated	O14524	0.446701	0.105324	4.63647	6.04072e-06	0.000156115	3.64782
Treated - Untreated	Q8N3D4	0.313211	0.0199685	4.63577	6.05935e-06	0.000156359	3.64495
Treated - Untreated	P49406	0.252916	0.111099	4.63201	6.16057e-06	0.000158552	3.62956
Treated - Untreated	Q8N398	-0.179228	0.00418468	-4.63154	6.17337e-06	0.000158552	3.62763
Treated - Untreated	Q8TBC4	0.321817	0.0373333	4.6314	6.17719e-06	0.000158552	3.62706
Treated - Untreated	Q92953	-0.130288	0.0155923	-4.63119	6.18286e-06	0.000158552	3.6262
Treated - Untreated	Q9Y5I2	-0.239339	0.00876577	-4.63033	6.20626e-06	0.000158552	3.62269
Treated - Untreated	O60216	0.401353	0.0347117	4.63011	6.21238e-06	0.000158552	3.62178
Treated - Untreated	Q6ZS86	0.115869	0.028527	4.62981	6.22047e-06	0.000158552	3.62057
Treated - Untreated	Q15361	0.327134	0.0479752	4.62927	6.23537e-06	0.000158552	3.61835
Treated - Untreated	Q14114	0.466175	0.210347	4.6292	6.23739e-06	0.000158552	3.61805
Treated - Untreated	Q8IYM1	-0.173122	0.00594595	-4.62919	6.23745e-06	0.000158552	3.61804
Treated - Untreated	Q9NSD9	0.337784	0.0962117	4.62825	6.26335e-06	0.00015881	3.61419
Treated - Untreated	Q96HW7	0.128001	0.0406622	4.62794	6.27208e-06	0.00015881	3.61289
Treated - Untreated	Q96PZ2	0.299574	0.0246802	4.62781	6.27556e-06	0.00015881	3.61238
Treated - Untreated	O75937	0.214109	0.0469685	4.62656	6.31031e-06	0.000159234	3.60725
Treated - Untreated	Q9UJH8	-0.287363	0.023982	-4.62653	6.311e-06	0.000159234	3.60715
Treated - Untreated	Q9C0D2	0.251191	0.0652523	4.62433	6.37246e-06	0.000160546	3.59814
Treated - Untreated	Q13319	-0.20677	0.032964	-4.62234	6.42836e-06	0.000161715	3.59003
Treated - Untreated	Q6P2H3	0.236111	0.0701554	4.62135	6.45662e-06	0.000162187	3.58595
Treated - Untreated	Q9HAS0	0.374931	0.0379685	4.62067	6.47595e-06	0.000162433	3.58318
Treated - Untreated	Q8IXP5	-0.203519	-0.0199685	-4.6198	6.50069e-06	0.000162503	3.57963
Treated - Untreated	Q6JVE9	-0.299594	0.0928378	-4.61968	6.5042e-06	0.000162503	3.57913
Treated - Untreated	Q7L2Z9	0.352562	0.171811	4.61957	6.50737e-06	0.000162503	3.57868
Treated - Untreated	A6NIX2	-0.206513	-0.015482	-4.61902	6.523e-06	0.000162597	3.57645
Treated - Untreated	Q8N9F0	-0.139694	0.0102995	-4.61848	6.53849e-06	0.000162597	3.57425
Treated - Untreated	Q9UQ80	0.271988	0.0346239	4.61844	6.53976e-06	0.000162597	3.57407
Treated - Untreated	Q00059	0.334718	0.0200676	4.61769	6.56136e-06	0.000162896	3.571
Treated - Untreated	Q9H1R3	-0.198192	0.0302207	-4.61637	6.59935e-06	0.000163601	3.56564
Treated - Untreated	P53701	0.326786	0.0479865	4.61475	6.6466e-06	0.000164532	3.55901
Treated - Untreated	Q9BZJ7	-0.196098	-0.00966667	-4.61304	6.69679e-06	0.000165367	3.55203
Treated - Untreated	P51948	0.367564	0.0751712	4.61291	6.70035e-06	0.000165367	3.55153
Treated - Untreated	Q8NES3	-0.150518	0.00154279	-4.61238	6.71612e-06	0.000165367	3.54935
Treated - Untreated	Q13671	-0.251398	-0.00738739	-4.61212	6.72362e-06	0.000165367	3.54831
Treated - Untreated	Q9H2X0	-0.161679	0.00162613	-4.61195	6.72886e-06	0.000165367	3.54759
Treated - Untreated	Q86U86	0.192465	0.00526577	4.61101	6.75665e-06	0.000165811	3.54376
Treated - Untreated	Q13155	0.372856	0.0468378	4.6092	6.81043e-06	0.00016689	3.5364
Treated - Untreated	Q9BY76	-0.190838	0.00293694	-4.60654	6.89035e-06	0.000168606	3.52556
Treated - Untreated	P49454	0.247252	0.140464	4.60582	6.91227e-06	0.000168899	3.52261
Treated - Untreated	Q8IYD9	0.169005	0.0532297	4.60522	6.93035e-06	0.000169099	3.52018
Treated - Untreated	O75072	0.440085	0.114757	4.60448	6.95291e-06	0.000169406	3.51717
Treated - Untreated	Q12769	0.351181	0.0355631	4.60362	6.97928e-06	0.000169806	3.51365
Treated - Untreated	P0DJ93	0.296923	0.0689144	4.60266	7.00875e-06	0.00017028	3.50974
Treated - Untreated	Q86SQ6	-0.209838	0.0134685	-4.59665	7.1957e-06	0.000174573	3.48529
Treated - Untreated	P25788	0.209705	0.0668739	4.59559	7.22912e-06	0.000175134	3.48099
Treated - Untreated	Q9UBG0	-0.165452	-0.00245946	-4.59246	7.32912e-06	0.000177172	3.46823
Treated - Untreated	P24347	-0.152496	-0.00386486	-4.59201	7.34352e-06	0.000177172	3.46641
Treated - Untreated	Q9Y251	0.433798	0.300556	4.59198	7.34446e-06	0.000177172	3.46629
Treated - Untreated	O76076	-0.219326	0.0270676	-4.59117	7.37057e-06	0.00017755	3.46299
Treated - Untreated	Q8WZA0	0.288852	0.0931351	4.58924	7.43305e-06	0.000178409	3.45515
Treated - Untreated	Q9UBZ4	0.173544	0.0171374	4.58923	7.43319e-06	0.000178409	3.45514
Treated - Untreated	Q6UX34	-0.144142	0.0192523	-4.5891	7.43763e-06	0.000178409	3.45458
Treated - Untreated	Q9Y237	0.206092	0.0302455	4.58808	7.47077e-06	0.000178738	3.45046
Treated - Untreated	Q96EB1	0.376974	-0.0284775	4.58775	7.48159e-06	0.000178738	3.44911
Treated - Untreated	Q8N539	-0.203509	0.0479527	-4.58759	7.4869e-06	0.000178738	3.44845
Treated - Untreated	Q14197	0.363243	0.0898018	4.58739	7.49334e-06	0.000178738	3.44765
Treated - Untreated	Q8IX04	0.303961	0.0406486	4.58701	7.50586e-06	0.000178786	3.4461
Treated - Untreated	O14514	-0.250911	-0.0245	-4.58325	7.6302e-06	0.000181494	3.43085
Treated - Untreated	Q9BRK3	-0.159136	0.00396171	-4.58078	7.71292e-06	0.000183206	3.42084
Treated - Untreated	Q96S38	0.50209	0.126167	4.58042	7.72507e-06	0.000183239	3.41938
Treated - Untreated	O75367	0.234457	0.0190045	4.57992	7.74219e-06	0.00018339	3.41732
Treated - Untreated	Q8WWM9	-0.134316	0.00959009	-4.5791	7.76968e-06	0.000183785	3.41403
Treated - Untreated	Q8IYB8	0.334592	0.0274459	4.57856	7.78827e-06	0.000183926	3.41181
Treated - Untreated	Q9BQ08	-0.109479	0.00547973	-4.57829	7.79724e-06	0.000183926	3.41074
Treated - Untreated	Q9BTV4	0.253954	0.0393333	4.57381	7.95132e-06	0.000187301	3.39258
Treated - Untreated	Q9NUW8	0.210447	0.00233333	4.57075	8.05818e-06	0.000189556	3.38019
Treated - Untreated	Q9NQ31	0.321188	0.0186149	4.56981	8.09129e-06	0.000190073	3.37638
Treated - Untreated	Q9NRY2	0.173469	0.0348694	4.56821	8.1481e-06	0.000190904	3.36989
Treated - Untreated	Q702N8	-0.209345	0.0177613	-4.56818	8.1491e-06	0.000190904	3.36977
Treated - Untreated	O95157	-0.203874	0.016455	-4.56718	8.18469e-06	0.000191475	3.36573
Treated - Untreated	O95954	-0.18594	0.0179414	-4.56529	8.25243e-06	0.000192794	3.35808
Treated - Untreated	Q8N126	-0.201102	0.00790991	-4.56484	8.26849e-06	0.000192905	3.35627
Treated - Untreated	O75712	-0.187749	0.0156396	-4.56429	8.28843e-06	0.000193056	3.35404
Treated - Untreated	Q96GA3	0.313792	0.0819144	4.56403	8.29765e-06	0.000193056	3.353
Treated - Untreated	Q9BRX5	0.304016	0.116761	4.56345	8.31892e-06	0.000193287	3.35063
Treated - Untreated	P78527	0.358381	-0.0135856	4.56101	8.40769e-06	0.000194733	3.34078
Treated - Untreated	Q14919	0.318381	0.0216937	4.56016	8.43875e-06	0.000194733	3.33735
Treated - Untreated	O00757	-0.154644	0.00427477	-4.5601	8.44085e-06	0.000194733	3.33712
Treated - Untreated	Q09161	0.285597	0.0210518	4.55992	8.44747e-06	0.000194733	3.33639
Treated - Untreated	Q15223	-0.158738	-0.00393468	-4.55991	8.44813e-06	0.000194733	3.33632
Treated - Untreated	Q9HBM1	0.645532	0.464995	4.55961	8.45902e-06	0.000194733	3.33513
Treated - Untreated	Q7Z7F0	0.431096	0.0551284	4.55915	8.47585e-06	0.000194733	3.33328
Treated - Untreated	Q96PZ0	0.56995	0.0305901	4.55897	8.48271e-06	0.000194733	3.33253
Treated - Untreated	Q9NP79	0.388813	-0.021714	4.55893	8.48403e-06	0.000194733	3.33239
Treated - Untreated	Q92752	-0.112009	0.0128559	-4.55835	8.50555e-06	0.000194964	3.33004
Treated - Untreated	Q5T9S5	0.313718	0.170068	4.55733	8.54338e-06	0.000195568	3.32592
Treated - Untreated	O43240	-0.136866	0.017732	-4.5568	8.56329e-06	0.00019576	3.32376
Treated - Untreated	Q9ULV8	-0.17575	0.0256779	-4.55497	8.63152e-06	0.000197055	3.31639
Treated - Untreated	Q9BQP7	0.520531	0.0435135	4.55434	8.65513e-06	0.00019733	3.31386
Treated - Untreated	Q86Y26	-0.188762	0.00711486	-4.55143	8.76566e-06	0.000199583	3.30208
Treated - Untreated	P50406	-0.169434	0.0244685	-4.55085	8.78745e-06	0.000199612	3.29978
Treated - Untreated	Q9NRL2	0.496503	-0.0198491	4.55078	8.79037e-06	0.000199612	3.29947
Treated - Untreated	Q92876	-0.183098	0.00605856	-4.55024	8.81113e-06	0.000199817	3.29728
Treated - Untreated	Q96GP6	-0.190437	0.0160135	-4.54892	8.86163e-06	0.000200695	3.29198
Treated - Untreated	Q9Y305	0.280611	0.0612027	4.54802	8.89637e-06	0.000201214	3.28835
Treated - Untreated	P0CF97	0.224955	0.107802	4.54755	8.91467e-06	0.00020136	3.28644
Treated - Untreated	P78346	0.154267	0.051955	4.54484	9.02012e-06	0.000203472	3.27553
Treated - Untreated	Q969N4	-0.154275	0.0259054	-4.54403	9.05181e-06	0.000203917	3.27227
Treated - Untreated	Q5JVG8	0.204171	0.0821194	4.54313	9.08729e-06	0.000204316	3.26864
Treated - Untreated	Q02386	0.368247	0.0312027	4.54297	9.09352e-06	0.000204316	3.26801
Treated - Untreated	Q86UU5	-0.156362	0.0161419	-4.54078	9.18051e-06	0.000205999	3.25917
Treated - Untreated	O94812	-0.175752	-0.0206126	-4.539	9.25151e-06	0.000207017	3.25203
Treated - Untreated	P55786	0.301589	0.0578829	4.53858	9.26872e-06	0.000207017	3.2503
Treated - Untreated	O94989	-0.146043	0.0192725	-4.53854	9.27033e-06	0.000207017	3.25014
Treated - Untreated	Q8N612	0.263877	0.023955	4.53843	9.27452e-06	0.000207017	3.24972
Treated - Untreated	Q9Y5K2	-0.161327	0.0158784	-4.53806	9.28941e-06	0.000207079	3.24823
Treated - Untreated	P43115	-0.0753723	0.0057455	-4.53721	9.32397e-06	0.000207577	3.24479
Treated - Untreated	O60508	0.343678	0.00741441	4.53658	9.34948e-06	0.000207607	3.24225
Treated - Untreated	Q9P227	-0.180633	-0.00229054	-4.53657	9.34971e-06	0.000207607	3.24223
Treated - Untreated	Q15057	0.239492	0.0401081	4.53173	9.54779e-06	0.000211501	3.22278
Treated - Untreated	Q96KP1	0.316493	0.0112387	4.53168	9.54989e-06	0.000211501	3.22258
Treated - Untreated	Q92466	0.38297	-0.0153153	4.53059	9.59515e-06	0.000212227	3.21819
Treated - Untreated	Q8IUR0	0.281978	0.0462658	4.52885	9.66804e-06	0.000213286	3.21117
Treated - Untreated	Q9NYG2	0.156645	0.0231261	4.52844	9.68522e-06	0.000213286	3.20952
Treated - Untreated	Q9BZD7	-0.138321	0.013777	-4.52809	9.69973e-06	0.000213286	3.20813
Treated - Untreated	Q6AZY7	-0.114315	0.00256757	-4.52791	9.7074e-06	0.000213286	3.2074
Treated - Untreated	Q9NRX2	0.345648	-0.00989189	4.52783	9.71061e-06	0.000213286	3.20709
Treated - Untreated	Q96T91	-0.195337	-0.00284234	-4.52765	9.71818e-06	0.000213286	3.20637
Treated - Untreated	O95295	0.370775	0.0645541	4.5266	9.76234e-06	0.000213876	3.20217
Treated - Untreated	Q8IUH4	0.320148	0.00383784	4.52635	9.77328e-06	0.000213876	3.20113
Treated - Untreated	Q8WVH0	-0.186785	0.0142748	-4.52612	9.7827e-06	0.000213876	3.20023
Treated - Untreated	Q9H1D0	-0.146423	0.00542117	-4.52374	9.88403e-06	0.000215814	3.19068
Treated - Untreated	Q96KD3	-0.127259	0.0214189	-4.52331	9.90263e-06	0.000215943	3.18893
Treated - Untreated	Q9NZ32	0.3276	-0.00679279	4.52235	9.94368e-06	0.000216561	3.18509
Treated - Untreated	Q5T890	0.163724	0.030223	4.5209	1.00062e-05	0.000217645	3.17928
Treated - Untreated	Q96JQ0	-0.184978	0.00498649	-4.5198	1.0054e-05	0.000218406	3.17486
Treated - Untreated	P13010	0.246619	0.0327252	4.51896	1.00908e-05	0.000218925	3.17147
Treated - Untreated	P55060	0.388289	0.046491	4.51747	1.01557e-05	0.000219951	3.16552
Treated - Untreated	O14818	0.326301	0.0321982	4.51729	1.01639e-05	0.000219951	3.16478
Treated - Untreated	P08138	-0.146943	-0.00319369	-4.51573	1.02327e-05	0.000221158	3.15852
Treated - Untreated	Q9UQ13	0.371997	0.0387387	4.51533	1.02502e-05	0.000221196	3.15694
Treated - Untreated	P60604	0.236744	0.0350676	4.51498	1.0266e-05	0.000221196	3.15551
Treated - Untreated	Q13889	0.352909	0.118935	4.51473	1.02768e-05	0.000221196	3.15454
Treated - Untreated	Q6ZMT1	-0.217	-0.0197838	-4.51452	1.02864e-05	0.000221196	3.15367
Treated - Untreated	P40938	0.497351	0.242338	4.51381	1.03177e-05	0.000221436	3.15084
Treated - Untreated	Q9UFN0	0.669283	-0.0348694	4.51321	1.03444e-05	0.000221436	3.14846
Treated - Untreated	Q8TED0	0.272374	0.0490901	4.51319	1.03454e-05	0.000221436	3.14836
Treated - Untreated	Q8N0V3	0.231681	0.0566599	4.513	1.03541e-05	0.000221436	3.14758
Treated - Untreated	P28749	0.214974	0.0951081	4.51281	1.03626e-05	0.000221436	3.14683
Treated - Untreated	Q6DT37	-0.153046	0.00488739	-4.51225	1.03876e-05	0.000221465	3.14458
Treated - Untreated	Q96R06	0.445063	0.246523	4.5122	1.03899e-05	0.000221465	3.14438
Treated - Untreated	Q16538	-0.195618	-0.00107207	-4.50807	1.05768e-05	0.000225167	3.12785
Treated - Untreated	P04280	-0.255948	-0.00557658	-4.50691	1.06299e-05	0.000225792	3.1232
Treated - Untreated	Q9H501	0.365865	0.0838423	4.50685	1.06327e-05	0.000225792	3.12296
Treated - Untreated	O95831	0.386417	0.0944324	4.50571	1.06851e-05	0.000226622	3.1184
Treated - Untreated	Q8N9M1	-0.143722	-0.00157207	-4.50391	1.07685e-05	0.000227877	3.11119
Treated - Untreated	Q9NZQ8	-0.21653	0.0245721	-4.50385	1.0771e-05	0.000227877	3.11098
Treated - Untreated	P35523	-0.188397	0.00761261	-4.50349	1.07876e-05	0.000227945	3.10955
Treated - Untreated	Q9P2H3	0.283409	0.0300631	4.50113	1.08984e-05	0.000230001	3.10007
Treated - Untreated	Q00341	-0.260086	-0.0357432	-4.50024	1.09401e-05	0.000230596	3.09653
Treated - Untreated	P62195	0.274487	0.0358153	4.49968	1.09667e-05	0.000230871	3.09428
Treated - Untreated	P19474	0.32349	0.0806577	4.49748	1.10711e-05	0.00023278	3.08549
Treated - Untreated	Q60I27	-0.150677	0.0135541	-4.49695	1.10964e-05	0.000233025	3.08338
Treated - Untreated	P51530	0.30246	0.108446	4.49617	1.11335e-05	0.000233515	3.08028
Treated - Untreated	Q9NY59	-0.244105	0.0218761	-4.49574	1.11542e-05	0.000233661	3.07856
Treated - Untreated	Q8N8M0	-0.158903	0.0431059	-4.49529	1.1176e-05	0.000233832	3.07675
Treated - Untreated	Q69YW2	-0.185368	-0.00273874	-4.493	1.12868e-05	0.00023586	3.06761
Treated - Untreated	P12872	-0.262743	0.0253243	-4.49151	1.13593e-05	0.000237083	3.06167
Treated - Untreated	Q70EL2	0.240692	0.105482	4.48523	1.16702e-05	0.000243183	3.03664
Treated - Untreated	Q9NYY8	0.247647	-0.000891892	4.48504	1.16801e-05	0.000243183	3.03585
Treated - Untreated	O00192	-0.200437	-0.0407928	-4.48385	1.17401e-05	0.000244134	3.0311
Treated - Untreated	P04070	-0.177921	0.0123198	-4.48077	1.18962e-05	0.00024689	3.01886
Treated - Untreated	Q330K2	0.247848	0.0176329	4.48067	1.19016e-05	0.00024689	3.01844
Treated - Untreated	Q86SS6	-0.108098	0.0102928	-4.479	1.1987e-05	0.000248102	3.01181
Treated - Untreated	P56537	0.272001	0.048509	4.47896	1.19892e-05	0.000248102	3.01164
Treated - Untreated	Q8IU60	0.243439	0.046545	4.47782	1.20482e-05	0.00024902	3.00709
Treated - Untreated	O75530	0.357522	0.0386329	4.47736	1.20716e-05	0.000249186	3.00529
Treated - Untreated	Q99618	0.375175	0.186329	4.4771	1.20855e-05	0.000249186	3.00423
Treated - Untreated	Q99661	0.38213	0.179516	4.47663	1.21096e-05	0.000249379	3.00238
Treated - Untreated	Q6P1L8	0.341775	0.0517748	4.4763	1.21268e-05	0.000249379	3.00106
Treated - Untreated	Q8NCK7	-0.181382	0.0209054	-4.47607	1.21387e-05	0.000249379	3.00015
Treated - Untreated	Q8N323	-0.245874	0.0721982	-4.47562	1.21621e-05	0.000249557	2.99837
Treated - Untreated	Q9NNX6	-0.129533	-0.000193694	-4.4746	1.22156e-05	0.00025026	2.9943
Treated - Untreated	Q9H4M3	-0.252161	-0.0205586	-4.47441	1.22257e-05	0.00025026	2.99353
Treated - Untreated	Q96ER9	0.353537	0.0227928	4.47405	1.22445e-05	0.000250343	2.99212
Treated - Untreated	Q9UF12	-0.223506	0.00479955	-4.47192	1.2357e-05	0.000252341	2.98364
Treated - Untreated	P40306	0.353064	0.0139775	4.47138	1.23855e-05	0.00025262	2.9815
Treated - Untreated	Q9UBN1	-0.133837	0.0046982	-4.47007	1.24554e-05	0.000253742	2.97628
Treated - Untreated	Q13158	0.393718	0.0182523	4.46878	1.25245e-05	0.000254845	2.97116
Treated - Untreated	Q8N999	0.395648	-0.00573423	4.46768	1.25839e-05	0.000255733	2.96677
Treated - Untreated	Q96BP2	0.316506	0.0244324	4.46741	1.25982e-05	0.000255733	2.96572
Treated - Untreated	Q96AJ9	0.145178	0.0317748	4.46687	1.26274e-05	0.000256021	2.96357
Treated - Untreated	Q53FA7	0.332249	0.0454099	4.46558	1.26975e-05	0.000257136	2.95844
Treated - Untreated	P05187	-0.226737	-0.000108108	-4.46502	1.2728e-05	0.000257447	2.95622
Treated - Untreated	Q8NET8	-0.155765	0.0376802	-4.46408	1.27792e-05	0.000258176	2.9525
Treated - Untreated	Q9H9J2	0.300048	-0.024009	4.46356	1.28081e-05	0.000258453	2.95041
Treated - Untreated	Q9BU70	0.162982	0.0456892	4.46257	1.28626e-05	0.00025911	2.94647
Treated - Untreated	Q9NS82	-0.16271	-0.00245495	-4.46241	1.2871e-05	0.00025911	2.94587
Treated - Untreated	Q9BZW4	-0.167621	-0.00814865	-4.46198	1.28949e-05	0.000259284	2.94415
Treated - Untreated	Q9NV39	-0.168384	0.0292883	-4.46017	1.29954e-05	0.000260688	2.93696
Treated - Untreated	P21810	-0.174201	-0.00159459	-4.46017	1.29954e-05	0.000260688	2.93696
Treated - Untreated	Q9C0C2	-0.140854	-0.0126937	-4.45826	1.31022e-05	0.000262521	2.92938
Treated - Untreated	Q9NR63	-0.109905	0.0276982	-4.45753	1.31427e-05	0.000263025	2.92651
Treated - Untreated	O60503	-0.178765	0.0166396	-4.45628	1.32137e-05	0.000264134	2.92152
Treated - Untreated	Q6NY19	-0.248866	0.0474099	-4.4558	1.32407e-05	0.000264362	2.91963
Treated - Untreated	Q9ULN7	-0.175688	0.0172613	-4.45553	1.32561e-05	0.000264362	2.91855
Treated - Untreated	Q99836	0.308796	0.026018	4.45482	1.32961e-05	0.000264848	2.91576
Treated - Untreated	Q8IU80	-0.15767	-0.00242342	-4.45349	1.33721e-05	0.000266051	2.91048
Treated - Untreated	Q02241	0.414418	0.310919	4.45296	1.34023e-05	0.000266341	2.90839
Treated - Untreated	Q04637	0.332472	0.0516239	4.45219	1.34469e-05	0.00026669	2.90531
Treated - Untreated	Q7Z6W1	-0.145331	-0.0033964	-4.45211	1.34512e-05	0.00026669	2.90502
Treated - Untreated	Q0VDD7	-0.16903	-0.0113829	-4.45163	1.34786e-05	0.000266826	2.90313
Treated - Untreated	O15162	0.603647	0.0439054	4.45145	1.34894e-05	0.000266826	2.90239
Treated - Untreated	Q7Z7B1	0.480885	0.0123874	4.45117	1.35055e-05	0.000266835	2.90128
Treated - Untreated	Q6NZ36	-0.122751	0.00359009	-4.45084	1.35243e-05	0.000266898	2.89999
Treated - Untreated	Q07002	-0.298795	-0.0267342	-4.45038	1.35513e-05	0.00026712	2.89815
Treated - Untreated	Q12846	0.203955	0.0295541	4.44935	1.36109e-05	0.000267858	2.89408
Treated - Untreated	Q9Y2R4	0.239863	0.112851	4.44919	1.36202e-05	0.000267858	2.89345
Treated - Untreated	Q8WXB1	0.33114	0.125405	4.44818	1.36791e-05	0.000268708	2.88945
Treated - Untreated	Q96HE7	0.323637	0.00224775	4.44619	1.37957e-05	0.000270627	2.88159
Treated - Untreated	P17600	-0.193474	0.00302928	-4.44597	1.38086e-05	0.000270627	2.88072
Treated - Untreated	Q96CU9	0.320977	0.0482342	4.44479	1.38788e-05	0.000271689	2.87603
Treated - Untreated	Q99687	-0.147171	0.0205991	-4.44448	1.38972e-05	0.000271738	2.8748
Treated - Untreated	Q6ZW13	-0.199773	0.00112162	-4.44323	1.39713e-05	0.000272446	2.86987
Treated - Untreated	Q9BXB4	0.300252	0.0511622	4.4431	1.39789e-05	0.000272446	2.86937
Treated - Untreated	O43172	0.316901	-0.0161622	4.44306	1.39814e-05	0.000272446	2.8692
Treated - Untreated	Q9C0A1	-0.128651	0.00165541	-4.44087	1.41127e-05	0.000274689	2.86055
Treated - Untreated	P01185	-0.184622	0.00717568	-4.44052	1.41337e-05	0.000274784	2.85917
Treated - Untreated	P08151	-0.211267	0.0288964	-4.43814	1.42783e-05	0.000276791	2.84974
Treated - Untreated	Q7RTV3	0.628913	0.210658	4.4381	1.42807e-05	0.000276791	2.84958
Treated - Untreated	A1A5D9	-0.179095	-0.0189144	-4.43782	1.42977e-05	0.000276791	2.84848
Treated - Untreated	Q9Y3B4	0.213841	0.0429324	4.43762	1.431e-05	0.000276791	2.84768
Treated - Untreated	Q9UL41	-0.173681	0.0168761	-4.43748	1.43182e-05	0.000276791	2.84715
Treated - Untreated	Q9Y2C5	-0.103653	0.0280068	-4.43677	1.43618e-05	0.000277174	2.84434
Treated - Untreated	Q96NA2	-0.235364	-0.0360721	-4.43652	1.4377e-05	0.000277174	2.84336
Treated - Untreated	O00161	0.34119	-0.0326126	4.43625	1.4394e-05	0.000277174	2.84226
Treated - Untreated	P04406	0.305267	0.0176667	4.4361	1.44031e-05	0.000277174	2.84168
Treated - Untreated	Q96RL6	-0.137218	0.0326802	-4.43574	1.44251e-05	0.000277284	2.84026
Treated - Untreated	Q96BD8	0.390939	0.209009	4.4337	1.4551e-05	0.000279388	2.83222
Treated - Untreated	Q8N806	0.43404	-0.0276081	4.43309	1.45889e-05	0.000279801	2.82981
Treated - Untreated	P09958	-0.229796	-0.0102252	-4.43231	1.46373e-05	0.000280413	2.82674
Treated - Untreated	Q9NVH2	0.283356	0.116671	4.43127	1.47025e-05	0.000281146	2.82262
Treated - Untreated	P41271	-0.195499	-0.00522523	-4.43106	1.47156e-05	0.000281146	2.8218
Treated - Untreated	Q15648	0.321767	-0.0119032	4.43091	1.4725e-05	0.000281146	2.8212
Treated - Untreated	Q9NYY1	-0.152366	0.014455	-4.4306	1.47445e-05	0.000281202	2.81998
Treated - Untreated	Q13586	0.220296	0.0736081	4.43001	1.47819e-05	0.000281599	2.81764
Treated - Untreated	Q13617	0.279101	0.0128784	4.42946	1.48162e-05	0.000281939	2.81549
Treated - Untreated	P26998	-0.199934	-0.0402613	-4.42865	1.48674e-05	0.000282597	2.81229
Treated - Untreated	Q86Y07	0.349804	0.0135225	4.42756	1.4937e-05	0.000283604	2.80797
Treated - Untreated	O43681	0.268905	0.0766622	4.42562	1.50604e-05	0.000285628	2.80035
Treated - Untreated	P35858	-0.26952	0.0468604	-4.42533	1.50791e-05	0.000285664	2.7992
Treated - Untreated	Q96ND0	0.224896	0.066491	4.4249	1.51072e-05	0.000285879	2.79748
Treated - Untreated	Q86XT2	-0.201777	0.0206441	-4.42372	1.51828e-05	0.000286991	2.79285
Treated - Untreated	Q9NX08	0.431387	-0.0160946	4.42221	1.52808e-05	0.0002884	2.7869
Treated - Untreated	Q9BYV1	-0.160625	0.0127748	-4.42205	1.52912e-05	0.0002884	2.78626
Treated - Untreated	P29622	-0.186023	-0.0256532	-4.42166	1.53169e-05	0.000288512	2.78471
Treated - Untreated	Q9NX78	0.33921	-0.030545	4.42118	1.53479e-05	0.000288512	2.78284
Treated - Untreated	Q5SV97	-0.217293	0.0104009	-4.42118	1.5348e-05	0.000288512	2.78283
Treated - Untreated	Q96PE2	-0.169285	-0.0305901	-4.42043	1.53971e-05	0.000289116	2.77987
Treated - Untreated	Q53HL2	0.361433	0.147126	4.42002	1.54238e-05	0.000289298	2.77827
Treated - Untreated	P00558	0.263324	0.0226261	4.41948	1.54592e-05	0.00028954	2.77615
Treated - Untreated	Q9H0B3	-0.234507	0.0629977	-4.41931	1.54707e-05	0.00028954	2.77546
Treated - Untreated	Q8N7R1	-0.162961	0.0163401	-4.41856	1.55197e-05	0.00028984	2.77253
Treated - Untreated	Q9NZJ5	-0.270504	-0.00176126	-4.41854	1.5521e-05	0.00028984	2.77245
Treated - Untreated	P17031	0.32876	0.0154347	4.41829	1.55378e-05	0.00028984	2.77145
Treated - Untreated	Q03154	-0.189747	-0.0185541	-4.41771	1.55758e-05	0.000290231	2.76919
Treated - Untreated	Q9Y250	-0.128351	0.0098018	-4.4167	1.56433e-05	0.000290822	2.76519
Treated - Untreated	Q96BT7	0.32236	0.0838108	4.41649	1.5657e-05	0.000290822	2.76437
Treated - Untreated	Q9BQK8	-0.201155	0.0369009	-4.41646	1.56587e-05	0.000290822	2.76427
Treated - Untreated	Q9BRP4	0.237523	0.0151441	4.41472	1.57755e-05	0.000292414	2.75739
Treated - Untreated	P61604	0.389801	-0.0167117	4.41459	1.57837e-05	0.000292414	2.75692
Treated - Untreated	Q5T1V6	0.316746	0.0486036	4.41441	1.5796e-05	0.000292414	2.75619
Treated - Untreated	P59533	-0.149934	0.0123874	-4.41334	1.58678e-05	0.000293425	2.752
Treated - Untreated	Q8N6V4	-0.16085	0.0117703	-4.41123	1.60105e-05	0.000295743	2.7437
Treated - Untreated	Q96K76	0.266465	-0.00640541	4.41007	1.609e-05	0.00029672	2.73912
Treated - Untreated	Q96IZ7	0.327883	0.086036	4.40995	1.60983e-05	0.00029672	2.73864
Treated - Untreated	Q08945	0.249729	-0.000804054	4.40702	1.62997e-05	0.000300108	2.72713
Treated - Untreated	Q10587	-0.115662	-0.00127027	-4.40674	1.63186e-05	0.000300131	2.72606
Treated - Untreated	Q15291	0.437061	0.00927477	4.40645	1.63387e-05	0.000300177	2.72492
Treated - Untreated	Q8N319	-0.132039	0.0155405	-4.40547	1.64071e-05	0.00030111	2.72105
Treated - Untreated	Q9HBA0	-0.256534	0.0149054	-4.40521	1.64251e-05	0.000301115	2.72004
Treated - Untreated	Q7L622	0.380031	0.115041	4.40226	1.6632e-05	0.000304579	2.70845
Treated - Untreated	Q96DC7	0.359277	0.0532523	4.40126	1.67022e-05	0.000305538	2.70455
Treated - Untreated	P00441	0.298462	0.047964	4.40089	1.67288e-05	0.000305558	2.70308
Treated - Untreated	Q96S44	0.412257	0.0907995	4.40074	1.67392e-05	0.000305558	2.7025
Treated - Untreated	Q05DH4	-0.148853	0.00864865	-4.40032	1.67695e-05	0.000305783	2.70083
Treated - Untreated	Q9BW62	0.183911	0.0821104	4.39973	1.68115e-05	0.00030594	2.69851
Treated - Untreated	Q9Y5K5	0.25235	0.08525	4.39963	1.68184e-05	0.00030594	2.69813
Treated - Untreated	P02753	-0.138026	0.0336171	-4.39944	1.6832e-05	0.00030594	2.69738
Treated - Untreated	Q9H239	-0.110498	0.0101712	-4.39864	1.68892e-05	0.000306652	2.69425
Treated - Untreated	Q9P2K3	0.409346	0.0599459	4.39818	1.69222e-05	0.000306923	2.69244
Treated - Untreated	Q9NZ45	0.392752	0.0206396	4.39791	1.69413e-05	0.000306944	2.69139
Treated - Untreated	P48052	-0.164358	-0.0174955	-4.39764	1.69611e-05	0.000306976	2.69031
Treated - Untreated	Q9C0B2	-0.119621	0.0147072	-4.39721	1.69918e-05	0.000307205	2.68864
Treated - Untreated	Q3SX64	-0.192455	-0.000153153	-4.39691	1.70132e-05	0.000307264	2.68748
Treated - Untreated	P82675	0.145569	0.0269122	4.39666	1.70311e-05	0.000307264	2.6865
Treated - Untreated	O94856	-0.110811	0.003	-4.39586	1.70889e-05	0.000307738	2.68337
Treated - Untreated	P08294	-0.283397	0.0182703	-4.3958	1.70936e-05	0.000307738	2.68311
Treated - Untreated	Q13309	0.371306	0.128941	4.39521	1.71365e-05	0.000308185	2.68079
Treated - Untreated	O75570	0.178849	0.0549369	4.39288	1.73059e-05	0.000310904	2.67169
Treated - Untreated	Q66GS9	0.19458	0.0690856	4.39255	1.73305e-05	0.000311018	2.67037
Treated - Untreated	Q9BUL8	0.37358	-0.0185631	4.39185	1.7382e-05	0.000311613	2.66763
Treated - Untreated	O94788	-0.18361	-0.00459009	-4.39046	1.74841e-05	0.000313115	2.6622
Treated - Untreated	Q9BRD0	0.349441	0.0495495	4.38911	1.75841e-05	0.000314573	2.65693
Treated - Untreated	Q9H1L0	-0.17413	-0.0182117	-4.38885	1.76036e-05	0.000314593	2.6559
Treated - Untreated	Q9Y232	0.385742	0.0551577	4.38768	1.7691e-05	0.000315824	2.65132
Treated - Untreated	Q86XJ1	0.179898	0.0939662	4.38702	1.77402e-05	0.000315837	2.64875
[truncated: 16,076 more rows]

## Sheet: Relapse - Overlap
uniprot	Proteomics_logFC	Proteomics_regulation	Transcriptomics_logFC	Transcriptomics_regulation	Same_direction
[truncated: 62 more rows]
